# Supplementary material for: Transcriptome analysis provides insights into the cell wall and aluminum toxicity related to rusty root syndrome of Panax ginseng
Source: Front Plant Sci. 2023 Jun 13;14:1142211. doi: 10.3389/fpls.2023.1142211 (PMC10293891; doi:10.3389/fpls.2023.1142211)
Supplement: Supplementary file 1 [file Table_1.xlsx]

## Sheet: Sheet1
gene_id	gene_name	transcript_id	GO	KEGG	KO_ENTRY	EC	Description	FPKM.RR1	FPKM.RR2	FPKM.RR3	FPKM.CK1	FPKM.CK2	FPKM.CK3	fc	log2(fc)	pval	qval	regulation	significant
MSTRG.2964		MSTRG.2964.1	NA	NA	NA	NA		2.02424	7.40074	5.16822	0	0	0	inf	inf	2.02008e-20	1.98457e-16	up	yes
Pg_S1444.4	Pg_S1444.4	Pg_S1444.4	GO:0009813(flavonoid biosynthetic process);GO:0043231(intracellular membrane-bounded organelle);GO:0052696(flavonoid glucuronidation);GO:0080043(quercetin 3-O-glucosyltransferase activity);GO:0080044(quercetin 7-O-glucosyltransferase activity)	00942(Anthocyanin biosynthesis)	K12937	EC:2.4.1.254	PREDICTED: beta-D-glucosyl crocetin beta-1,6-glucosyltransferase-like [Daucus carota subsp. sativus]	0.87632	2.83441	2.18581	0	0	0	inf	inf	5.72716e-20	4.50121e-16	up	yes
MSTRG.8941		MSTRG.8941.1	NA	NA	NA	NA		0.061814	10.9548	9.64589	0	0	0	inf	inf	2.92967e-14	8.85594e-11	up	yes
MSTRG.23281		MSTRG.23281.1	NA	NA	NA	NA		3.56584	0.502861	5.87555	0	0	0	inf	inf	1.4157e-11	3.27251e-08	up	yes
Pg_S0545.4	Pg_S0545.4	Pg_S0545.4	NA	NA	NA	NA	PREDICTED: uncharacterized protein LOC108197210 [Daucus carota subsp. sativus]	1.86686	2.96829	0	0	0	0	inf	inf	5.17703e-07	0.000312988	up	yes
MSTRG.23560		MSTRG.23560.1	NA	NA	NA	NA		2.16461	6.83608	0	0	0	0	inf	inf	6.07693e-07	0.000356426	up	yes
MSTRG.15346		MSTRG.15346.1	NA	NA	NA	NA		3.52482	0	6.00932	0	0	0	inf	inf	1.32971e-06	0.000705806	up	yes
MSTRG.9032		MSTRG.9032.1	NA	NA	NA	NA		3.14611	8.90007	0	0	0	0	inf	inf	1.34706e-06	0.000705806	up	yes
MSTRG.4974	Pg_S0763.13	MSTRG.4974.1	NA	NA	NA	NA		0.223741	26.7967	6.20774	0.0430978	0.0284847	0	464.195	8.85859	9.54621e-11	1.78637e-07	up	yes
MSTRG.20844	Pg_S5329.2	Pg_S5329.2	GO:0006636(unsaturated fatty acid biosynthetic process);GO:0016717(oxidoreductase activity, acting on paired donors, with oxidation of a pair of donors resulting in the reduction of molecular oxygen to two molecules of water)	01212(Fatty acid metabolism);01040(Biosynthesis of unsaturated fatty acids)	K10256	EC:1.14.19.6;EC:1.14.19.22	PREDICTED: delta(12)-fatty-acid desaturase FAD2-like [Daucus carota subsp. sativus]	0.240538	57.8993	13.246	0.063722	0.120042	0	388.465	8.60164	5.24782e-09	6.2492e-06	up	yes
MSTRG.13088	Pg_S2517.7	Pg_S2517.7	GO:0006636(unsaturated fatty acid biosynthetic process);GO:0016717(oxidoreductase activity, acting on paired donors, with oxidation of a pair of donors resulting in the reduction of molecular oxygen to two molecules of water)	01212(Fatty acid metabolism);01040(Biosynthesis of unsaturated fatty acids)	K10256	EC:1.14.19.6;EC:1.14.19.22	PREDICTED: delta(12)-fatty-acid desaturase FAD2-like [Daucus carota subsp. sativus]	0.2266	56.039	11.6623	0.319481	0.02864	0	195.127	7.60827	1.33805e-06	0.000705806	up	yes
MSTRG.5125	Pg_S0788.5	MSTRG.5125.1	NA	NA	NA	NA		2.59857	20.0171	4.17139	0.053614	0.140678	0	137.87	7.10717	4.93283e-15	1.76223e-11	up	yes
MSTRG.22868	Pg_S6482.3	Pg_S6482.3	GO:0003735(structural constituent of ribosome);GO:0022625(cytosolic large ribosomal subunit)	03010(Ribosome)	K02901	NA	ribosomal protein L27 [Panax ginseng]	30.2593	32.3302	19.1063	0	0.402124	0.360731	107.092	6.74271	3.66206e-35	1.43908e-30	up	yes
MSTRG.2344	Pg_S0327.43	Pg_S0327.43	GO:0003674(molecular_function);GO:0008150(biological_process)	NA	NA	NA	PREDICTED: F-box protein At2g27310 [Vitis vinifera]	0	7.1504	2.65027	0.104292	0	0	93.9734	6.55418	2.6303e-05	0.00727906	up	yes
Pg_S2520.1	Pg_S2520.1	Pg_S2520.1	GO:0006636(unsaturated fatty acid biosynthetic process);GO:0016717(oxidoreductase activity, acting on paired donors, with oxidation of a pair of donors resulting in the reduction of molecular oxygen to two molecules of water)	01212(Fatty acid metabolism);01040(Biosynthesis of unsaturated fatty acids)	K10256	EC:1.14.19.6;EC:1.14.19.22	delta12-fatty acid acetylenase [Hedera helix]	0.778245	3.15397	0.905665	0	0.054849	0.027646	58.6445	5.87392	3.23479e-10	4.70806e-07	up	yes
MSTRG.22867		MSTRG.22867.1	NA	NA	NA	NA		4.22431	9.05874	23.8003	0.215815	0.009864	0.457961	54.244	5.76139	3.82854e-11	7.52251e-08	up	yes
Pg_S0591.5	Pg_S0591.5	Pg_S0591.5	GO:0004222(metalloendopeptidase activity);GO:0005743(mitochondrial inner membrane);GO:0006627(protein processing involved in protein targeting to mitochondrion);GO:0008270(zinc ion binding)	NA	NA	NA	PREDICTED: mitochondrial-processing peptidase subunit alpha-like [Nicotiana attenuata]	0	2.35706	2.44645	0.04164	0.056579	0	48.9061	5.61194	2.16428e-05	0.00628355	up	yes
Pg_S6441.11	Pg_S6441.11	Pg_S6441.11	GO:0009813(flavonoid biosynthetic process);GO:0043231(intracellular membrane-bounded organelle);GO:0052696(flavonoid glucuronidation);GO:0080043(quercetin 3-O-glucosyltransferase activity);GO:0080044(quercetin 7-O-glucosyltransferase activity)	00942(Anthocyanin biosynthesis)	K12338	EC:2.4.1.298	UGTPg41 [Panax ginseng]	0.861783	1.20379	2.10681	0.06841	0.045177	0	36.7329	5.199	1.41645e-10	2.25136e-07	up	yes
MSTRG.11659	Pg_S2135.8	Pg_S2135.8	GO:0003959(NADPH dehydrogenase activity);GO:0005622(intracellular);GO:0055114(oxidation-reduction process)	00592(alpha-Linolenic acid metabolism)	K05894	EC:1.3.1.42	PREDICTED: 12-oxophytodienoate reductase 2-like [Prunus mume]	2.24537	3.01293	1.94223	0.140065	0.074494	0	33.5597	5.06866	1.18345e-11	2.90662e-08	up	yes
MSTRG.12679		MSTRG.12679.1	NA	NA	NA	NA		14.3767	26.5794	9.50671	1.48324	0.374572	0	27.1624	4.76354	9.79147e-08	7.39953e-05	up	yes
MSTRG.17343	Pg_S3830.4	Pg_S3830.4	GO:0006810(transport);GO:0030288(outer membrane-bounded periplasmic space);GO:0036094(small molecule binding)	NA	NA	NA	PREDICTED: uncharacterized protein LOC108225352 [Daucus carota subsp. sativus]	1.71122	1.93422	1.2283	0.153903	0.04978	0	23.9281	4.58063	4.55645e-09	5.77596e-06	up	yes
Pg_S0615.14	Pg_S0615.14	Pg_S0615.14	GO:0003959(NADPH dehydrogenase activity);GO:0005622(intracellular);GO:0055114(oxidation-reduction process)	00592(alpha-Linolenic acid metabolism)	K05894	EC:1.3.1.42	PREDICTED: putative 12-oxophytodienoate reductase 11 [Ipomoea nil]	1.57848	1.64499	3.47347	0.297213	0	0	22.5325	4.49393	3.19073e-05	0.00835908	up	yes
MSTRG.6163	Pg_S0967.27	Pg_S0967.27	GO:0003677(DNA binding);GO:0003700(transcription factor activity, sequence-specific DNA binding);GO:0005515(protein binding);GO:0005634(nucleus);GO:0006355(regulation of transcription, DNA-templated);GO:0043565(sequence-specific DNA binding);GO:0044212(transcription regulatory region DNA binding)	NA	NA	NA	unnamed protein product [Coffea canephora]	2.80539	40.1853	1.24957	0.188602	1.1882	0.804661	20.2801	4.34199	2.54687e-05	0.00709819	up	yes
Pg_S7985.1	Pg_S7985.1	Pg_S7985.1	GO:0010334(sesquiterpene synthase activity);GO:0016838(carbon-oxygen lyase activity, acting on phosphates);GO:0045339(farnesyl diphosphate catabolic process);GO:0051762(sesquiterpene biosynthetic process)	00909(Sesquiterpenoid and triterpenoid biosynthesis)	K14182	EC:4.2.3.21	TPS02 [Liquidambar formosana]	1.76344	3.27827	1.8366	0.039664	0.155939	0.158078	19.4478	4.28153	1.58577e-11	3.462e-08	up	yes
Pg_S1446.7	Pg_S1446.7	Pg_S1446.7	GO:0008171(O-methyltransferase activity);GO:0008757(S-adenosylmethionine-dependent methyltransferase activity);GO:0019438(aromatic compound biosynthetic process)	00945(Stilbenoid, diarylheptanoid and gingerol biosynthesis)	K16040	EC:2.1.1.240	PREDICTED: trans-resveratrol di-O-methyltransferase [Vitis vinifera]	2.04439	5.46744	4.69813	0	0.63261	0	19.3009	4.2706	0.00029532	0.0441262	up	yes
MSTRG.22296	Pg_S6086.3	Pg_S6086.3	GO:0005737(cytoplasm);GO:0016740(transferase activity);GO:0016747(transferase activity, transferring acyl groups other than amino-acyl groups)	00940(Phenylpropanoid biosynthesis);00945(Stilbenoid, diarylheptanoid and gingerol biosynthesis);00941(Flavonoid biosynthesis)	K13065	EC:2.3.1.133	PREDICTED: BAHD acyltransferase DCR [Daucus carota subsp. sativus]	0.325216	5.66438	0.869979	0.125202	0.23591	0	18.9957	4.2476	0.000104555	0.0205422	up	yes
Pg_S1395.16	Pg_S1395.16	Pg_S1395.16	GO:0004503(monophenol monooxygenase activity);GO:0036263(L-DOPA monooxygenase activity)	00350(Tyrosine metabolism);00950(Isoquinoline alkaloid biosynthesis)	K00422	EC:1.10.3.1	PREDICTED: polyphenol oxidase, chloroplastic-like [Daucus carota subsp. sativus]	0.681153	0.61975	0.388867	0.053463	0	0.035591	18.9747	4.246	2.77646e-08	2.53736e-05	up	yes
MSTRG.16775	Pg_S3649.8	Pg_S3649.8	GO:0000287(magnesium ion binding);GO:0009507(chloroplast);GO:0009686(gibberellin biosynthetic process);GO:0009740(gibberellic acid mediated signaling pathway);GO:0009905(ent-copalyl diphosphate synthase activity);GO:0010333(terpene synthase activity)	00904(Diterpenoid biosynthesis)	K04120	EC:5.5.1.13	PREDICTED: ent-copalyl diphosphate synthase, chloroplastic isoform X1 [Daucus carota subsp. sativus]	2.34147	1.07849	0.937093	0.23513	0	0	18.5304	4.21182	0.000256071	0.0405759	up	yes
MSTRG.15023	Pg_S3076.2	Pg_S3076.2	GO:0005575(cellular_component);GO:0006952(defense response);GO:0016788(hydrolase activity, acting on ester bonds);GO:0019863(IgE binding)	00511(Other glycan degradation)	K01206	EC:3.2.1.51	PREDICTED: esterase-like [Daucus carota subsp. sativus]	3.0258	24.4243	6.51636	0.443574	0.923308	0.515876	18.0408	4.17319	1.43227e-10	2.25136e-07	up	yes
MSTRG.2418	Pg_S0349.1	Pg_S0349.1;MSTRG.2418.1	GO:0004565(beta-galactosidase activity);GO:0005618(cell wall);GO:0005773(vacuole)	00052(Galactose metabolism);00600(Sphingolipid metabolism);00531(Glycosaminoglycan degradation);00604(Glycosphingolipid biosynthesis - ganglio series);00511(Other glycan degradation)	K12309	EC:3.2.1.23	PREDICTED: beta-galactosidase 5 [Daucus carota subsp. sativus]	0.568553	16.1776	0.400344	0.3693	0.142959	0.45686	17.6928	4.14509	0.000104568	0.0205422	up	yes
Pg_S0741.10	Pg_S0741.10	Pg_S0741.10	GO:0005886(plasma membrane);GO:0006810(transport);GO:0022857(transmembrane transporter activity)	01200(Carbon metabolism);01230(Biosynthesis of amino acids);00010(Glycolysis / Gluconeogenesis);00030(Pentose phosphate pathway);00051(Fructose and mannose metabolism);00710(Carbon fixation in photosynthetic organisms)	K01623	EC:4.1.2.13	PREDICTED: WAT1-related protein At5g07050-like [Daucus carota subsp. sativus]	0.913965	0.048142	1.41861	0.029884	0	0.104757	17.682	4.14421	0.000490868	0.0628327	up	yes
Pg_S3012.2	Pg_S3012.2	Pg_S3012.2	GO:0005886(plasma membrane);GO:0006810(transport);GO:0022857(transmembrane transporter activity)	01200(Carbon metabolism);01230(Biosynthesis of amino acids);00010(Glycolysis / Gluconeogenesis);00030(Pentose phosphate pathway);00051(Fructose and mannose metabolism);00710(Carbon fixation in photosynthetic organisms)	K01623	EC:4.1.2.13	PREDICTED: WAT1-related protein At2g39510-like [Daucus carota subsp. sativus]	0.117826	1.01351	0.678516	0.103784	0	0	17.4387	4.12422	0.000184323	0.0309544	up	yes
Pg_S6558.1	Pg_S6558.1	Pg_S6558.1	GO:0009685(gibberellin metabolic process);GO:0052635(C-20 gibberellin 2-beta-dioxygenase activity)	00904(Diterpenoid biosynthesis)	K04125	EC:1.14.11.13	PREDICTED: gibberellin 2-beta-dioxygenase 8-like [Daucus carota subsp. sativus]	0.076156	3.67981	1.45823	0.320856	0	0	16.2509	4.02245	0.0028947	0.191979	up	yes
MSTRG.6097		MSTRG.6097.1	NA	NA	NA	NA		2.4765	7.82778	0.747081	0	0.707528	0	15.6197	3.96529	0.00184988	0.151132	up	yes
MSTRG.2353	Pg_S0332.3	Pg_S0332.3	NA	NA	NA	NA		2.2159	8.64885	7.18121	0.832915	0.35385	0.005848	15.1315	3.91948	2.18371e-06	0.000986361	up	yes
MSTRG.11103	Pg_S2009.7	Pg_S2009.7	GO:0004866(endopeptidase inhibitor activity);GO:0005576(extracellular region);GO:0005618(cell wall);GO:0006508(proteolysis);GO:0008233(peptidase activity);GO:0048046(apoplast)	NA	NA	NA	PREDICTED: miraculin-like [Daucus carota subsp. sativus]	9.50891	4.10579	4.69058	1.13578	0.080156	0	15.0545	3.91212	0.00010192	0.0205392	up	yes
MSTRG.10176	Pg_S1806.19	Pg_S1806.19	GO:0009813(flavonoid biosynthetic process);GO:0043231(intracellular membrane-bounded organelle);GO:0052696(flavonoid glucuronidation);GO:0080043(quercetin 3-O-glucosyltransferase activity);GO:0080044(quercetin 7-O-glucosyltransferase activity)	00040(Pentose and glucuronate interconversions);00053(Ascorbate and aldarate metabolism);00500(Starch and sucrose metabolism);00860(Porphyrin and chlorophyll metabolism)	K00699	EC:2.4.1.17	UGT13 [Panax ginseng]	1.10758	7.91301	2.6635	0.068854	0.726311	0	14.6939	3.87715	0.000362074	0.0513662	up	yes
MSTRG.18024	Pg_S4094.1	MSTRG.18024.1	NA	NA	NA	NA		27.8563	1.49412	22.3557	0.419599	2.90095	0.206695	14.6591	3.87372	4.24931e-05	0.0103762	up	yes
MSTRG.4849	Pg_S0753.6	Pg_S0753.6	GO:0000027(ribosomal large subunit assembly);GO:0003735(structural constituent of ribosome);GO:0005762(mitochondrial large ribosomal subunit);GO:0006412(translation);GO:0019843(rRNA binding)	03010(Ribosome)	K02867	NA	PREDICTED: 50S ribosomal protein L11, chloroplastic [Daucus carota subsp. sativus]	9.85158	15.9252	10.7206	0.893124	1.16679	0.631381	13.5613	3.76142	3.29676e-18	2.15921e-14	up	yes
MSTRG.21825	Pg_S5861.1	Pg_S5861.1	GO:0016020(membrane);GO:0016709(oxidoreductase activity, acting on paired donors, with incorporation or reduction of molecular oxygen, NAD(P)H as one donor, and incorporation of one atom of oxygen);GO:0044550(secondary metabolite biosynthetic process)	00909(Sesquiterpenoid and triterpenoid biosynthesis)	K15472	EC:1.14.13.121	RecName: Full=Cytochrome P450 CYP71D312 [Panax ginseng]	6.13729	17.9997	9.26144	1.13804	0.851803	0.490711	13.4641	3.75104	6.95533e-17	3.41654e-13	up	yes
Pg_S8982.1	Pg_S8982.1	Pg_S8982.1	GO:0004842(ubiquitin-protein transferase activity);GO:0005634(nucleus);GO:0006511(ubiquitin-dependent protein catabolic process);GO:0007093(mitotic cell cycle checkpoint)	NA	NA	NA	hypothetical protein MANES_12G085200 [Manihot esculenta]	4.42094	6.58609	5.29924	0.804813	0.130226	0.297053	13.2346	3.72625	8.4572e-08	6.64685e-05	up	yes
Pg_S3909.2	Pg_S3909.2	Pg_S3909.2	NA	NA	NA	NA		0.979052	2.53237	2.16441	0.094115	0.124303	0.215109	13.0922	3.71064	3.13037e-07	0.000212094	up	yes
Pg_S3145.2	Pg_S3145.2	Pg_S3145.2	GO:0009055(electron carrier activity);GO:0009507(chloroplast);GO:0016614(oxidoreductase activity, acting on CH-OH group of donors);GO:0050660(flavin adenine dinucleotide binding);GO:0055114(oxidation-reduction process)	NA	NA	NA	PREDICTED: reticuline oxidase-like protein [Daucus carota subsp. sativus]	2.32122	1.12653	2.56755	0.390619	0.094314	0.03763	11.5112	3.52496	1.62148e-06	0.000786658	up	yes
MSTRG.13439	Pg_S2618.14	Pg_S2618.14	GO:0005576(extracellular region);GO:0005634(nucleus);GO:0009627(systemic acquired resistance);GO:0016042(lipid catabolic process);GO:0016788(hydrolase activity, acting on ester bonds);GO:0048046(apoplast);GO:0052689(carboxylic ester hydrolase activity)	00561(Glycerolipid metabolism)	K00679	EC:2.3.1.158	hypothetical protein DCAR_023113 [Daucus carota subsp. sativus]	0.351742	12.7715	2.71775	0.193016	0.726158	0.636369	10.1836	3.34817	0.000180587	0.0305884	up	yes
MSTRG.8558	Pg_S1446.8	Pg_S1446.8	GO:0008171(O-methyltransferase activity);GO:0008757(S-adenosylmethionine-dependent methyltransferase activity);GO:0019438(aromatic compound biosynthetic process)	00945(Stilbenoid, diarylheptanoid and gingerol biosynthesis)	K16040	EC:2.1.1.240	PREDICTED: trans-resveratrol di-O-methyltransferase [Vitis vinifera]	5.12578	11.7291	10.2646	1.16167	0.633208	0.939092	9.91947	3.31026	1.06651e-15	4.65675e-12	up	yes
MSTRG.22009	Pg_S5951.2	MSTRG.22009.2;MSTRG.22009.3;Pg_S5951.2	GO:0005737(cytoplasm);GO:0030001(metal ion transport);GO:0046914(transition metal ion binding);GO:0046916(cellular transition metal ion homeostasis)	NA	NA	NA	PREDICTED: heavy metal-associated isoprenylated plant protein 3 [Daucus carota subsp. sativus]	11.7129	42.7533	7.97557	2.03509	3.39541	0.893552	9.87368	3.30359	1.95092e-08	1.86989e-05	up	yes
Pg_S0070.9	Pg_S0070.9	Pg_S0070.9	GO:0003677(DNA binding);GO:0003700(transcription factor activity, sequence-specific DNA binding);GO:0005634(nucleus);GO:0006351(transcription, DNA-templated);GO:0006355(regulation of transcription, DNA-templated);GO:0009651(response to salt stress);GO:0009733(response to auxin);GO:0009739(response to gibberellin);GO:0009751(response to salicylic acid);GO:0009753(response to jasmonic acid);GO:0046…	NA	NA	NA	PREDICTED: transcription factor DIVARICATA [Ricinus communis]	1.41497	1.57214	0.34402	0.075065	0.126544	0.142126	9.691	3.27665	1.86461e-05	0.00576549	up	yes
Pg_S2907.5	Pg_S2907.5	Pg_S2907.5	GO:0033809(anthocyanin 6''-O-malonyltransferase activity)	00944(Flavone and flavonol biosynthesis);00943(Isoflavonoid biosynthesis)	K13264	EC:2.3.1.115	PREDICTED: malonyl-coenzyme A:anthocyanin 3-O-glucoside-6''-O-malonyltransferase-like [Daucus carota subsp. sativus]	0.131008	1.20952	0.874123	0.103506	0.081264	0.045784	9.60578	3.2639	5.32194e-05	0.0123749	up	yes
MSTRG.751	Pg_S0103.3	Pg_S0103.3	GO:0005576(extracellular region);GO:0009651(response to salt stress);GO:0009816(defense response to bacterium, incompatible interaction);GO:0009817(defense response to fungus, incompatible interaction);GO:0051707(response to other organism)	NA	NA	NA	pathogenesis-related thaumatin, partial [Populus deltoides]	2.64465	49.229	6.47394	2.45679	2.30906	1.35841	9.5273	3.25207	2.75907e-05	0.00750498	up	yes
MSTRG.20245	Pg_S5025.12	MSTRG.20245.1	NA	NA	NA	NA		5.96027	0	7.03166	1.37218	0	0	9.46808	3.24307	0.0366346	0.559658	up	yes
Pg_S7858.1	Pg_S7858.1	Pg_S7858.1	GO:0003840(gamma-glutamyltransferase activity);GO:0005773(vacuole);GO:0005774(vacuolar membrane);GO:0006751(glutathione catabolic process);GO:0006805(xenobiotic metabolic process);GO:0009636(response to toxic substance);GO:0016021(integral component of membrane);GO:0016756(glutathione gamma-glutamylcysteinyltransferase activity);GO:0036374(glutathione hydrolase activity)	00590(Arachidonic acid metabolism);00430(Taurine and hypotaurine metabolism);00460(Cyanoamino acid metabolism);00480(Glutathione metabolism)	K18592	EC:2.3.2.2;EC:3.4.19.13	PREDICTED: gamma-glutamyltranspeptidase 3-like [Daucus carota subsp. sativus]	0.352197	0.753416	0.437876	0.100695	0.069998	0	9.04249	3.17672	9.00267e-05	0.0187233	up	yes
MSTRG.7703		MSTRG.7703.1	NA	NA	NA	NA		2.65373	40.0834	5.08105	1.49352	1.10334	2.80318	8.85516	3.14652	4.6616e-05	0.0110354	up	yes
Pg_S8185.2	Pg_S8185.2	Pg_S8185.2	GO:0003824(catalytic activity);GO:0005506(iron ion binding);GO:0005739(mitochondrion);GO:0006633(fatty acid biosynthetic process);GO:0016021(integral component of membrane);GO:0016491(oxidoreductase activity);GO:0055114(oxidation-reduction process)	00073(Cutin, suberine and wax biosynthesis)	K15404	EC:4.1.99.5	hypothetical protein DCAR_025018 [Daucus carota subsp. sativus]	2.89161	6.31812	3.7551	0	1.22394	0.335155	8.31562	3.05582	0.00131533	0.123361	up	yes
MSTRG.14749	Pg_S3016.1	Pg_S3016.1	GO:0042214(terpene metabolic process);GO:0052579((+)-pulegone reductase, (+)-isomenthone as substrate, activity);GO:0052580((+)-pulegone reductase, (-)-menthone as substrate, activity);GO:0070402(NADPH binding)	NA	NA	NA	PREDICTED: 2-alkenal reductase (NADP(+)-dependent) [Capsicum annuum]	3.34757	6.85788	5.89349	1.14613	0.182875	0.621572	8.25344	3.045	3.80085e-08	3.39459e-05	up	yes
Pg_S0265.25	Pg_S0265.25	Pg_S0265.25	GO:0000287(magnesium ion binding);GO:0009507(chloroplast);GO:0009686(gibberellin biosynthetic process);GO:0009740(gibberellic acid mediated signaling pathway);GO:0009905(ent-copalyl diphosphate synthase activity);GO:0010333(terpene synthase activity)	00904(Diterpenoid biosynthesis)	K04120	EC:5.5.1.13	PREDICTED: ent-copalyl diphosphate synthase, chloroplastic-like [Nicotiana attenuata]	1.75262	0.746264	1.71768	0.458063	0.060269	0	8.13487	3.02412	0.00154822	0.137028	up	yes
MSTRG.21095	Pg_S5464.1	Pg_S5464.1	GO:0006636(unsaturated fatty acid biosynthetic process);GO:0016717(oxidoreductase activity, acting on paired donors, with oxidation of a pair of donors resulting in the reduction of molecular oxygen to two molecules of water)	01212(Fatty acid metabolism);01040(Biosynthesis of unsaturated fatty acids)	K10256	EC:1.14.19.6;EC:1.14.19.22	delta12-fatty acid acetylenase [Hedera helix]	16.8877	42.1949	15.3407	3.46073	3.42343	2.49452	7.93537	2.9883	2.05036e-14	6.71442e-11	up	yes
MSTRG.21111	Pg_S5473.2	Pg_S5473.2	GO:0004568(chitinase activity);GO:0005576(extracellular region);GO:0008061(chitin binding);GO:0016998(cell wall macromolecule catabolic process);GO:0050832(defense response to fungus)	00520(Amino sugar and nucleotide sugar metabolism)	K01183	EC:3.2.1.14	class 1 chitinase [Panax ginseng]	50.3193	291.734	54.6816	15.9263	14.1209	21.2962	7.72708	2.94992	1.05627e-07	7.83176e-05	up	yes
MSTRG.10860	Pg_S1957.30	Pg_S1957.30;MSTRG.10860.1	GO:0005634(nucleus)	NA	NA	NA	unnamed protein product, partial [Vitis vinifera]	0.465167	0.75292	6.79562	0.343985	0.323194	0.384154	7.62243	2.93025	0.000284095	0.042611	up	yes
MSTRG.10965	Pg_S1976.3	Pg_S1976.3	GO:0000226(microtubule cytoskeleton organization);GO:0000911(cytokinesis by cell plate formation);GO:0005634(nucleus);GO:0005819(spindle);GO:0005874(microtubule);GO:0008017(microtubule binding);GO:0009506(plasmodesma);GO:0009524(phragmoplast);GO:0009574(preprophase band);GO:0009920(cell plate formation involved in plant-type cell wall biogenesis);GO:0030981(cortical microtubule cytoskeleton)	NA	NA	NA	hypothetical protein DCAR_004114 [Daucus carota subsp. sativus]	1.46493	1.33902	1.20204	0.223405	0	0.310856	7.49819	2.90654	0.000374303	0.0525321	up	yes
Pg_S0376.5	Pg_S0376.5	Pg_S0376.5	GO:0000226(microtubule cytoskeleton organization);GO:0000911(cytokinesis by cell plate formation);GO:0005634(nucleus);GO:0005819(spindle);GO:0005874(microtubule);GO:0008017(microtubule binding);GO:0009506(plasmodesma);GO:0009524(phragmoplast);GO:0009574(preprophase band);GO:0009920(cell plate formation involved in plant-type cell wall biogenesis);GO:0030981(cortical microtubule cytoskeleton)	03008(Ribosome biogenesis in eukaryotes)	K14565	NA	hypothetical protein DCAR_004114 [Daucus carota subsp. sativus]	1.41313	1.07994	0.867533	0.174068	0.05825	0.219784	7.43329	2.894	1.23518e-05	0.00433381	up	yes
Pg_S1485.8	Pg_S1485.8	Pg_S1485.8	GO:0006855(drug transmembrane transport);GO:0015238(drug transmembrane transporter activity)	NA	NA	NA	hypothetical protein DCAR_011666 [Daucus carota subsp. sativus]	2.41999	3.17847	1.95554	0.633084	0.317533	0.10193	7.17688	2.84336	7.60043e-07	0.000432861	up	yes
MSTRG.17536	Pg_S3895.1	Pg_S3895.1	GO:0005634(nucleus);GO:0005737(cytoplasm);GO:0008150(biological_process)	NA	NA	NA	PREDICTED: uncharacterized protein LOC18605980 [Theobroma cacao]	5.04493	1.84182	5.97818	0.726226	0.927128	0.152345	7.12462	2.83281	4.12682e-05	0.010264	up	yes
Pg_S8137.3	Pg_S8137.3	Pg_S8137.3	GO:0008194(UDP-glycosyltransferase activity);GO:0009813(flavonoid biosynthetic process);GO:0043231(intracellular membrane-bounded organelle);GO:0052696(flavonoid glucuronidation)	00942(Anthocyanin biosynthesis)	K12938	EC:2.4.1	UGT15 [Panax ginseng]	0.774159	5.31983	1.60864	0.404692	0.493958	0.183501	7.11789	2.83145	2.76923e-05	0.00750498	up	yes
Pg_S7227.1	Pg_S7227.1	Pg_S7227.1	GO:0010638(positive regulation of organelle organization);GO:0045893(positive regulation of transcription, DNA-templated)	04075(Plant hormone signal transduction)	K14491	NA	unnamed protein product [Coffea canephora]	1.18683	2.96938	2.55133	0.477598	0.477013	0	7.02646	2.8128	0.00107117	0.105763	up	yes
MSTRG.10936	Pg_S1973.24	Pg_S1973.24	NA	NA	NA	NA	dehydrin 5 [Panax ginseng]	6.46102	5.18795	1.74873	0	1.70556	0.233233	6.91033	2.78875	0.00604121	0.277966	up	yes
Pg_S0233.8	Pg_S0233.8	Pg_S0233.8	GO:0004630(phospholipase D activity);GO:0005737(cytoplasm);GO:0016023(cytoplasmic, membrane-bounded vesicle);GO:0016036(cellular response to phosphate starvation);GO:0016042(lipid catabolic process);GO:0048364(root development);GO:0070290(N-acylphosphatidylethanolamine-specific phospholipase D activity)	00564(Glycerophospholipid metabolism);00565(Ether lipid metabolism);04144(Endocytosis)	K01115	EC:3.1.4.4	PREDICTED: phospholipase D zeta 1-like isoform X1 [Daucus carota subsp. sativus]	0.086421	0.571824	0.353855	0.127508	0.019807	0	6.87031	2.78038	0.00495662	0.25198	up	yes
Pg_S0033.1	Pg_S0033.1	Pg_S0033.1	GO:0003677(DNA binding);GO:0003700(transcription factor activity, sequence-specific DNA binding);GO:0005515(protein binding);GO:0005634(nucleus);GO:0006351(transcription, DNA-templated);GO:0006355(regulation of transcription, DNA-templated);GO:0009873(ethylene-activated signaling pathway);GO:0050832(defense response to fungus)	04075(Plant hormone signal transduction)	K14517	NA	PREDICTED: ethylene-responsive transcription factor ERF114-like isoform X1 [Daucus carota subsp. sativus]	1.00401	2.72312	1.35402	0.260996	0.167172	0.318447	6.80557	2.76672	1.70421e-05	0.00548938	up	yes
MSTRG.14913	Pg_S3048.22	Pg_S3048.22	GO:0003677(DNA binding);GO:0003700(transcription factor activity, sequence-specific DNA binding);GO:0005622(intracellular);GO:0005634(nucleus);GO:0006351(transcription, DNA-templated);GO:0006355(regulation of transcription, DNA-templated);GO:0006952(defense response);GO:0009867(jasmonic acid mediated signaling pathway);GO:0009873(ethylene-activated signaling pathway)	04075(Plant hormone signal transduction)	K14516	NA	PREDICTED: ethylene-responsive transcription factor 1B-like [Daucus carota subsp. sativus]	0.51006	16.2649	1.44867	1.15977	0.506703	1.05001	6.70855	2.746	0.00287988	0.19149	up	yes
MSTRG.3252	Pg_S0466.8	Pg_S0466.8	GO:0001558(regulation of cell growth);GO:0005634(nucleus);GO:0005737(cytoplasm);GO:0005774(vacuolar membrane);GO:0005794(Golgi apparatus);GO:0005829(cytosol);GO:0005886(plasma membrane);GO:0007346(regulation of mitotic cell cycle);GO:0008017(microtubule binding);GO:0008283(cell proliferation);GO:0009506(plasmodesma);GO:0009507(chloroplast);GO:0009579(thylakoid);GO:0009735(response to cytokinin);G…	NA	NA	NA	translationally controlled tumor protein [Hevea brasiliensis]	37.5224	367.698	24.8497	13.1168	21.9132	29.643	6.64992	2.73334	0.000278673	0.041958	up	yes
MSTRG.8989	Pg_S1544.4	Pg_S1544.4	GO:0009699(phenylpropanoid biosynthetic process);GO:0042349(guiding stereospecific synthesis activity)	00970(Aminoacyl-tRNA biosynthesis)	K01870	EC:6.1.1.5	PREDICTED: dirigent protein 21-like [Nicotiana sylvestris]	2.12539	6.99295	5.50563	0.41885	0.901379	0.892381	6.60937	2.72451	3.49972e-06	0.0014788	up	yes
MSTRG.11393		MSTRG.11393.1	NA	NA	NA	NA		6.4427	4.9833	5.21142	2.05013	0	0.498883	6.52701	2.70642	0.00316124	0.200955	up	yes
MSTRG.12541	Pg_S2375.8	Pg_S2375.8	GO:0004553(hydrolase activity, hydrolyzing O-glycosyl compounds);GO:0030247(polysaccharide binding);GO:0046658(anchored component of plasma membrane)	00500(Starch and sucrose metabolism)	K19891	EC:3.2.1.39	PREDICTED: glucan endo-1,3-beta-glucosidase, basic vacuolar isoform-like [Juglans regia]	1.66159	7.87226	1.73223	0.423704	1.35	0	6.35173	2.66715	0.00811765	0.321248	up	yes
MSTRG.16683	Pg_S3615.10	Pg_S3615.10	GO:0005829(cytosol);GO:0008233(peptidase activity);GO:0019760(glucosinolate metabolic process)	NA	NA	NA	PREDICTED: gamma-glutamyl peptidase 5 isoform X2 [Theobroma cacao]	12.1924	40.6675	11.446	3.87813	4.98148	1.3111	6.32266	2.66053	7.87889e-07	0.00043608	up	yes
Pg_S4850.12	Pg_S4850.12	Pg_S4850.12	GO:0009416(response to light stimulus);GO:0009686(gibberellin biosynthetic process);GO:0009740(gibberellic acid mediated signaling pathway);GO:0009826(unidimensional cell growth);GO:0009908(flower development);GO:0045544(gibberellin 20-oxidase activity)	00904(Diterpenoid biosynthesis)	K05282	EC:1.14.11.12	PREDICTED: gibberellin 20 oxidase 2 [Daucus carota subsp. sativus]	2.64006	3.28239	1.42233	0.470773	0.574849	0.124812	6.27526	2.64967	1.53891e-05	0.00499791	up	yes
MSTRG.10164	Pg_S1804.12	MSTRG.10164.2;Pg_S1804.12	GO:0004674(protein serine/threonine kinase activity);GO:0005886(plasma membrane)	00520(Amino sugar and nucleotide sugar metabolism)	NA	NA	PREDICTED: probable leucine-rich repeat receptor-like serine/threonine-protein kinase At3g14840 isoform X1 [Daucus carota subsp. sativus]	2.40324	3.8667	7.22732	0.240634	1.43877	0.487031	6.23017	2.63927	6.48216e-06	0.00257303	up	yes
MSTRG.2611	Pg_S0374.54	MSTRG.2611.1;Pg_S0374.54	NA	NA	NA	NA		78.9477	248.959	195.314	40.3604	29.9832	15.4141	6.10116	2.60908	8.89197e-10	1.24796e-06	up	yes
MSTRG.18989		MSTRG.18989.1	NA	NA	NA	NA		4.92164	9.97203	2.10852	0.201007	0.699024	1.89547	6.08198	2.60454	0.0010406	0.104943	up	yes
Pg_S1270.19	Pg_S1270.19	Pg_S1270.19	GO:0009813(flavonoid biosynthetic process);GO:0043231(intracellular membrane-bounded organelle);GO:0052696(flavonoid glucuronidation);GO:0080043(quercetin 3-O-glucosyltransferase activity);GO:0080044(quercetin 7-O-glucosyltransferase activity)	00908(Zeatin biosynthesis)	NA	NA	PREDICTED: UDP-glycosyltransferase 86A2 [Daucus carota subsp. sativus]	0.501659	2.04337	1.13859	0.225489	0.393136	0	5.95452	2.57399	0.00440464	0.235175	up	yes
Pg_S0947.1	Pg_S0947.1	Pg_S0947.1	GO:0005634(nucleus);GO:0008152(metabolic process);GO:0009860(pollen tube growth);GO:0052689(carboxylic ester hydrolase activity)	04075(Plant hormone signal transduction)	K14493	EC:3	PREDICTED: probable carboxylesterase 18 [Daucus carota subsp. sativus]	1.22451	1.10968	1.37808	0.11977	0.379649	0.12587	5.93689	2.56971	8.20373e-05	0.0175208	up	yes
Pg_S0429.35	Pg_S0429.35	Pg_S0429.35	GO:0003723(RNA binding);GO:0004521(endoribonuclease activity);GO:0004540(ribonuclease activity);GO:0005576(extracellular region);GO:0005618(cell wall);GO:0005886(plasma membrane);GO:0007568(aging);GO:0009611(response to wounding);GO:0009718(anthocyanin-containing compound biosynthetic process);GO:0009867(jasmonic acid mediated signaling pathway);GO:0016036(cellular response to phosphate starvatio…	NA	NA	NA	PREDICTED: extracellular ribonuclease LE-like [Daucus carota subsp. sativus]	1.77358	3.13072	0.55417	0.438528	0.487535	0	5.89427	2.55931	0.00502053	0.253915	up	yes
MSTRG.17741	Pg_S3990.3	Pg_S3990.3	GO:0006636(unsaturated fatty acid biosynthetic process);GO:0016717(oxidoreductase activity, acting on paired donors, with oxidation of a pair of donors resulting in the reduction of molecular oxygen to two molecules of water)	01212(Fatty acid metabolism);01040(Biosynthesis of unsaturated fatty acids)	K10256	EC:1.14.19.6;EC:1.14.19.22	delta12-fatty acid acetylenase [Hedera helix]	9.2305	26.3203	8.07319	2.61866	2.99454	1.87356	5.82683	2.54271	5.52089e-09	6.38101e-06	up	yes
MSTRG.11105	Pg_S2009.6	Pg_S2009.6	GO:0004866(endopeptidase inhibitor activity);GO:0005576(extracellular region);GO:0005618(cell wall);GO:0006508(proteolysis);GO:0008233(peptidase activity);GO:0048046(apoplast)	NA	NA	NA	Kunitz inhibitor ST1-like protein [Cynara cardunculus var. scolymus]	11.1471	9.2202	12.1774	3.16642	2.10847	0.31641	5.82061	2.54117	8.68221e-06	0.00328062	up	yes
Pg_S0384.25	Pg_S0384.25	Pg_S0384.25	GO:0005313(L-glutamate transmembrane transporter activity);GO:0005887(integral component of plasma membrane);GO:0015189(L-lysine transmembrane transporter activity);GO:0015297(antiporter activity);GO:0043091(L-arginine import);GO:0051938(L-glutamate import);GO:1903401(L-lysine transmembrane transport)	NA	NA	NA	PREDICTED: cationic amino acid transporter 1-like [Daucus carota subsp. sativus]	1.05892	0.478124	0.531208	0.067548	0.050605	0.237562	5.81436	2.53962	0.000397976	0.0547918	up	yes
Pg_S4721.2	Pg_S4721.2	Pg_S4721.2	GO:0009699(phenylpropanoid biosynthetic process);GO:0042349(guiding stereospecific synthesis activity)	00970(Aminoacyl-tRNA biosynthesis)	K01870	EC:6.1.1.5	PREDICTED: dirigent protein 22-like [Solanum pennellii]	2.24933	1.95876	1.28	0.445698	0.404766	0.098957	5.78045	2.53118	0.000101367	0.020533	up	yes
MSTRG.21577	Pg_S5719.3;Pg_S5719.2	Pg_S5719.3;Pg_S5719.2;MSTRG.21577.1	GO:0008171(O-methyltransferase activity);GO:0008757(S-adenosylmethionine-dependent methyltransferase activity);GO:0019438(aromatic compound biosynthetic process);GO:0019438(aromatic compound biosynthetic process)	00945(Stilbenoid, diarylheptanoid and gingerol biosynthesis);00945(Stilbenoid, diarylheptanoid and gingerol biosynthesis)	K16040	EC:2.1.1.240	PREDICTED: trans-resveratrol di-O-methyltransferase [Vitis vinifera]	15.1424	37.0106	17.3654	4.07889	5.79186	2.37784	5.67563	2.50478	1.75371e-10	2.6506e-07	up	yes
MSTRG.6698	Pg_S1058.12	Pg_S1058.12	GO:0016020(membrane);GO:0016709(oxidoreductase activity, acting on paired donors, with incorporation or reduction of molecular oxygen, NAD(P)H as one donor, and incorporation of one atom of oxygen);GO:0044550(secondary metabolite biosynthetic process)	00909(Sesquiterpenoid and triterpenoid biosynthesis)	K15472	EC:1.14.13.121	RecName: Full=Cytochrome P450 CYP71D312 [Panax ginseng]	3.84332	8.35061	7.52062	1.45789	1.74788	0.290444	5.63882	2.49539	2.02137e-06	0.000923649	up	yes
MSTRG.14549	Pg_S2953.26	Pg_S2953.26	GO:0047036(codeinone reductase (NADPH) activity)	00040(Pentose and glucuronate interconversions);00051(Fructose and mannose metabolism);00052(Galactose metabolism);00561(Glycerolipid metabolism)	K00011	EC:1.1.1.21	PREDICTED: non-functional NADPH-dependent codeinone reductase 2-like [Daucus carota subsp. sativus]	4.88529	13.4455	5.23378	1.48242	0.66966	2.0594	5.59534	2.48422	5.38011e-07	0.000320337	up	yes
Pg_S5485.4	Pg_S5485.4	Pg_S5485.4	GO:0005215(transporter activity);GO:0005886(plasma membrane);GO:0006857(oligopeptide transport);GO:0009611(response to wounding);GO:0009737(response to abscisic acid);GO:0009751(response to salicylic acid);GO:0009753(response to jasmonic acid);GO:0016020(membrane);GO:0016021(integral component of membrane);GO:0042538(hyperosmotic salinity response);GO:0042742(defense response to bacterium);GO:004…	NA	NA	NA	hypothetical protein DCAR_027334 [Daucus carota subsp. sativus]	0.876244	2.5088	0	0.205549	0.122227	0.278449	5.58381	2.48125	0.0300564	0.522087	up	yes
Pg_S0736.2	Pg_S0736.2	Pg_S0736.2	GO:0006886(intracellular protein transport);GO:0006888(ER to Golgi vesicle-mediated transport);GO:0006890(retrograde vesicle-mediated transport, Golgi to ER);GO:0006891(intra-Golgi vesicle-mediated transport);GO:0030126(COPI vesicle coat)	03008(Ribosome biogenesis in eukaryotes)	K14555	NA	PREDICTED: coatomer subunit beta'-2-like [Glycine max]	0.685803	2.75272	1.58362	0.34943	0.143681	0.410516	5.55776	2.4745	0.000178964	0.0305772	up	yes
MSTRG.17332		MSTRG.17332.1	NA	NA	NA	NA		93.5768	90.1937	151.082	27.8284	22.6649	10.1121	5.52513	2.46601	3.45488e-11	7.1456e-08	up	yes
MSTRG.16836	Pg_S3664.2	Pg_S3664.2	GO:0003677(DNA binding);GO:0003700(transcription factor activity, sequence-specific DNA binding);GO:0005515(protein binding);GO:0005634(nucleus);GO:0005737(cytoplasm);GO:0005886(plasma membrane);GO:0006351(transcription, DNA-templated);GO:0006355(regulation of transcription, DNA-templated);GO:0008219(cell death);GO:0009723(response to ethylene);GO:0009735(response to cytokinin);GO:0009753(respons…	04626(Plant-pathogen interaction)	K13434	NA	PREDICTED: ethylene-responsive transcription factor RAP2-3-like isoform X1 [Daucus carota subsp. sativus]	130.698	342.903	116.158	38.0294	21.4339	47.9444	5.49085	2.45703	6.00344e-09	6.74049e-06	up	yes
Pg_S3232.3	Pg_S3232.3	Pg_S3232.3	GO:0005634(nucleus);GO:0005737(cytoplasm);GO:0008150(biological_process)	NA	NA	NA	PREDICTED: uncharacterized protein LOC18605980 [Theobroma cacao]	3.67129	1.90475	2.0416	0.515196	0.652182	0.223606	5.47644	2.45324	0.000110593	0.0212	up	yes
MSTRG.2682	Pg_S0386.28	Pg_S0386.28	GO:0003700(transcription factor activity, sequence-specific DNA binding);GO:0005634(nucleus);GO:0006355(regulation of transcription, DNA-templated)	NA	NA	NA	PREDICTED: trihelix transcription factor ASIL1-like [Daucus carota subsp. sativus]	7.3644	11.7752	1.40322	2.87216	0.461921	0.42514	5.46464	2.45013	0.00211922	0.163292	up	yes
MSTRG.2629	Pg_S0379.6	Pg_S0379.6;MSTRG.2629.1	GO:0004672(protein kinase activity);GO:0004674(protein serine/threonine kinase activity);GO:0004712(protein serine/threonine/tyrosine kinase activity);GO:0005524(ATP binding);GO:0005829(cytosol);GO:0005886(plasma membrane);GO:0006468(protein phosphorylation);GO:0009658(chloroplast organization);GO:0016597(amino acid binding)	04075(Plant hormone signal transduction)	K14510	EC:2.7.11.1	unnamed protein product, partial [Vitis vinifera]	0.146004	2.5285	8.27503	1.00958	0.55896	0.441182	5.44828	2.4458	0.005533	0.266458	up	yes
MSTRG.8103	Pg_S1356.2	Pg_S1356.2	GO:0006636(unsaturated fatty acid biosynthetic process);GO:0016717(oxidoreductase activity, acting on paired donors, with oxidation of a pair of donors resulting in the reduction of molecular oxygen to two molecules of water)	01212(Fatty acid metabolism);01040(Biosynthesis of unsaturated fatty acids)	K10256	EC:1.14.19.6;EC:1.14.19.22	delta12-fatty acid acetylenase [Hedera helix]	9.28023	33.6179	10.5315	3.99974	2.95071	2.90044	5.42384	2.43931	4.14505e-08	3.61974e-05	up	yes
Pg_S4460.6	Pg_S4460.6	Pg_S4460.6	GO:0003676(nucleic acid binding);GO:0003677(DNA binding);GO:0005634(nucleus);GO:0008150(biological_process);GO:0046872(metal ion binding)	NA	NA	NA	hypothetical protein DCAR_021497 [Daucus carota subsp. sativus]	0.779232	1.4842	0.529355	0.397525	0.130315	0	5.29097	2.40353	0.00803082	0.319173	up	yes
MSTRG.8428	Pg_S1419.2	Pg_S1419.2	GO:0006636(unsaturated fatty acid biosynthetic process);GO:0016717(oxidoreductase activity, acting on paired donors, with oxidation of a pair of donors resulting in the reduction of molecular oxygen to two molecules of water)	01212(Fatty acid metabolism);01040(Biosynthesis of unsaturated fatty acids)	K10256	EC:1.14.19.6;EC:1.14.19.22	delta12-fatty acid acetylenase [Hedera helix]	0.943518	9.16808	2.54802	0.838944	0.666144	0.892686	5.27974	2.40047	0.000185514	0.0309902	up	yes
MSTRG.22538	Pg_S6254.1	Pg_S6254.1	GO:0006636(unsaturated fatty acid biosynthetic process);GO:0016717(oxidoreductase activity, acting on paired donors, with oxidation of a pair of donors resulting in the reduction of molecular oxygen to two molecules of water)	01212(Fatty acid metabolism);01040(Biosynthesis of unsaturated fatty acids)	K10256	EC:1.14.19.6;EC:1.14.19.22	delta12-fatty acid acetylenase [Hedera helix]	9.17798	38.447	11.7883	3.7215	3.9411	3.71252	5.22309	2.3849	1.58399e-07	0.000113175	up	yes
MSTRG.11995	Pg_S2238.13	MSTRG.11995.1	NA	NA	NA	NA		9.90122	17.5405	15.4968	1.66207	2.49237	4.14038	5.17655	2.37199	2.35043e-09	3.07883e-06	up	yes
MSTRG.23006	Pg_S6598.2	Pg_S6598.2	NA	NA	NA	NA	hypothetical protein EUTSA_v10010917mg, partial [Eutrema salsugineum]	10.524	19.7686	19.3925	1.18312	3.02274	5.45786	5.14139	2.36216	2.26663e-06	0.00100081	up	yes
MSTRG.14021		MSTRG.14021.1	NA	NA	NA	NA		4.16266	144.312	3.30079	1.07746	21.1252	7.3982	5.12741	2.35823	0.0374963	0.563023	up	yes
MSTRG.4582	Pg_S0713.8	Pg_S0713.8	GO:0003333(amino acid transmembrane transport);GO:0015171(amino acid transmembrane transporter activity)	04075(Plant hormone signal transduction)	K13946	NA	PREDICTED: GABA transporter 1 [Theobroma cacao]	0.312667	2.01919	0.859141	0.248169	0.272115	0.104238	5.10951	2.35319	0.00139072	0.12793	up	yes
MSTRG.11845	Pg_S2182.11	Pg_S2182.11	GO:0006636(unsaturated fatty acid biosynthetic process);GO:0016717(oxidoreductase activity, acting on paired donors, with oxidation of a pair of donors resulting in the reduction of molecular oxygen to two molecules of water)	01212(Fatty acid metabolism);01040(Biosynthesis of unsaturated fatty acids)	K10256	EC:1.14.19.6;EC:1.14.19.22	delta12-fatty acid acetylenase [Hedera helix]	24.014	109.638	31.4554	8.10746	6.48491	17.9291	5.07687	2.34394	8.02906e-06	0.00312394	up	yes
MSTRG.1787	Pg_S0247.32	Pg_S0247.32	NA	NA	NA	NA	kiwellin [Actinidia arguta]	2.95885	12.5445	2.05047	1.33511	1.96068	0.191976	5.03297	2.33141	0.00233298	0.172092	up	yes
MSTRG.23522	Pg_S7075.3	Pg_S7075.3	GO:0005576(extracellular region);GO:0007275(multicellular organism development);GO:0008083(growth factor activity);GO:0008283(cell proliferation);GO:0030154(cell differentiation)	NA	NA	NA	PREDICTED: putative phytosulfokines 6 [Juglans regia]	12.5753	22.4661	6.35358	1.32029	3.87856	3.15495	4.95523	2.30895	0.000134413	0.0243411	up	yes
Pg_S4312.3	Pg_S4312.3	Pg_S4312.3	GO:0003674(molecular_function);GO:0005634(nucleus);GO:0008150(biological_process);GO:0016021(integral component of membrane)	NA	NA	NA	hypothetical protein DCAR_018544 [Daucus carota subsp. sativus]	1.01568	1.15106	1.06742	0.516925	0.141658	0	4.91077	2.29595	0.0087519	0.331633	up	yes
MSTRG.10819	Pg_S1954.7	Pg_S1954.7	GO:0046658(anchored component of plasma membrane)	NA	NA	NA	PREDICTED: basic blue protein [Daucus carota subsp. sativus]	8.71206	28.4887	8.75854	3.65738	2.81226	2.93173	4.88857	2.28941	2.79749e-06	0.00122148	up	yes
Pg_S1620.3	Pg_S1620.3	Pg_S1620.3	GO:0003333(amino acid transmembrane transport);GO:0015171(amino acid transmembrane transporter activity)	NA	NA	NA	PREDICTED: GABA transporter 1-like [Daucus carota subsp. sativus]	1.90516	2.06833	0.957179	0.52099	0.488769	0	4.88301	2.28777	0.00723855	0.30183	up	yes
MSTRG.15349	Pg_S3163.29	Pg_S3163.29	GO:0004067(asparaginase activity);GO:0005737(cytoplasm);GO:0006508(proteolysis);GO:0006516(glycoprotein catabolic process);GO:0008798(beta-aspartyl-peptidase activity);GO:0033345(asparagine catabolic process via L-aspartate);GO:0051604(protein maturation)	00511(Other glycan degradation)	K01444	EC:3.5.1.26	PREDICTED: probable isoaspartyl peptidase/L-asparaginase 2 [Daucus carota subsp. sativus]	4.56578	11.8307	1.26373	0.910133	0.624521	2.09336	4.86775	2.28325	0.000768344	0.0857773	up	yes
MSTRG.14894	Pg_S3044.9	Pg_S3044.9	NA	NA	NA	NA	GBR5 [Panax ginseng]	89.9008	74.9362	164.567	21.2123	30.6525	17.6598	4.73794	2.24426	1.41291e-10	2.25136e-07	up	yes
Pg_S4471.4	Pg_S4471.4	Pg_S4471.4	GO:0003674(molecular_function);GO:0005634(nucleus);GO:0005739(mitochondrion);GO:0005819(spindle);GO:0005874(microtubule);GO:0032147(activation of protein kinase activity);GO:0060236(regulation of mitotic spindle organization)	NA	NA	NA	PREDICTED: protein TPX2-like isoform X2 [Daucus carota subsp. sativus]	4.3404	5.77043	7.69444	0	2.08266	1.67653	4.73646	2.24381	0.017105	0.428958	up	yes
MSTRG.4805		MSTRG.4805.1	NA	NA	NA	NA		2.98101	21.6496	6.4967	3.79816	2.02462	0.920051	4.61636	2.20676	0.000370999	0.0522549	up	yes
MSTRG.11372		MSTRG.11372.1	NA	NA	NA	NA		2.86673	16.2875	4.26872	2.32969	1.71447	1.0701	4.57992	2.19532	0.00027536	0.0416185	up	yes
Pg_S1919.2	Pg_S1919.2	Pg_S1919.2	GO:0004650(polygalacturonase activity);GO:0005576(extracellular region);GO:0005618(cell wall);GO:0005975(carbohydrate metabolic process);GO:0009830(cell wall modification involved in abscission);GO:0009901(anther dehiscence);GO:0010047(fruit dehiscence);GO:0045490(pectin catabolic process);GO:0048235(pollen sperm cell differentiation)	00040(Pentose and glucuronate interconversions);00500(Starch and sucrose metabolism)	K01184	EC:3.2.1.15	PREDICTED: polygalacturonase-like [Daucus carota subsp. sativus]	1.62751	0.265439	1.18293	0.304582	0.378513	0	4.50285	2.17084	0.0214262	0.467499	up	yes
Pg_S1405.1	Pg_S1405.1	Pg_S1405.1	GO:0004672(protein kinase activity);GO:0004674(protein serine/threonine kinase activity);GO:0005524(ATP binding);GO:0005886(plasma membrane);GO:0006468(protein phosphorylation);GO:0006979(response to oxidative stress);GO:0007169(transmembrane receptor protein tyrosine kinase signaling pathway);GO:0009845(seed germination);GO:0016021(integral component of membrane);GO:0016301(kinase activity);GO:0…	04075(Plant hormone signal transduction)	K13415	EC:2.7.10.1;EC:2.7.11.1	PREDICTED: receptor-like protein kinase HAIKU2 [Daucus carota subsp. sativus]	0.20534	1.65402	0.582468	0.07962	0.265942	0.205906	4.42787	2.14661	0.00320305	0.202364	up	yes
MSTRG.3655		MSTRG.3655.1	NA	NA	NA	NA		2.05999	29.5041	3.73086	2.36391	3.31369	2.30387	4.42212	2.14474	0.00284352	0.190361	up	yes
Pg_S1171.52	Pg_S1171.52	Pg_S1171.52	GO:0005509(calcium ion binding);GO:0008266(poly(U) RNA binding);GO:0009507(chloroplast);GO:0009534(chloroplast thylakoid);GO:0009535(chloroplast thylakoid membrane);GO:0009543(chloroplast thylakoid lumen);GO:0009570(chloroplast stroma);GO:0009579(thylakoid);GO:0009654(photosystem II oxygen evolving complex);GO:0009941(chloroplast envelope);GO:0019684(photosynthesis, light reaction);GO:0019898(ext…	00195(Photosynthesis)	K02717	NA	Oxygen-evolving enhancer protein 2, chloroplastic [Ananas comosus]	0.632101	1.38484	0.20637	0	0.316611	0.189304	4.39462	2.13574	0.028047	0.515752	up	yes
MSTRG.9619	Pg_S1678.1	Pg_S1678.1	NA	NA	NA	NA	hypothetical protein DCAR_028974 [Daucus carota subsp. sativus]	65.2101	145.448	83.8667	23.0485	25.5225	19.1394	4.34977	2.12094	1.05884e-10	1.89133e-07	up	yes
Pg_S1400.1	Pg_S1400.1	Pg_S1400.1	GO:0000981(RNA polymerase II transcription factor activity, sequence-specific DNA binding);GO:0003677(DNA binding);GO:0003700(transcription factor activity, sequence-specific DNA binding);GO:0005634(nucleus);GO:0006355(regulation of transcription, DNA-templated);GO:0007275(multicellular organism development);GO:0009414(response to water deprivation);GO:0009651(response to salt stress);GO:0009737(…	04075(Plant hormone signal transduction)	K14516	NA	PREDICTED: AP2-like ethylene-responsive transcription factor At1g16060 [Daucus carota subsp. sativus]	1.35598	4.87628	2.06382	0.666285	0.570491	0.684735	4.31748	2.11019	0.00011116	0.0212051	up	yes
MSTRG.12155	Pg_S2273.8	Pg_S2273.8	GO:0016020(membrane);GO:0016709(oxidoreductase activity, acting on paired donors, with incorporation or reduction of molecular oxygen, NAD(P)H as one donor, and incorporation of one atom of oxygen);GO:0044550(secondary metabolite biosynthetic process)	00591(Linoleic acid metabolism);00380(Tryptophan metabolism);00232(Caffeine metabolism)	K07409	EC:1.14.14.1	RecName: Full=Cytochrome P450 CYP736A12 [Panax ginseng]	10.3619	12.0621	9.20266	2.0289	3.06436	2.28917	4.28404	2.09897	4.48065e-12	1.17384e-08	up	yes
MSTRG.18861		MSTRG.18861.1	NA	NA	NA	NA		48.9702	47.184	61.0234	11.3975	14.1481	11.3365	4.26162	2.0914	3.38146e-14	9.49151e-11	up	yes
Pg_S0843.11	Pg_S0843.11	Pg_S0843.11	GO:0003700(transcription factor activity, sequence-specific DNA binding);GO:0005634(nucleus);GO:0006351(transcription, DNA-templated);GO:0006355(regulation of transcription, DNA-templated);GO:0043565(sequence-specific DNA binding);GO:0045892(negative regulation of transcription, DNA-templated)	00970(Aminoacyl-tRNA biosynthesis)	K01892	EC:6.1.1.21	PREDICTED: probable WRKY transcription factor 31 [Daucus carota subsp. sativus]	0.260215	1.63026	0.626144	0.203672	0.132734	0.257248	4.23921	2.08379	0.00263053	0.182829	up	yes
Pg_S5279.4	Pg_S5279.4	Pg_S5279.4	GO:0003674(molecular_function);GO:0008150(biological_process);GO:0009507(chloroplast)	NA	NA	NA	PREDICTED: uncharacterized protein LOC104217720 [Nicotiana sylvestris]	4.25422	1.16179	1.26999	0.574723	0.60238	0.433371	4.15158	2.05366	0.00144051	0.130132	up	yes
MSTRG.6336		MSTRG.6336.1	NA	NA	NA	NA		10.6505	6.97653	3.67806	1.82697	1.98225	1.35684	4.12405	2.04406	1.53545e-05	0.00499791	up	yes
MSTRG.11289	Pg_S2046.2	Pg_S2046.2	GO:0005576(extracellular region);GO:0006869(lipid transport);GO:0008289(lipid binding)	NA	NA	NA	PREDICTED: putative lipid-transfer protein DIR1 [Daucus carota subsp. sativus]	3.84469	4.07089	7.25951	0.741583	1.89536	1.05291	4.11266	2.04007	0.000404487	0.0551069	up	yes
Pg_S2406.7	Pg_S2406.7	Pg_S2406.7	GO:0009507(chloroplast)	NA	NA	NA	PREDICTED: uncharacterized protein ycf45 [Daucus carota subsp. sativus]	1.58791	7.13879	1.36595	0.663614	0.942819	0.849489	4.10952	2.03897	0.000662808	0.0761906	up	yes
MSTRG.22887	Pg_S6501.3	Pg_S6501.3	GO:0003677(DNA binding);GO:0003700(transcription factor activity, sequence-specific DNA binding);GO:0005634(nucleus);GO:0005737(cytoplasm);GO:0006351(transcription, DNA-templated);GO:0006355(regulation of transcription, DNA-templated);GO:0043565(sequence-specific DNA binding);GO:0046686(response to cadmium ion)	NA	NA	NA	PREDICTED: heat stress transcription factor B-3 [Glycine max]	4.37975	6.63849	4.13524	1.23895	0.700533	1.75058	4.10657	2.03793	1.0637e-05	0.00390657	up	yes
Pg_S0947.6	Pg_S0947.6	Pg_S0947.6	GO:0005634(nucleus);GO:0008152(metabolic process);GO:0009860(pollen tube growth);GO:0052689(carboxylic ester hydrolase activity)	04075(Plant hormone signal transduction)	K14493	EC:3	PREDICTED: probable carboxylesterase 18 [Sesamum indicum]	3.92936	4.50036	3.19465	1.98642	0.59718	0.250843	4.10111	2.03602	0.000677308	0.0773726	up	yes
Pg_S5424.7	Pg_S5424.7	Pg_S5424.7	GO:0006636(unsaturated fatty acid biosynthetic process);GO:0016717(oxidoreductase activity, acting on paired donors, with oxidation of a pair of donors resulting in the reduction of molecular oxygen to two molecules of water)	01212(Fatty acid metabolism);01040(Biosynthesis of unsaturated fatty acids)	K10256	EC:1.14.19.6;EC:1.14.19.22	delta12-fatty acid acetylenase [Hedera helix]	0.233526	3.6678	1.17081	0.124585	0.327633	0.791778	4.07729	2.02761	0.0193114	0.450081	up	yes
MSTRG.17806		MSTRG.17806.1	NA	NA	NA	NA		6.40347	12.306	4.8359	2.04956	1.36363	2.36381	4.07571	2.02705	0.000400148	0.0547918	up	yes
Pg_S4153.2	Pg_S4153.2	Pg_S4153.2	GO:0016021(integral component of membrane);GO:0042626(ATPase activity, coupled to transmembrane movement of substances);GO:0055085(transmembrane transport)	02010(ABC transporters)	K05656	NA	PREDICTED: ABC transporter B family member 26, chloroplastic-like [Daucus carota subsp. sativus]	1.07593	0.993153	0.162664	0.223008	0.139039	0.18645	4.06883	2.02461	0.00609829	0.27835	up	yes
Pg_S1812.8	Pg_S1812.8	Pg_S1812.8	NA	NA	NA	NA		0.305014	2.83358	0.725695	0.206422	0.108832	0.635689	4.06364	2.02277	0.00853386	0.327101	up	yes
Pg_S5139.2	Pg_S5139.2	Pg_S5139.2	GO:0003674(molecular_function);GO:0005737(cytoplasm)	NA	NA	NA	PREDICTED: uncharacterized protein LOC108208597 [Daucus carota subsp. sativus]	2.88555	1.17312	0.627228	0.546534	0.374252	0.233303	4.06025	2.02157	0.00304331	0.196076	up	yes
Pg_S1936.16	Pg_S1936.16	Pg_S1936.16	GO:0043161(proteasome-mediated ubiquitin-dependent protein catabolic process);GO:0061630(ubiquitin protein ligase activity)	00563(Glycosylphosphatidylinositol(GPI)-anchor biosynthesis)	K05283	EC:2.3	PREDICTED: RING-H2 finger protein ATL52 [Daucus carota subsp. sativus]	1.26958	1.45713	0.605996	0.262658	0.349907	0.211552	4.04397	2.01577	0.000977693	0.100314	up	yes
Pg_S5079.1	Pg_S5079.1	Pg_S5079.1	GO:0005737(cytoplasm);GO:0006952(defense response);GO:0007165(signal transduction);GO:0016021(integral component of membrane);GO:0043531(ADP binding)	03040(Spliceosome);04141(Protein processing in endoplasmic reticulum);04144(Endocytosis)	K03283	NA	PREDICTED: TMV resistance protein N-like isoform X1 [Nelumbo nucifera]	1.4174	0.769206	1.38645	0.481791	0.043674	0.358963	4.03997	2.01434	0.00453796	0.239367	up	yes
Pg_S5121.4	Pg_S5121.4	Pg_S5121.4	GO:0005739(mitochondrion)	NA	NA	NA	PREDICTED: uncharacterized protein DDB_G0275933 [Daucus carota subsp. sativus]	4.20232	4.95003	2.50645	1.15325	1.1964	0.53877	4.03639	2.01307	0.000653136	0.0757921	up	yes
MSTRG.13160	Pg_S2538.13	MSTRG.13160.1;Pg_S2538.13	GO:0000502(proteasome complex);GO:0004298(threonine-type endopeptidase activity);GO:0005634(nucleus);GO:0005737(cytoplasm);GO:0005773(vacuole);GO:0005839(proteasome core complex);GO:0006511(ubiquitin-dependent protein catabolic process);GO:0008233(peptidase activity);GO:0009507(chloroplast);GO:0019773(proteasome core complex, alpha-subunit complex)	03050(Proteasome)	K02731	EC:3.4.25.1	PREDICTED: proteasome subunit alpha type-7 [Daucus carota subsp. sativus]	1.19999	6.77495	0.66709	0.716403	0.874446	0.552782	4.03149	2.01131	0.00287388	0.191415	up	yes
Pg_S1355.9	Pg_S1355.9	Pg_S1355.9	GO:0003700(transcription factor activity, sequence-specific DNA binding);GO:0005515(protein binding);GO:0005634(nucleus);GO:0006351(transcription, DNA-templated);GO:0006355(regulation of transcription, DNA-templated);GO:0009873(ethylene-activated signaling pathway);GO:0010200(response to chitin);GO:0016036(cellular response to phosphate starvation);GO:0043565(sequence-specific DNA binding);GO:004…	00970(Aminoacyl-tRNA biosynthesis)	K01892	EC:6.1.1.21	PREDICTED: probable WRKY transcription factor 31 [Daucus carota subsp. sativus]	0.635379	1.7341	1.04772	0.293638	0.342924	0.211722	4.02838	2.0102	0.000266854	0.0415473	up	yes
Pg_S0548.6	Pg_S0548.6	Pg_S0548.6	NA	NA	NA	NA	PREDICTED: B3 domain-containing protein Os04g0386900-like [Fragaria vesca subsp. vesca]	2.27466	4.76753	1.27405	0.189396	1.13895	0.742462	4.01594	2.00574	0.00673004	0.29265	up	yes
Pg_S5370.2	Pg_S5370.2	Pg_S5370.2	GO:0009813(flavonoid biosynthetic process);GO:0043231(intracellular membrane-bounded organelle);GO:0052696(flavonoid glucuronidation);GO:0080043(quercetin 3-O-glucosyltransferase activity);GO:0080044(quercetin 7-O-glucosyltransferase activity)	00942(Anthocyanin biosynthesis)	K12338	EC:2.4.1.298	UGTPg37 [Panax ginseng]	1.26829	2.4785	1.70351	0.519622	0.682314	0.160177	4.00136	2.00049	0.00058697	0.0701099	up	yes
Pg_S0162.1	Pg_S0162.1	Pg_S0162.1	GO:0003959(NADPH dehydrogenase activity);GO:0005622(intracellular);GO:0055114(oxidation-reduction process)	00592(alpha-Linolenic acid metabolism)	K05894	EC:1.3.1.42	PREDICTED: putative 12-oxophytodienoate reductase 11 [Ipomoea nil]	0.695614	2.04956	1.27897	0.366504	0.534286	0.112981	3.96948	1.98895	0.00250411	0.178178	up	yes
MSTRG.16816	Pg_S3656.8	MSTRG.16816.1	NA	NA	NA	NA		9.08528	5.79718	7.96402	1.68889	1.40759	2.67318	3.95976	1.98541	0.000376219	0.052613	up	yes
Pg_S4471.3	Pg_S4471.3	Pg_S4471.3	GO:0004674(protein serine/threonine kinase activity);GO:0005524(ATP binding);GO:0005576(extracellular region);GO:0005886(plasma membrane);GO:0006468(protein phosphorylation);GO:0009553(embryo sac development);GO:0010103(stomatal complex morphogenesis);GO:0016020(membrane);GO:0016021(integral component of membrane);GO:0016301(kinase activity);GO:0048481(plant ovule development)	04626(Plant-pathogen interaction)	K13430	EC:2.7.11.1	hypothetical protein DCAR_018130 [Daucus carota subsp. sativus]	0.616607	0.93619	1.00945	0.063826	0.266639	0.32073	3.93469	1.97625	0.00112648	0.109198	up	yes
MSTRG.11846	Pg_S2182.13	Pg_S2182.13	GO:0006636(unsaturated fatty acid biosynthetic process);GO:0016717(oxidoreductase activity, acting on paired donors, with oxidation of a pair of donors resulting in the reduction of molecular oxygen to two molecules of water)	01212(Fatty acid metabolism);01040(Biosynthesis of unsaturated fatty acids)	K10256	EC:1.14.19.6;EC:1.14.19.22	PREDICTED: delta(12)-fatty-acid desaturase FAD2-like [Daucus carota subsp. sativus]	3.79485	17.7768	10.2676	3.99162	1.74988	2.35379	3.93306	1.97565	4.22127e-05	0.0103762	up	yes
Pg_S1626.1	Pg_S1626.1	Pg_S1626.1	GO:0004144(diacylglycerol O-acyltransferase activity);GO:0010287(plastoglobule);GO:0033306(phytol metabolic process)	03040(Spliceosome)	K12828	NA	PREDICTED: acyltransferase-like protein At3g26840, chloroplastic isoform X1 [Daucus carota subsp. sativus]	1.70422	0.587972	0.969416	0.364008	0.340395	0.130721	3.90554	1.96552	0.00100852	0.102673	up	yes
MSTRG.12891	Pg_S2470.4	Pg_S2470.4	GO:0009813(flavonoid biosynthetic process);GO:0043231(intracellular membrane-bounded organelle);GO:0052696(flavonoid glucuronidation);GO:0080043(quercetin 3-O-glucosyltransferase activity);GO:0080044(quercetin 7-O-glucosyltransferase activity)	00942(Anthocyanin biosynthesis)	K12937	EC:2.4.1.254	PREDICTED: beta-D-glucosyl crocetin beta-1,6-glucosyltransferase-like [Daucus carota subsp. sativus]	6.25899	8.23397	4.55116	2.41898	1.92899	0.550517	3.88775	1.95894	0.000221803	0.0361668	up	yes
Pg_S0061.72	Pg_S0061.72	Pg_S0061.72	GO:0003674(molecular_function);GO:0016021(integral component of membrane)	00240(Pyrimidine metabolism)	K13800	EC:2.7.4;EC:2.7.4.14	PREDICTED: UNC93-like protein 1 [Daucus carota subsp. sativus]	0.253117	2.69595	0.688393	0.149515	0.466584	0.327124	3.85641	1.94726	0.0125402	0.385191	up	yes
MSTRG.23072	Pg_S6649.4	Pg_S6649.4	GO:0004553(hydrolase activity, hydrolyzing O-glycosyl compounds);GO:0030247(polysaccharide binding);GO:0046658(anchored component of plasma membrane)	00500(Starch and sucrose metabolism)	K19893	EC:3.2.1.39	PREDICTED: glucan endo-1,3-beta-glucosidase, basic vacuolar isoform-like [Juglans regia]	2.27166	9.29402	1.64864	0.596086	1.86531	0.976549	3.84366	1.94248	0.00188103	0.151784	up	yes
MSTRG.4088	Pg_S0616.15	Pg_S0616.15	GO:0005618(cell wall);GO:0005737(cytoplasm);GO:0009055(electron carrier activity);GO:0009506(plasmodesma);GO:0016614(oxidoreductase activity, acting on CH-OH group of donors);GO:0050660(flavin adenine dinucleotide binding);GO:0055114(oxidation-reduction process)	NA	NA	NA	unnamed protein product [Coffea canephora]	1.9872	7.38658	1.6296	0.816864	1.53253	0.518579	3.83664	1.93984	0.000628436	0.0737806	up	yes
MSTRG.15458	Pg_S3218.5	Pg_S3218.5	GO:0008889(glycerophosphodiester phosphodiesterase activity);GO:0030643(cellular phosphate ion homeostasis);GO:0046475(glycerophospholipid catabolic process)	00564(Glycerophospholipid metabolism)	K18696	EC:3.1.4.46	hypothetical protein DCAR_014488 [Daucus carota subsp. sativus]	19.6961	32.8595	18.3486	5.03918	10.0802	3.38343	3.83207	1.93812	4.68083e-07	0.000301545	up	yes
Pg_S4452.7	Pg_S4452.7	Pg_S4452.7	GO:0005737(cytoplasm);GO:0006596(polyamine biosynthetic process);GO:0008216(spermidine metabolic process);GO:0016740(transferase activity);GO:0080073(spermidine:coumaroyl CoA N-acyltransferase activity)	00073(Cutin, suberine and wax biosynthesis)	K15400	EC:2.3.1.188	PREDICTED: spermidine coumaroyl-CoA acyltransferase-like [Daucus carota subsp. sativus]	0.570698	1.79041	1.6642	0.31627	0.505817	0.229335	3.82843	1.93675	0.00343073	0.207179	up	yes
Pg_S1766.5	Pg_S1766.5	Pg_S1766.5	GO:0000151(ubiquitin ligase complex);GO:0000209(protein polyubiquitination);GO:0005737(cytoplasm);GO:0031624(ubiquitin conjugating enzyme binding);GO:0032436(positive regulation of proteasomal ubiquitin-dependent protein catabolic process);GO:0042787(protein ubiquitination involved in ubiquitin-dependent protein catabolic process);GO:0061630(ubiquitin protein ligase activity)	NA	NA	NA	hypothetical protein DCAR_011915 [Daucus carota subsp. sativus]	0.39569	2.58376	1.60988	0.465687	0.625421	0.115457	3.80363	1.92738	0.00850986	0.327101	up	yes
MSTRG.24637	Pg_S8799.1	MSTRG.24637.1;Pg_S8799.1	GO:0003700(transcription factor activity, sequence-specific DNA binding);GO:0005634(nucleus);GO:0006351(transcription, DNA-templated);GO:0006355(regulation of transcription, DNA-templated);GO:0009735(response to cytokinin);GO:0043565(sequence-specific DNA binding)	00750(Vitamin B6 metabolism)	K05275	EC:1.1.1.65	HD domain class transcription factor [Theobroma cacao]	30.4263	52.9954	14.9694	8.48919	7.75341	9.64457	3.80077	1.92629	3.0708e-07	0.000211708	up	yes
Pg_S0647.2	Pg_S0647.2	Pg_S0647.2	GO:0005618(cell wall);GO:0005737(cytoplasm);GO:0009055(electron carrier activity);GO:0009506(plasmodesma);GO:0016614(oxidoreductase activity, acting on CH-OH group of donors);GO:0050660(flavin adenine dinucleotide binding);GO:0055114(oxidation-reduction process)	NA	NA	NA	unnamed protein product [Coffea canephora]	0.350363	3.23846	0.732805	0.219766	0.626415	0.302185	3.76328	1.91199	0.0114383	0.372097	up	yes
Pg_S1973.6	Pg_S1973.6	Pg_S1973.6	GO:0005515(protein binding)	03060(Protein export)	K03217	NA	AP3 [Actinidia chinensis]	2.1978	0.353826	5.08268	0.739709	0.59745	0.691589	3.76306	1.91191	0.0116599	0.375068	up	yes
Pg_S4805.2	Pg_S4805.2	Pg_S4805.2	GO:0005215(transporter activity);GO:0005886(plasma membrane);GO:0006857(oligopeptide transport);GO:0009624(response to nematode);GO:0016020(membrane);GO:0016021(integral component of membrane)	NA	NA	NA	PREDICTED: protein NRT1/ PTR FAMILY 4.3-like [Daucus carota subsp. sativus]	0.676937	1.77311	1.01677	0.504922	0.360937	0.057317	3.75531	1.90893	0.00703995	0.297613	up	yes
Pg_S5035.3	Pg_S5035.3	Pg_S5035.3	GO:0004630(phospholipase D activity);GO:0005737(cytoplasm);GO:0016023(cytoplasmic, membrane-bounded vesicle);GO:0016036(cellular response to phosphate starvation);GO:0016042(lipid catabolic process);GO:0048364(root development);GO:0070290(N-acylphosphatidylethanolamine-specific phospholipase D activity)	00564(Glycerophospholipid metabolism);00565(Ether lipid metabolism);04144(Endocytosis)	K01115	EC:3.1.4.4	PREDICTED: phospholipase D zeta 1-like isoform X1 [Daucus carota subsp. sativus]	0.965542	1.13083	1.10967	0.308825	0.341736	0.204822	3.74808	1.90615	8.67974e-06	0.00328062	up	yes
Pg_S3777.4	Pg_S3777.4	Pg_S3777.4	GO:0004553(hydrolase activity, hydrolyzing O-glycosyl compounds);GO:0005576(extracellular region);GO:0007389(pattern specification process);GO:0008810(cellulase activity);GO:0009624(response to nematode);GO:0030245(cellulose catabolic process);GO:0071555(cell wall organization)	00500(Starch and sucrose metabolism)	K01179	EC:3.2.1.4	PREDICTED: endoglucanase 1 [Vitis vinifera]	2.34497	0.818106	0.515257	0.778874	0.104786	0.098366	3.74566	1.90522	0.0171187	0.428987	up	yes
Pg_S5219.1	Pg_S5219.1	Pg_S5219.1	GO:0000139(Golgi membrane);GO:0005509(calcium ion binding);GO:0005794(Golgi apparatus);GO:0005887(integral component of plasma membrane);GO:0006623(protein targeting to vacuole);GO:0015031(protein transport);GO:0016021(integral component of membrane);GO:0017119(Golgi transport complex);GO:0030665(clathrin-coated vesicle membrane);GO:0031902(late endosome membrane)	NA	NA	NA	PREDICTED: vacuolar-sorting receptor 6-like [Daucus carota subsp. sativus]	1.65855	2.00713	1.62419	0.678143	0.282816	0.451726	3.74454	1.90479	2.85475e-05	0.00763151	up	yes
MSTRG.16692	Pg_S3622.9	Pg_S3622.9	GO:0016165(linoleate 13S-lipoxygenase activity)	00591(Linoleic acid metabolism);00592(alpha-Linolenic acid metabolism)	K00454	EC:1.13.11.12	hypothetical protein DCAR_024393 [Daucus carota subsp. sativus]	5.44641	17.2554	7.25671	2.77829	1.79374	3.46846	3.72596	1.89761	3.19966e-06	0.00136671	up	yes
MSTRG.20833	Pg_S5320.7	Pg_S5320.7	GO:0003824(catalytic activity);GO:0005506(iron ion binding);GO:0005739(mitochondrion);GO:0006633(fatty acid biosynthetic process);GO:0016021(integral component of membrane);GO:0016491(oxidoreductase activity);GO:0055114(oxidation-reduction process)	00073(Cutin, suberine and wax biosynthesis)	K15404	EC:4.1.99.5	hypothetical protein DCAR_025018 [Daucus carota subsp. sativus]	10.516	14.1683	8.33751	2.34948	4.16428	2.37459	3.71518	1.89343	7.22883e-09	7.47556e-06	up	yes
MSTRG.19573	Pg_S4706.12	Pg_S4706.12	GO:0003723(RNA binding);GO:0004521(endoribonuclease activity);GO:0004540(ribonuclease activity);GO:0005576(extracellular region);GO:0005618(cell wall);GO:0005886(plasma membrane);GO:0007568(aging);GO:0009611(response to wounding);GO:0009718(anthocyanin-containing compound biosynthetic process);GO:0009867(jasmonic acid mediated signaling pathway);GO:0016036(cellular response to phosphate starvatio…	NA	NA	NA	unnamed protein product [Coffea canephora]	2.01024	7.63477	0.873532	0.440096	1.3334	1.06571	3.70475	1.88937	0.0114208	0.371833	up	yes
MSTRG.8973		MSTRG.8973.1	NA	NA	NA	NA		24.9592	55.0862	80.1486	18.3502	13.7444	11.6047	3.66582	1.87414	1.9342e-06	0.000904861	up	yes
MSTRG.23271	Pg_S6837.1	MSTRG.23271.1;MSTRG.23271.2	NA	NA	NA	NA		3.09952	18.4799	4.40083	3.23525	2.03304	1.83414	3.65794	1.87103	0.00129845	0.122781	up	yes
MSTRG.17372	Pg_S3843.11	MSTRG.17372.2;Pg_S3843.11	GO:0050829(defense response to Gram-negative bacterium);GO:0050832(defense response to fungus)	04075(Plant hormone signal transduction)	K14496	NA	pathogensis-related protein 10 [Panax ginseng]	104.401	308.855	84.3456	36.2208	41.1445	60.068	3.62068	1.85626	1.38617e-05	0.00473671	up	yes
Pg_S2342.2	Pg_S2342.2	Pg_S2342.2	GO:0003700(transcription factor activity, sequence-specific DNA binding);GO:0005634(nucleus);GO:0006351(transcription, DNA-templated);GO:0006355(regulation of transcription, DNA-templated);GO:0009867(jasmonic acid mediated signaling pathway);GO:0043565(sequence-specific DNA binding);GO:0050832(defense response to fungus)	04626(Plant-pathogen interaction)	K18834	NA	PREDICTED: probable WRKY transcription factor 50 [Eucalyptus grandis]	2.11138	2.9049	6.7083	1.28398	1.20453	0.75428	3.61559	1.85423	0.00275886	0.187042	up	yes
MSTRG.23577	Pg_S7121.2	Pg_S7121.2	GO:0047036(codeinone reductase (NADPH) activity)	00040(Pentose and glucuronate interconversions);00051(Fructose and mannose metabolism);00052(Galactose metabolism);00561(Glycerolipid metabolism)	K00011	EC:1.1.1.21	PREDICTED: non-functional NADPH-dependent codeinone reductase 2-like [Daucus carota subsp. sativus]	5.27974	12.6818	6.1352	1.97856	2.46068	2.22846	3.61395	1.85358	1.43282e-06	0.000721867	up	yes
Pg_S0082.2	Pg_S0082.2	Pg_S0082.2	GO:0003674(molecular_function);GO:0005575(cellular_component);GO:0008150(biological_process)	NA	NA	NA	hypothetical protein DCAR_012097 [Daucus carota subsp. sativus]	1.66121	3.18193	2.38329	0.741056	0.846617	0.41286	3.61225	1.8529	3.18921e-06	0.00136671	up	yes
Pg_S2623.3	Pg_S2623.3	Pg_S2623.3	GO:0004674(protein serine/threonine kinase activity);GO:0005886(plasma membrane)	00520(Amino sugar and nucleotide sugar metabolism)	K01183	EC:3.2.1.14	PREDICTED: putative receptor-like protein kinase At4g00960 [Daucus carota subsp. sativus]	0.27794	0.817501	0.477818	0.057651	0.074892	0.306529	3.58315	1.84123	0.0123446	0.384201	up	yes
Pg_S8140.3	Pg_S8140.3	Pg_S8140.3	NA	NA	NA	NA	PREDICTED: uncharacterized protein LOC108212497 [Daucus carota subsp. sativus]	2.34456	3.54629	3.28256	0.945036	1.39588	0.23753	3.55772	1.83095	0.00454951	0.239654	up	yes
Pg_S5778.5	Pg_S5778.5	Pg_S5778.5	GO:0010344(seed oilbody biogenesis);GO:0012511(monolayer-surrounded lipid storage body);GO:0019915(lipid storage);GO:0050826(response to freezing)	NA	NA	NA	lipid body membrane protein [Daucus carota]	1.02086	3.22699	2.5015	0.327926	1.10379	0.469026	3.55091	1.82819	0.00725062	0.30183	up	yes
MSTRG.18056	Pg_S4111.5	MSTRG.18056.1	NA	NA	NA	NA		8.41054	11.6833	7.33955	2.53639	2.0106	3.18403	3.54848	1.8272	4.35822e-05	0.0105719	up	yes
MSTRG.8054	Pg_S1348.11	Pg_S1348.11	GO:0005576(extracellular region);GO:0005618(cell wall);GO:0006949(syncytium formation);GO:0009664(plant-type cell wall organization);GO:0009826(unidimensional cell growth);GO:0009828(plant-type cell wall loosening);GO:0009831(plant-type cell wall modification involved in multidimensional cell growth);GO:0016020(membrane)	NA	NA	NA	BnaC04g47280D [Brassica napus]	32.5562	8.16989	41.4038	7.78043	7.76384	7.6432	3.54199	1.82456	4.02753e-05	0.0100809	up	yes
MSTRG.13562	Pg_S2668.6	Pg_S2668.6	GO:0004601(peroxidase activity);GO:0005515(protein binding);GO:0005576(extracellular region);GO:0006979(response to oxidative stress);GO:0009651(response to salt stress);GO:0020037(heme binding);GO:0042744(hydrogen peroxide catabolic process);GO:0046872(metal ion binding);GO:0055114(oxidation-reduction process)	00940(Phenylpropanoid biosynthesis)	K00430	EC:1.11.1.7	PREDICTED: peroxidase 73-like [Daucus carota subsp. sativus]	3.27611	8.24269	1.22732	1.41999	1.04181	1.13773	3.54106	1.82418	0.00106504	0.105689	up	yes
MSTRG.19698	Pg_S4771.4	Pg_S4771.4	GO:0006855(drug transmembrane transport);GO:0015238(drug transmembrane transporter activity)	NA	NA	NA	hypothetical protein DCAR_011666 [Daucus carota subsp. sativus]	3.61635	4.75541	3.36769	1.24734	1.27074	0.80286	3.53498	1.8217	4.88608e-07	0.000304775	up	yes
MSTRG.3800	Pg_S0564.1	Pg_S0564.1	GO:0005737(cytoplasm);GO:0005829(cytosol);GO:0005886(plasma membrane);GO:0006979(response to oxidative stress);GO:0008270(zinc ion binding);GO:0032440(2-alkenal reductase [NAD(P)] activity);GO:0055114(oxidation-reduction process)	NA	NA	NA	PREDICTED: 2-alkenal reductase (NADP(+)-dependent) [Capsicum annuum]	13.2723	8.1963	9.77436	3.70503	2.30643	2.83196	3.5329	1.82085	6.20846e-08	5.19093e-05	up	yes
MSTRG.14247		MSTRG.14247.1	NA	NA	NA	NA		6.56951	8.6683	26.3615	5.32191	4.5556	1.89779	3.53276	1.8208	0.000502435	0.0636086	up	yes
Pg_S4696.2	Pg_S4696.2	Pg_S4696.2	GO:0005515(protein binding);GO:0008661(1-deoxy-D-xylulose-5-phosphate synthase activity);GO:0009228(thiamine biosynthetic process);GO:0009507(chloroplast);GO:0009570(chloroplast stroma);GO:0015995(chlorophyll biosynthetic process);GO:0016114(terpenoid biosynthetic process);GO:0019288(isopentenyl diphosphate biosynthetic process, methylerythritol 4-phosphate pathway);GO:0046872(metal ion binding);…	00730(Thiamine metabolism);00900(Terpenoid backbone biosynthesis)	K01662	EC:2.2.1.7	PREDICTED: probable 1-deoxy-D-xylulose-5-phosphate synthase 2, chloroplastic [Daucus carota subsp. sativus]	0.488856	0.723607	0.333708	0.196624	0.171357	0.070364	3.52729	1.81856	0.00394978	0.220834	up	yes
Pg_S1637.27	Pg_S1637.27	Pg_S1637.27	GO:0003674(molecular_function);GO:0005739(mitochondrion);GO:0009733(response to auxin)	04075(Plant hormone signal transduction)	K14488	NA	PREDICTED: auxin-responsive protein SAUR40-like [Daucus carota subsp. sativus]	4.34171	2.60387	0.3698	1.081	0.71575	0.282357	3.51853	1.81497	0.0240185	0.48726	up	yes
MSTRG.11604	Pg_S2123.19	Pg_S2123.19	GO:0003674(molecular_function);GO:0005747(mitochondrial respiratory chain complex I);GO:0008150(biological_process)	NA	NA	NA	PREDICTED: uncharacterized protein LOC107860779 [Capsicum annuum]	20.3687	6.21808	6.39205	5.57226	1.46519	2.38752	3.49909	1.80698	0.00529957	0.261405	up	yes
Pg_S6255.9	Pg_S6255.9	Pg_S6255.9	NA	NA	NA	NA	late embryogenesis abundant protein 1-like [Dorcoceras hygrometricum]	5.21762	3.82542	2.76791	1.14337	0.954535	1.29084	3.48535	1.8013	0.00108015	0.106383	up	yes
MSTRG.10146	Pg_S1799.20	Pg_S1799.20	GO:0004601(peroxidase activity);GO:0005515(protein binding);GO:0005576(extracellular region);GO:0006979(response to oxidative stress);GO:0009651(response to salt stress);GO:0020037(heme binding);GO:0042744(hydrogen peroxide catabolic process);GO:0046872(metal ion binding);GO:0055114(oxidation-reduction process)	00940(Phenylpropanoid biosynthesis)	K00430	EC:1.11.1.7	PREDICTED: peroxidase 73-like [Daucus carota subsp. sativus]	2.24256	12.8765	1.05173	2.22429	0.636526	1.78497	3.48075	1.7994	0.0141909	0.400331	up	yes
MSTRG.11999	Pg_S2238.19	Pg_S2238.19	GO:0000977(RNA polymerase II regulatory region sequence-specific DNA binding);GO:0001085(RNA polymerase II transcription factor binding);GO:0001228(transcriptional activator activity, RNA polymerase II transcription regulatory region sequence-specific binding);GO:0003682(chromatin binding);GO:0005634(nucleus);GO:0005667(transcription factor complex);GO:0030154(cell differentiation)	NA	NA	NA	PREDICTED: GATA transcription factor 5-like [Daucus carota subsp. sativus]	5.88694	5.7029	4.10384	1.21598	1.21107	2.10853	3.46013	1.79082	0.000478286	0.0615898	up	yes
Pg_S0242.2	Pg_S0242.2	Pg_S0242.2	GO:0004185(serine-type carboxypeptidase activity);GO:0005773(vacuole);GO:0051603(proteolysis involved in cellular protein catabolic process)	00940(Phenylpropanoid biosynthesis)	K09756	EC:3.4.16;EC:2.3.1.91	PREDICTED: serine carboxypeptidase-like [Daucus carota subsp. sativus]	2.1061	1.44979	1.6901	0.456677	0.903968	0.159624	3.4507	1.78689	0.00304365	0.196076	up	yes
MSTRG.11546	Pg_S2115.17	Pg_S2115.17	GO:0005507(copper ion binding);GO:0006878(cellular copper ion homeostasis)	NA	NA	NA	metallothionein-like protein [Panax ginseng]	59.8795	167.115	70.6709	24.9601	21.8404	39.5728	3.44626	1.78503	6.21472e-06	0.00249204	up	yes
MSTRG.12881	Pg_S2468.25	Pg_S2468.25	GO:0003674(molecular_function);GO:0008150(biological_process);GO:0009507(chloroplast)	NA	NA	NA	PREDICTED: uncharacterized protein LOC108212892 [Daucus carota subsp. sativus]	9.633	6.64606	3.58468	1.32391	2.0943	2.38094	3.42529	1.77622	0.000132077	0.0240289	up	yes
MSTRG.8596	Pg_S1456.2	Pg_S1456.2	GO:0003677(DNA binding);GO:0003700(transcription factor activity, sequence-specific DNA binding);GO:0005515(protein binding);GO:0005634(nucleus);GO:0006351(transcription, DNA-templated);GO:0006355(regulation of transcription, DNA-templated);GO:0042803(protein homodimerization activity);GO:0043565(sequence-specific DNA binding);GO:0046982(protein heterodimerization activity);GO:0071333(cellular re…	04075(Plant hormone signal transduction)	K14432	NA	hypothetical protein DCAR_004549 [Daucus carota subsp. sativus]	9.61584	13.2863	7.38671	8.18683	0.337057	0.33227	3.42009	1.77403	0.0380127	0.56471	up	yes
MSTRG.5394	Pg_S0846.19	Pg_S0846.19	GO:0003677(DNA binding);GO:0003700(transcription factor activity, sequence-specific DNA binding);GO:0005634(nucleus);GO:0006355(regulation of transcription, DNA-templated);GO:0009723(response to ethylene);GO:0009737(response to abscisic acid);GO:0009751(response to salicylic acid);GO:0009753(response to jasmonic acid);GO:0010200(response to chitin);GO:0044212(transcription regulatory region DNA b…	NA	NA	NA	PREDICTED: myb-related protein B-like [Daucus carota subsp. sativus]	4.8055	9.05216	1.33365	0.951348	1.69344	1.80795	3.41168	1.77048	0.00442003	0.235358	up	yes
Pg_S3256.4	Pg_S3256.4	Pg_S3256.4	NA	NA	NA	NA	PREDICTED: metallophosphoesterase 1-like isoform X2 [Juglans regia]	3.19446	2.82066	4.56121	1.23136	0.899871	0.975482	3.40435	1.76738	0.000268266	0.0415473	up	yes
MSTRG.3043	Pg_S0431.39	Pg_S0431.39	GO:0003677(DNA binding);GO:0005515(protein binding);GO:0009507(chloroplast);GO:0009534(chloroplast thylakoid);GO:0009535(chloroplast thylakoid membrane);GO:0009658(chloroplast organization);GO:0009706(chloroplast inner membrane);GO:0009941(chloroplast envelope);GO:0015979(photosynthesis);GO:0015995(chlorophyll biosynthetic process);GO:0046872(metal ion binding);GO:0048529(magnesium-protoporphyrin…	00860(Porphyrin and chlorophyll metabolism)	K04035	EC:1.14.13.81	PREDICTED: magnesium-protoporphyrin IX monomethyl ester [oxidative] cyclase, chloroplastic-like [Daucus carota subsp. sativus]	2.93976	5.95946	2.46327	1.22046	1.39294	0.724413	3.40417	1.7673	7.98812e-05	0.0171535	up	yes
Pg_S1810.5	Pg_S1810.5	Pg_S1810.5	GO:0003924(GTPase activity);GO:0005525(GTP binding);GO:0005622(intracellular);GO:0005886(plasma membrane);GO:0006886(intracellular protein transport);GO:0006913(nucleocytoplasmic transport);GO:0007264(small GTPase mediated signal transduction)	00562(Inositol phosphate metabolism);04070(Phosphatidylinositol signaling system);04144(Endocytosis)	K00889	EC:2.7.1.68	PREDICTED: ras-related protein RABC1 [Jatropha curcas]	1.52909	2.5586	1.88197	0.714551	1.0421	0	3.39832	1.76482	0.0375375	0.563023	up	yes
Pg_S2468.41	Pg_S2468.41	Pg_S2468.41	GO:0008422(beta-glucosidase activity);GO:1901657(glycosyl compound metabolic process)	00500(Starch and sucrose metabolism);00460(Cyanoamino acid metabolism);00940(Phenylpropanoid biosynthesis)	K05350	EC:3.2.1.21	PREDICTED: beta-glucosidase 46 isoform X2 [Vitis vinifera]	1.08316	3.95878	1.15646	0.551107	0.399652	0.873415	3.39792	1.76465	0.00199366	0.157319	up	yes
MSTRG.17905	Pg_S4048.6	MSTRG.17905.2;Pg_S4048.6	GO:0000287(magnesium ion binding);GO:0004450(isocitrate dehydrogenase (NADP+) activity);GO:0005739(mitochondrion);GO:0006099(tricarboxylic acid cycle);GO:0006102(isocitrate metabolic process);GO:0009507(chloroplast);GO:0009534(chloroplast thylakoid);GO:0009570(chloroplast stroma);GO:0051287(NAD binding)	01200(Carbon metabolism);01210(2-Oxocarboxylic acid metabolism);01230(Biosynthesis of amino acids);00020(Citrate cycle (TCA cycle));00480(Glutathione metabolism);04146(Peroxisome)	K00031	EC:1.1.1.42	PREDICTED: isocitrate dehydrogenase [NADP]-like [Daucus carota subsp. sativus]	4.14697	4.62681	31.8145	3.74893	3.9018	4.49743	3.34111	1.74033	0.00336167	0.206355	up	yes
MSTRG.24667	Pg_S8886.1	Pg_S8886.1	GO:0004067(asparaginase activity);GO:0005737(cytoplasm);GO:0006508(proteolysis);GO:0006516(glycoprotein catabolic process);GO:0008798(beta-aspartyl-peptidase activity);GO:0033345(asparagine catabolic process via L-aspartate);GO:0051604(protein maturation)	00511(Other glycan degradation)	K01444	EC:3.5.1.26	PREDICTED: probable isoaspartyl peptidase/L-asparaginase 2 [Daucus carota subsp. sativus]	75.9689	218.631	40.7716	15.574	24.5691	60.3383	3.33765	1.73883	0.00181001	0.150615	up	yes
MSTRG.6776	Pg_S1073.2	Pg_S1073.2	GO:0016020(membrane);GO:0016709(oxidoreductase activity, acting on paired donors, with incorporation or reduction of molecular oxygen, NAD(P)H as one donor, and incorporation of one atom of oxygen);GO:0044550(secondary metabolite biosynthetic process)	00909(Sesquiterpenoid and triterpenoid biosynthesis)	K15472	EC:1.14.13.121	RecName: Full=Cytochrome P450 CYP71D313 [Panax ginseng]	5.68142	15.6346	7.95022	3.12157	2.83607	2.8114	3.33745	1.73875	3.74432e-06	0.00156533	up	yes
MSTRG.5274	Pg_S0812.41	Pg_S0812.41;MSTRG.5274.1	GO:0003677(DNA binding);GO:0003700(transcription factor activity, sequence-specific DNA binding);GO:0005634(nucleus);GO:0005737(cytoplasm);GO:0006351(transcription, DNA-templated);GO:0006355(regulation of transcription, DNA-templated);GO:0043565(sequence-specific DNA binding);GO:0046686(response to cadmium ion)	NA	NA	NA	PREDICTED: heat stress transcription factor B-3 [Malus domestica]	42.8279	55.2594	32.5128	11.085	11.2721	17.0384	3.3151	1.72905	6.46874e-09	7.06117e-06	up	yes
MSTRG.16944		MSTRG.16944.1	NA	NA	NA	NA		5.80253	7.07755	2.08794	1.55775	2.2159	0.756047	3.30442	1.7244	0.00943055	0.340305	up	yes
Pg_S0727.37	Pg_S0727.37	Pg_S0727.37	GO:0003674(molecular_function);GO:0005886(plasma membrane);GO:0008150(biological_process);GO:0009507(chloroplast);GO:0016021(integral component of membrane)	NA	NA	NA	PREDICTED: uncharacterized protein LOC108225353 [Daucus carota subsp. sativus]	3.50248	1.2635	1.25591	0.791734	0.464801	0.575778	3.28649	1.71655	0.00365553	0.212817	up	yes
Pg_S1281.11	Pg_S1281.11	Pg_S1281.11	GO:0005739(mitochondrion)	00040(Pentose and glucuronate interconversions);00052(Galactose metabolism);00053(Ascorbate and aldarate metabolism);00520(Amino sugar and nucleotide sugar metabolism)	K12447	EC:2.7.7.64	Retrovirus-related Pol polyprotein from transposon TNT 1-94 [Noccaea caerulescens]	1.3233	1.29694	1.17278	0.275879	0.789901	0.093295	3.27245	1.71037	0.00931533	0.338997	up	yes
MSTRG.14875	Pg_S3039.32	Pg_S3039.32	GO:0005737(cytoplasm);GO:0009505(plant-type cell wall);GO:0016491(oxidoreductase activity)	00902(Monoterpenoid biosynthesis)	K15095	EC:1.1.1.208	PREDICTED: (+)-neomenthol dehydrogenase-like [Daucus carota subsp. sativus]	3.59881	9.28577	4.35734	2.5107	1.10837	1.70274	3.23986	1.69593	9.05364e-05	0.0187253	up	yes
MSTRG.5266	Pg_S0812.32	Pg_S0812.32	GO:0008194(UDP-glycosyltransferase activity);GO:0009813(flavonoid biosynthetic process);GO:0043231(intracellular membrane-bounded organelle);GO:0052696(flavonoid glucuronidation)	00908(Zeatin biosynthesis)	K13495	EC:2.4.1.215	UGTPg36 [Panax ginseng]	1.15106	15.827	1.92518	0.656552	2.51314	2.69166	3.22506	1.68933	0.0312986	0.529479	up	yes
MSTRG.7922	Pg_S1333.15	Pg_S1333.15	GO:0005739(mitochondrion);GO:0008168(methyltransferase activity);GO:0016021(integral component of membrane);GO:0032259(methylation)	NA	NA	NA	PREDICTED: phosphatidylinositol 4-phosphate 5-kinase 9-like [Daucus carota subsp. sativus]	4.78298	5.82794	1.99458	1.00144	2.09069	0.824489	3.21847	1.68638	0.000408942	0.0554144	up	yes
MSTRG.22016	Pg_S5953.11	Pg_S5953.11	GO:0005576(extracellular region);GO:0005783(endoplasmic reticulum);GO:0006869(lipid transport);GO:0008289(lipid binding);GO:0009506(plasmodesma)	03010(Ribosome)	K02883	NA	PREDICTED: 14 kDa proline-rich protein DC2.15-like [Daucus carota subsp. sativus]	7.19657	12.0917	2.12341	1.60451	1.95471	3.11085	3.21011	1.68262	0.00621628	0.281644	up	yes
MSTRG.17899	Pg_S4046.2	Pg_S4046.2	GO:0016020(membrane);GO:0016709(oxidoreductase activity, acting on paired donors, with incorporation or reduction of molecular oxygen, NAD(P)H as one donor, and incorporation of one atom of oxygen);GO:0044550(secondary metabolite biosynthetic process)	00903(Limonene and pinene degradation);00945(Stilbenoid, diarylheptanoid and gingerol biosynthesis)	K00517	NA	PREDICTED: cytochrome P450 CYP82D47-like [Sesamum indicum]	8.98062	18.4477	7.8132	2.61281	4.37134	4.02558	3.20094	1.6785	4.98399e-06	0.00206164	up	yes
Pg_S0858.20	Pg_S0858.20	Pg_S0858.20	GO:0004674(protein serine/threonine kinase activity);GO:0005524(ATP binding);GO:0005886(plasma membrane);GO:0006468(protein phosphorylation);GO:0016301(kinase activity);GO:0016310(phosphorylation)	04626(Plant-pathogen interaction)	K13430	EC:2.7.11.1	PREDICTED: serine/threonine-protein kinase CDL1-like [Daucus carota subsp. sativus]	0.431208	0.978942	1.13216	0.196053	0.159039	0.442021	3.18939	1.67328	0.00788728	0.316449	up	yes
MSTRG.16546	Pg_S3578.15	Pg_S3578.15	GO:0002237(response to molecule of bacterial origin);GO:0003700(transcription factor activity, sequence-specific DNA binding);GO:0005515(protein binding);GO:0005634(nucleus);GO:0006351(transcription, DNA-templated);GO:0006355(regulation of transcription, DNA-templated);GO:0009611(response to wounding);GO:0009751(response to salicylic acid);GO:0010200(response to chitin);GO:0031347(regulation of d…	04626(Plant-pathogen interaction)	K13424	NA	transcription factor WRKY4 [Petroselinum crispum]	1.23785	9.09705	4.67943	1.02743	1.37728	2.315	3.1812	1.66957	0.00379077	0.21652	up	yes
MSTRG.20004		MSTRG.20004.1	NA	NA	NA	NA		9.02345	7.56321	9.00596	4.21461	1.68256	2.15701	3.17756	1.66792	2.09847e-05	0.00624725	up	yes
MSTRG.13815	Pg_S2742.11	Pg_S2742.11	GO:0004497(monooxygenase activity);GO:0055114(oxidation-reduction process)	00380(Tryptophan metabolism)	K11816	EC:1.14.13.168	PREDICTED: probable flavin-containing monooxygenase 1 [Daucus carota subsp. sativus]	10.114	27.3815	25.7527	5.76318	6.73781	7.47594	3.16606	1.66269	1.85042e-06	0.000876096	up	yes
Pg_S6482.2	Pg_S6482.2	Pg_S6482.2	GO:0003824(catalytic activity);GO:0003978(UDP-glucose 4-epimerase activity);GO:0005794(Golgi apparatus);GO:0006012(galactose metabolic process);GO:0009225(nucleotide-sugar metabolic process);GO:0009832(plant-type cell wall biogenesis);GO:0016021(integral component of membrane);GO:0019567(arabinose biosynthetic process);GO:0032580(Golgi cisterna membrane);GO:0033358(UDP-L-arabinose biosynthetic pr…	00520(Amino sugar and nucleotide sugar metabolism)	K12448	EC:5.1.3.5	PREDICTED: UDP-arabinose 4-epimerase 1-like [Daucus carota subsp. sativus]	3.1976	3.72418	3.47959	0.452355	1.46745	1.36721	3.16438	1.66192	8.67668e-05	0.0182335	up	yes
MSTRG.18212	Pg_S4170.6	MSTRG.18212.1	NA	NA	NA	NA		15.0918	19.8205	6.66927	5.56689	7.12861	0.461861	3.16032	1.66007	0.0146638	0.404381	up	yes
MSTRG.22333	Pg_S6112.4	Pg_S6112.4	GO:0003674(molecular_function);GO:0005576(extracellular region);GO:0008150(biological_process)	NA	NA	NA	PREDICTED: eggshell protein 2A [Sesamum indicum]	5.13813	25.328	4.55351	1.99061	3.10082	5.99618	3.15845	1.65922	0.00743428	0.308074	up	yes
Pg_S0947.4	Pg_S0947.4	Pg_S0947.4	GO:0004004(ATP-dependent RNA helicase activity);GO:0005634(nucleus);GO:0005737(cytoplasm);GO:0006396(RNA processing);GO:0044822(poly(A) RNA binding)	03018(RNA degradation)	K14442	EC:3.6.4.13	PREDICTED: ATP-dependent RNA helicase DHX36 [Fragaria vesca subsp. vesca]	1.60206	1.18053	1.51841	0.14116	0.090626	1.13921	3.13713	1.64945	0.0443954	0.591216	up	yes
MSTRG.9618		MSTRG.9618.1	NA	NA	NA	NA		40.0065	72.964	58.2449	17.2825	21.0448	16.2888	3.1349	1.64842	9.28764e-09	9.12441e-06	up	yes
MSTRG.824		MSTRG.824.1	NA	NA	NA	NA		5.79134	1.4616	2.16663	1.10556	0.796677	1.1028	3.13459	1.64828	0.00607136	0.27835	up	yes
MSTRG.2217	Pg_S0302.43	Pg_S0302.43	GO:0001558(regulation of cell growth);GO:0005634(nucleus);GO:0005737(cytoplasm);GO:0005774(vacuolar membrane);GO:0005794(Golgi apparatus);GO:0005829(cytosol);GO:0005886(plasma membrane);GO:0007346(regulation of mitotic cell cycle);GO:0008017(microtubule binding);GO:0008283(cell proliferation);GO:0009506(plasmodesma);GO:0009507(chloroplast);GO:0009579(thylakoid);GO:0009735(response to cytokinin);G…	NA	NA	NA	translationally controlled tumor protein [Hevea brasiliensis]	9.88403	16.8819	4.25325	2.61694	3.23635	4.05528	3.13053	1.64641	0.000237376	0.0383876	up	yes
MSTRG.20842	Pg_S5325.1	Pg_S5325.1	GO:0004197(cysteine-type endopeptidase activity);GO:0005615(extracellular space);GO:0005764(lysosome);GO:0051603(proteolysis involved in cellular protein catabolic process)	04145(Phagosome)	K01365	EC:3.4.22.15	PREDICTED: low-temperature-induced cysteine proteinase-like [Daucus carota subsp. sativus]	8.63218	21.1127	8.20536	3.6254	3.50044	5.02872	3.1223	1.64261	1.89334e-05	0.00576549	up	yes
MSTRG.13781		MSTRG.13781.1	NA	NA	NA	NA		4.57896	3.63819	7.98604	1.05402	0.280432	3.8564	3.12149	1.64224	0.0352499	0.552147	up	yes
MSTRG.19085		MSTRG.19085.1	NA	NA	NA	NA		15.2869	12.2192	8.46048	0.55328	1.04141	9.9415	3.11772	1.64049	0.029929	0.522077	up	yes
Pg_S2810.32	Pg_S2810.32	Pg_S2810.32	GO:0003674(molecular_function);GO:0005737(cytoplasm);GO:0008150(biological_process)	NA	NA	NA	PREDICTED: myosin-11 [Nelumbo nucifera]	1.74904	2.15439	1.95342	1.50526	0.165648	0.208444	3.11642	1.63989	0.0143095	0.400425	up	yes
MSTRG.2606	Pg_S0374.47	Pg_S0374.47	GO:0006855(drug transmembrane transport);GO:0015238(drug transmembrane transporter activity)	NA	NA	NA	PREDICTED: protein DETOXIFICATION 40-like [Gossypium arboreum]	3.56414	6.08543	2.35794	0.576795	2.15607	1.13822	3.10185	1.63313	0.00644296	0.287388	up	yes
Pg_S3368.2	Pg_S3368.2	Pg_S3368.2	GO:0004674(protein serine/threonine kinase activity);GO:0005524(ATP binding);GO:0006468(protein phosphorylation);GO:0016301(kinase activity);GO:0016310(phosphorylation)	04626(Plant-pathogen interaction)	K13430	EC:2.7.11.1	PREDICTED: serine/threonine-protein kinase At5g01020 isoform X1 [Juglans regia]	2.53275	4.82668	2.37981	0.825717	1.54474	0.770215	3.101	1.63274	0.000274601	0.0416185	up	yes
Pg_S1240.16	Pg_S1240.16	Pg_S1240.16	GO:0003674(molecular_function);GO:0008150(biological_process);GO:0009507(chloroplast)	NA	NA	NA	hypothetical protein L484_007134 [Morus notabilis]	2.29002	2.10665	1.87046	0.834635	0.456161	0.731223	3.09944	1.63201	0.000162505	0.0282565	up	yes
MSTRG.2952	Pg_S0423.3	Pg_S0423.3	GO:0003824(catalytic activity);GO:0004165(dodecenoyl-CoA delta-isomerase activity);GO:0005737(cytoplasm);GO:0005777(peroxisome);GO:0006635(fatty acid beta-oxidation);GO:0009062(fatty acid catabolic process);GO:0048767(root hair elongation);GO:0080024(indolebutyric acid metabolic process);GO:0080026(response to indolebutyric acid)	00062(Fatty acid elongation);04626(Plant-pathogen interaction)	K18880	EC:4.2.1.134	unnamed protein product [Coffea canephora]	20.7901	29.7083	12.5619	7.91757	4.25484	8.20335	3.09487	1.62988	1.07401e-05	0.00390789	up	yes
MSTRG.15586	Pg_S3273.2	Pg_S3273.2;MSTRG.15586.1	NA	NA	NA	NA		51.0459	120.253	29.1733	28.0015	25.8341	10.9838	3.09278	1.6289	0.000355202	0.0509429	up	yes
MSTRG.20857		MSTRG.20857.1	NA	NA	NA	NA		6.04971	7.38559	3.78962	1.40167	2.3265	1.84537	3.09048	1.62783	4.53769e-05	0.010873	up	yes
MSTRG.13480	Pg_S2635.9	Pg_S2635.9	GO:0006636(unsaturated fatty acid biosynthetic process);GO:0016717(oxidoreductase activity, acting on paired donors, with oxidation of a pair of donors resulting in the reduction of molecular oxygen to two molecules of water)	01212(Fatty acid metabolism);01040(Biosynthesis of unsaturated fatty acids)	K10256	EC:1.14.19.6;EC:1.14.19.22	PREDICTED: delta(12)-fatty-acid desaturase FAD2-like [Daucus carota subsp. sativus]	1.93874	9.09857	5.50818	1.98111	1.86707	1.5095	3.08818	1.62676	0.000838164	0.0903876	up	yes
MSTRG.14719	Pg_S3009.3	Pg_S3009.3	GO:0003677(DNA binding);GO:0003700(transcription factor activity, sequence-specific DNA binding);GO:0005634(nucleus);GO:0006351(transcription, DNA-templated);GO:0006355(regulation of transcription, DNA-templated);GO:0006952(defense response);GO:0009620(response to fungus);GO:0009651(response to salt stress);GO:0009723(response to ethylene);GO:0009737(response to abscisic acid);GO:0009753(response…	00190(Oxidative phosphorylation);00860(Porphyrin and chlorophyll metabolism)	K02259	NA	PREDICTED: transcription factor MYB108 [Daucus carota subsp. sativus]	4.89675	6.36155	2.68787	1.21737	2.02867	1.2815	3.0803	1.62307	0.000189578	0.031434	up	yes
Pg_S4706.11	Pg_S4706.11	Pg_S4706.11	GO:0000139(Golgi membrane);GO:0005794(Golgi apparatus);GO:0006486(protein glycosylation);GO:0010488(UDP-galactose:N-glycan beta-1,3-galactosyltransferase activity);GO:0010493(Lewis a epitope biosynthetic process);GO:0016021(integral component of membrane);GO:0016757(transferase activity, transferring glycosyl groups);GO:0016758(transferase activity, transferring hexosyl groups);GO:0030246(carbohy…	NA	NA	NA	PREDICTED: beta-1,3-galactosyltransferase GALT1-like isoform X2 [Daucus carota subsp. sativus]	0.835175	0.486784	0.874705	0.205264	0.04472	0.4677	3.06077	1.61389	0.0261148	0.505763	up	yes
Pg_S4083.21	Pg_S4083.21	Pg_S4083.21	GO:0004864(protein phosphatase inhibitor activity);GO:0004872(receptor activity);GO:0005634(nucleus);GO:0005737(cytoplasm);GO:0009738(abscisic acid-activated signaling pathway);GO:0010427(abscisic acid binding);GO:0080163(regulation of protein serine/threonine phosphatase activity)	NA	NA	NA	PREDICTED: pathogenesis-related protein 2-like [Daucus carota subsp. sativus]	3.24875	3.83068	2.4838	2.10619	0.652829	0.36677	3.05946	1.61327	0.0118959	0.379444	up	yes
MSTRG.4690	Pg_S0734.4	Pg_S0734.4	GO:0010223(secondary shoot formation);GO:0016787(hydrolase activity);GO:1901601(strigolactone biosynthetic process)	01200(Carbon metabolism);00640(Propanoate metabolism);00280(Valine, leucine and isoleucine degradation);00410(beta-Alanine metabolism)	K05605	EC:3.1.2.4	PREDICTED: probable strigolactone esterase DAD2 [Daucus carota subsp. sativus]	0.838707	7.07999	1.6212	0.653888	1.31367	1.15639	3.05379	1.6106	0.0224658	0.477106	up	yes
Pg_S8889.1	Pg_S8889.1	Pg_S8889.1	GO:0003677(DNA binding);GO:0003700(transcription factor activity, sequence-specific DNA binding);GO:0005634(nucleus);GO:0006351(transcription, DNA-templated);GO:0006355(regulation of transcription, DNA-templated)	NA	NA	NA	PREDICTED: protein NLP2-like [Nicotiana tomentosiformis]	0.842645	2.56525	1.10939	0.54574	0.23008	0.704914	3.05071	1.60914	0.0021188	0.163292	up	yes
Pg_S2104.4	Pg_S2104.4	Pg_S2104.4	GO:0001053(plastid sigma factor activity);GO:0003677(DNA binding);GO:0003700(transcription factor activity, sequence-specific DNA binding);GO:0003899(DNA-directed RNA polymerase activity);GO:0005515(protein binding);GO:0005634(nucleus);GO:0006352(DNA-templated transcription, initiation);GO:0006355(regulation of transcription, DNA-templated);GO:0009507(chloroplast);GO:0009536(plastid);GO:0016987(s…	00970(Aminoacyl-tRNA biosynthesis)	K01872	EC:6.1.1.7	hypothetical protein DCAR_017695 [Daucus carota subsp. sativus]	4.3479	3.64977	0.940702	0.619746	1.35172	0.967336	3.0415	1.60479	0.0197544	0.453949	up	yes
MSTRG.5730	Pg_S0897.20	Pg_S0897.20	GO:0005737(cytoplasm);GO:0009505(plant-type cell wall);GO:0016491(oxidoreductase activity)	00902(Monoterpenoid biosynthesis)	K15095	EC:1.1.1.208	PREDICTED: (+)-neomenthol dehydrogenase-like [Daucus carota subsp. sativus]	6.84779	9.49705	7.26395	3.94834	2.417	1.4377	3.02559	1.59722	3.85875e-05	0.00972033	up	yes
Pg_S5535.4	Pg_S5535.4	Pg_S5535.4	GO:0003333(amino acid transmembrane transport);GO:0015171(amino acid transmembrane transporter activity)	04075(Plant hormone signal transduction)	K13946	NA	PREDICTED: GABA transporter 1 [Theobroma cacao]	0.25847	1.50476	0.788816	0.188014	0.252479	0.407596	3.00917	1.58937	0.0218173	0.470499	up	yes
MSTRG.2614		MSTRG.2614.1	NA	NA	NA	NA		1.61065	8.617	4.80514	1.43324	2.58244	0.992011	3.00195	1.5859	0.00279734	0.188554	up	yes
Pg_S3326.4	Pg_S3326.4	Pg_S3326.4	GO:0002679(respiratory burst involved in defense response);GO:0005515(protein binding);GO:0005634(nucleus);GO:0006952(defense response);GO:0008270(zinc ion binding);GO:0009626(plant-type hypersensitive response);GO:0009816(defense response to bacterium, incompatible interaction);GO:0009817(defense response to fungus, incompatible interaction);GO:0042742(defense response to bacterium);GO:0050821(p…	04626(Plant-pathogen interaction)	K13458	NA	hypothetical protein CICLE_v10005807mg [Citrus clementina]	3.06504	4.88151	5.34511	1.74417	1.59385	1.09258	2.99997	1.58495	0.00512106	0.256964	up	yes
Pg_S7804.3	Pg_S7804.3	Pg_S7804.3	NA	NA	NA	NA	PREDICTED: uncharacterized protein LOC100241527 [Vitis vinifera]	2.99733	2.99744	1.81715	0.702923	0.676422	1.22692	2.99736	1.58369	0.00262786	0.182829	up	yes
Pg_S1459.25	Pg_S1459.25	Pg_S1459.25	GO:0000325(plant-type vacuole);GO:0005524(ATP binding);GO:0005773(vacuole);GO:0005774(vacuolar membrane);GO:0005794(Golgi apparatus);GO:0005886(plasma membrane);GO:0006855(drug transmembrane transport);GO:0008517(folic acid transporter activity);GO:0008559(xenobiotic-transporting ATPase activity);GO:0009414(response to water deprivation);GO:0009506(plasmodesma);GO:0009611(response to wounding);GO…	02010(ABC transporters)	K05665	NA	PREDICTED: ABC transporter C family member 14-like [Daucus carota subsp. sativus]	1.86727	2.56586	3.68108	0.867488	0.81486	1.02552	2.99653	1.58329	1.69735e-06	0.000813425	up	yes
Pg_S1758.15	Pg_S1758.15	Pg_S1758.15	GO:0000150(recombinase activity);GO:0000400(four-way junction DNA binding);GO:0000730(DNA recombinase assembly);GO:0003690(double-stranded DNA binding);GO:0003697(single-stranded DNA binding);GO:0004520(endodeoxyribonuclease activity);GO:0006312(mitotic recombination);GO:0008094(DNA-dependent ATPase activity);GO:0010212(response to ionizing radiation);GO:0042148(strand invasion)	03440(Homologous recombination)	K03553	NA	PREDICTED: DNA repair protein recA homolog 3, mitochondrial [Sesamum indicum]	5.37716	0.944629	0.883837	0.738855	0.947434	0.727188	2.98558	1.57801	0.0165382	0.423375	up	yes
MSTRG.19965	Pg_S4893.1	Pg_S4893.1	GO:0009567(double fertilization forming a zygote and endosperm)	NA	NA	NA	PREDICTED: uncharacterized protein LOC108223848 [Daucus carota subsp. sativus]	7.42545	6.95342	5.96609	3.26372	2.37381	1.17849	2.98488	1.57767	2.48196e-05	0.0070168	up	yes
MSTRG.12484		MSTRG.12484.1	NA	NA	NA	NA		5.50968	2.82278	4.72471	0.808934	0.42953	3.13649	2.98453	1.5775	0.0283945	0.516705	up	yes
MSTRG.9914	Pg_S1745.12	Pg_S1745.12	GO:0003723(RNA binding)	NA	NA	NA	hypothetical protein SORBIDRAFT_02g031160 [Sorghum bicolor]	5.17255	5.07111	6.47112	3.10091	0.915376	1.58455	2.98433	1.57741	0.0021161	0.163292	up	yes
Pg_S1395.12	Pg_S1395.12	Pg_S1395.12	GO:0003677(DNA binding);GO:0003700(transcription factor activity, sequence-specific DNA binding);GO:0005634(nucleus);GO:0006351(transcription, DNA-templated);GO:0006355(regulation of transcription, DNA-templated);GO:0007275(multicellular organism development)	00561(Glycerolipid metabolism)	K01054	EC:3.1.1.23	PREDICTED: NAC transcription factor 25 [Ricinus communis]	0.883014	3.01313	1.65986	0.523111	0.436679	0.907855	2.97487	1.57283	0.007009	0.297451	up	yes
Pg_S2507.6	Pg_S2507.6	Pg_S2507.6	GO:0003674(molecular_function);GO:0005886(plasma membrane);GO:0008150(biological_process);GO:0016021(integral component of membrane)	NA	NA	NA	PREDICTED: UPF0481 protein At3g47200-like [Daucus carota subsp. sativus]	1.23806	1.23833	1.16799	0.18373	0.152719	0.896271	2.95637	1.56383	0.0277204	0.514562	up	yes
MSTRG.7462		MSTRG.7462.1	NA	NA	NA	NA		178.609	33.728	121.877	25.5598	15.2005	72.447	2.95223	1.56181	0.00651569	0.289319	up	yes
MSTRG.14736	Pg_S3013.2	Pg_S3013.2	GO:0033809(anthocyanin 6''-O-malonyltransferase activity)	00944(Flavone and flavonol biosynthesis);00943(Isoflavonoid biosynthesis)	K13264	EC:2.3.1.115	PREDICTED: malonyl-coenzyme A:anthocyanin 3-O-glucoside-6''-O-malonyltransferase-like [Daucus carota subsp. sativus]	2.48347	6.51365	1.88391	1.1314	1.23196	1.32372	2.95113	1.56127	0.000571961	0.0687765	up	yes
MSTRG.18250	Pg_S4182.3	Pg_S4182.3	NA	NA	NA	NA	PREDICTED: uncharacterized protein LOC106768000 [Vigna radiata var. radiata]	25.1288	18.0238	28.2594	5.65076	5.45155	13.2002	2.93847	1.55506	0.000115425	0.0217027	up	yes
Pg_S5520.14	Pg_S5520.14	Pg_S5520.14	GO:0004356(glutamate-ammonia ligase activity);GO:0005737(cytoplasm);GO:0005829(cytosol);GO:0006542(glutamine biosynthetic process);GO:0008017(microtubule binding);GO:0009399(nitrogen fixation);GO:0009617(response to bacterium);GO:0009737(response to abscisic acid);GO:0010311(lateral root formation);GO:0016787(hydrolase activity);GO:0043015(gamma-tubulin binding);GO:0043621(protein self-associatio…	NA	NA	NA	PREDICTED: protein fluG [Daucus carota subsp. sativus]	0.356331	0.672021	0.632376	0.335381	0.071707	0.158254	2.93756	1.55462	0.0139643	0.39736	up	yes
Pg_S0280.5	Pg_S0280.5	Pg_S0280.5	GO:0004620(phospholipase activity);GO:0005737(cytoplasm);GO:0016020(membrane);GO:0047372(acylglycerol lipase activity)	NA	NA	NA	unnamed protein product [Coffea canephora]	1.7954	0.569398	0.919682	0.611106	0.256397	0.251506	2.93516	1.55344	0.0145444	0.402786	up	yes
Pg_S1746.24	Pg_S1746.24	Pg_S1746.24	GO:0000287(magnesium ion binding);GO:0004743(pyruvate kinase activity);GO:0005737(cytoplasm);GO:0005829(cytosol);GO:0006096(glycolytic process);GO:0016301(kinase activity);GO:0030955(potassium ion binding)	01200(Carbon metabolism);01230(Biosynthesis of amino acids);00010(Glycolysis / Gluconeogenesis);00620(Pyruvate metabolism);00230(Purine metabolism)	K00873	EC:2.7.1.40	PREDICTED: probable pyruvate kinase, cytosolic isozyme [Daucus carota subsp. sativus]	1.18087	2.59806	1.08122	0.543168	0.670151	0.44349	2.93344	1.55259	0.00303652	0.196076	up	yes
Pg_S0253.3	Pg_S0253.3	Pg_S0253.3	GO:0004674(protein serine/threonine kinase activity);GO:0005886(plasma membrane);GO:0006468(protein phosphorylation);GO:0006952(defense response);GO:0009506(plasmodesma)	00520(Amino sugar and nucleotide sugar metabolism)	K01183	EC:3.2.1.14	unnamed protein product [Coffea canephora]	1.56904	1.47294	2.29163	0.561784	0.655268	0.604705	2.92773	1.54978	0.000106311	0.0205947	up	yes
Pg_S0605.9	Pg_S0605.9	Pg_S0605.9	GO:0008152(metabolic process);GO:0016787(hydrolase activity)	00760(Nicotinate and nicotinamide metabolism)	K18551	EC:3.1.3	PREDICTED: uncharacterized protein LOC108211575 [Daucus carota subsp. sativus]	2.00992	1.83857	0.963436	0.460802	0.711415	0.471728	2.92706	1.54945	0.00525604	0.260245	up	yes
Pg_S2611.7	Pg_S2611.7	Pg_S2611.7	GO:0005886(plasma membrane);GO:0009860(pollen tube growth);GO:0031347(regulation of defense response)	NA	NA	NA	PREDICTED: tetratricopeptide repeat protein 28 isoform X1 [Daucus carota subsp. sativus]	2.58719	0.82776	0.828007	0.151999	0.821847	0.476646	2.92518	1.54853	0.0148618	0.406136	up	yes
MSTRG.8865		MSTRG.8865.1	NA	NA	NA	NA		5.76621	3.72625	2.53119	2.2314	0.874024	1.0103	2.92139	1.54666	0.00353849	0.20932	up	yes
Pg_S2196.18	Pg_S2196.18	Pg_S2196.18	GO:0030599(pectinesterase activity);GO:0046910(pectinesterase inhibitor activity);GO:0071944(cell periphery)	00040(Pentose and glucuronate interconversions);00500(Starch and sucrose metabolism)	K01051	EC:3.1.1.11	PREDICTED: pectinesterase [Daucus carota subsp. sativus]	3.45055	1.30072	1.3995	0.655848	0.975732	0.475738	2.91877	1.54536	0.00530604	0.261405	up	yes
Pg_S1395.2	Pg_S1395.2	Pg_S1395.2	GO:0003674(molecular_function);GO:0005634(nucleus)	NA	NA	NA	PREDICTED: uncharacterized protein LOC108224070 [Daucus carota subsp. sativus]	3.43593	1.19172	1.14307	0.728491	0.849644	0.401712	2.91473	1.54336	0.0129583	0.38991	up	yes
MSTRG.22526	Pg_S6247.4	Pg_S6247.4;MSTRG.22526.1	NA	04075(Plant hormone signal transduction)	K14488	NA	hypothetical protein B456_011G076000 [Gossypium raimondii]	13.2646	9.91311	20.6667	3.93576	2.68911	8.43589	2.91117	1.5416	0.000155227	0.0272058	up	yes
MSTRG.17085	Pg_S3733.3	Pg_S3733.3	GO:0003700(transcription factor activity, sequence-specific DNA binding);GO:0005737(cytoplasm);GO:0005856(cytoskeleton);GO:0005886(plasma membrane);GO:0008270(zinc ion binding);GO:0051015(actin filament binding);GO:0051017(actin filament bundle assembly)	NA	NA	NA	PREDICTED: LIM domain-containing protein WLIM1-like [Daucus carota subsp. sativus]	116.582	132.794	75.7068	31.5458	37.2635	43.1846	2.90268	1.53738	7.93829e-08	6.36635e-05	up	yes
Pg_S2782.6	Pg_S2782.6	Pg_S2782.6	GO:0003959(NADPH dehydrogenase activity);GO:0005622(intracellular);GO:0055114(oxidation-reduction process)	00592(alpha-Linolenic acid metabolism)	K05894	EC:1.3.1.42	PREDICTED: 12-oxophytodienoate reductase-like protein [Solanum tuberosum]	0.492621	4.42968	3.93067	1.25197	0.700242	1.10344	2.89724	1.53468	0.0147143	0.40492	up	yes
MSTRG.529	Pg_S0080.7	Pg_S0080.7	GO:0005515(protein binding);GO:0005576(extracellular region);GO:0005634(nucleus);GO:0005737(cytoplasm);GO:0005829(cytosol);GO:0006979(response to oxidative stress);GO:0010039(response to iron ion)	NA	NA	NA	PREDICTED: protein BOLA2 [Daucus carota subsp. sativus]	19.5568	26.4753	20.2314	3.98565	4.37986	14.5463	2.89211	1.53212	0.0014014	0.12793	up	yes
MSTRG.24683	Pg_S8999.2	Pg_S8999.2	GO:0005576(extracellular region);GO:0006869(lipid transport);GO:0008289(lipid binding);GO:0009414(response to water deprivation);GO:0009651(response to salt stress);GO:0009737(response to abscisic acid)	NA	NA	NA	RecName: Full=Non-specific lipid-transfer protein; AltName: Full=Allergen Api g 2.0101; AltName: Allergen=Api g 2; Flags: Precursor [Apium graveolens]	31.908	8.15099	12.6953	6.40811	6.52684	5.37507	2.88117	1.52666	0.000960707	0.0990889	up	yes
MSTRG.23481	Pg_S7044.2	Pg_S7044.2	GO:0003677(DNA binding);GO:0003700(transcription factor activity, sequence-specific DNA binding);GO:0005515(protein binding);GO:0005634(nucleus);GO:0005737(cytoplasm);GO:0005886(plasma membrane);GO:0006351(transcription, DNA-templated);GO:0006355(regulation of transcription, DNA-templated);GO:0008219(cell death);GO:0009723(response to ethylene);GO:0009735(response to cytokinin);GO:0009753(respons…	04626(Plant-pathogen interaction)	K13434	NA	PREDICTED: ethylene-responsive transcription factor RAP2-3-like isoform X1 [Daucus carota subsp. sativus]	108.257	230.893	90.4413	41.5311	41.6068	66.0058	2.88039	1.52626	1.89722e-05	0.00576549	up	yes
MSTRG.11966	Pg_S2228.12	Pg_S2228.12	GO:0003677(DNA binding);GO:0003700(transcription factor activity, sequence-specific DNA binding);GO:0005515(protein binding);GO:0005634(nucleus);GO:0006351(transcription, DNA-templated);GO:0006355(regulation of transcription, DNA-templated);GO:0009908(flower development);GO:0009911(positive regulation of flower development);GO:0010077(maintenance of inflorescence meristem identity);GO:0010154(fru…	03060(Protein export)	K03217	NA	PREDICTED: truncated transcription factor CAULIFLOWER A-like [Daucus carota subsp. sativus]	1.03545	1.52466	0.287348	0.108941	0.474584	0.406724	2.87549	1.52381	0.0422397	0.58341	up	yes
Pg_S6482.4	Pg_S6482.4	Pg_S6482.4	GO:0003674(molecular_function);GO:0005737(cytoplasm);GO:0016021(integral component of membrane)	NA	NA	NA	PREDICTED: myosin heavy chain, non-muscle [Theobroma cacao]	7.6483	6.80338	6.20807	2.25474	2.69865	2.25704	2.86525	1.51866	1.52716e-07	0.000111135	up	yes
MSTRG.2037	Pg_S0280.24	Pg_S0280.24	GO:0016099(monoterpenoid biosynthetic process);GO:0016709(oxidoreductase activity, acting on paired donors, with incorporation or reduction of molecular oxygen, NAD(P)H as one donor, and incorporation of one atom of oxygen)	00591(Linoleic acid metabolism);00380(Tryptophan metabolism);00232(Caffeine metabolism)	K07409	EC:1.14.14.1	geraniol 10-hydroxylase-like protein [Lonicera japonica]	3.44385	6.39855	2.88723	1.91456	1.5065	1.02593	2.86253	1.51729	0.000125419	0.023242	up	yes
MSTRG.17751	Pg_S3991.13	Pg_S3991.13	GO:0005534(galactose binding);GO:0005575(cellular_component);GO:0017148(negative regulation of translation);GO:0030598(rRNA N-glycosylase activity);GO:0045807(positive regulation of endocytosis)	NA	NA	NA	PREDICTED: uncharacterized protein LOC108226993 [Daucus carota subsp. sativus]	17.1972	13.8033	6.12844	7.14252	3.49169	2.35797	2.85779	1.5149	0.000437007	0.0576278	up	yes
MSTRG.2343	Pg_S0327.40	Pg_S0327.40	GO:0003674(molecular_function);GO:0008150(biological_process)	NA	NA	NA	PREDICTED: F-box protein At2g27310 [Vitis vinifera]	13.1887	19.3645	10.2847	4.16488	6.03451	4.8072	2.85461	1.51329	1.96449e-06	0.000908219	up	yes
Pg_S4452.6	Pg_S4452.6	Pg_S4452.6	GO:0003677(DNA binding);GO:0003700(transcription factor activity, sequence-specific DNA binding);GO:0005634(nucleus);GO:0006351(transcription, DNA-templated);GO:0006355(regulation of transcription, DNA-templated);GO:0008361(regulation of cell size);GO:0048364(root development);GO:1900056(negative regulation of leaf senescence)	04712(Circadian rhythm - plant)	K16221	NA	Transcription factor, TCP [Cynara cardunculus var. scolymus]	2.41168	2.07171	3.02955	0.705627	0.963293	0.972923	2.84383	1.50783	0.00599618	0.27754	up	yes
Pg_S4916.14	Pg_S4916.14	Pg_S4916.14	GO:0003688(DNA replication origin binding);GO:0003697(single-stranded DNA binding);GO:0006270(DNA replication initiation);GO:0031298(replication fork protection complex)	NA	NA	NA	PREDICTED: protein MCM10 homolog [Daucus carota subsp. sativus]	2.57417	1.14222	0.514652	0.50982	0.586069	0.396164	2.83572	1.50371	0.0172048	0.428996	up	yes
MSTRG.23431	Pg_S7001.1	Pg_S7001.1	GO:0000786(nucleosome);GO:0003677(DNA binding);GO:0005515(protein binding);GO:0005634(nucleus);GO:0046982(protein heterodimerization activity)	00053(Ascorbate and aldarate metabolism);00480(Glutathione metabolism)	K00434	EC:1.11.1.11	PREDICTED: histone H3.2-like [Zea mays]	22.66	12.4026	7.11009	6.01638	5.2122	3.65209	2.83406	1.50287	0.000554485	0.0676696	up	yes
MSTRG.8895		MSTRG.8895.1	NA	NA	NA	NA		5.34913	11.5403	7.56888	2.83251	4.24327	1.56541	2.83043	1.50102	0.000512512	0.0639374	up	yes
Pg_S0575.57	Pg_S0575.57	Pg_S0575.57	GO:0046577(long-chain-alcohol oxidase activity)	NA	NA	NA	PREDICTED: long-chain-alcohol oxidase FAO2-like [Daucus carota subsp. sativus]	0.324537	1.30077	0.852179	0.2722	0.245825	0.358213	2.82741	1.49948	0.00827257	0.324115	up	yes
MSTRG.17306		MSTRG.17306.1	NA	NA	NA	NA		6.91198	7.76389	7.96784	2.69058	2.33333	3.00057	2.82183	1.49663	1.75927e-05	0.00557531	up	yes
MSTRG.16578	Pg_S3583.18	Pg_S3583.18	GO:0003677(DNA binding);GO:0005634(nucleus);GO:0006355(regulation of transcription, DNA-templated)	NA	NA	NA	PREDICTED: protein LIGHT-DEPENDENT SHORT HYPOCOTYLS 6 isoform X1 [Ziziphus jujuba]	4.55644	8.28822	6.11189	2.20439	1.57073	2.95304	2.81749	1.49441	0.000354556	0.0509429	up	yes
MSTRG.5351		MSTRG.5351.2;MSTRG.5351.1	NA	NA	NA	NA		26.6666	21.0219	32.8525	9.20002	14.0645	5.32409	2.81724	1.49428	1.90731e-05	0.00576549	up	yes
MSTRG.12938	Pg_S2473.26	Pg_S2473.26	GO:0005737(cytoplasm);GO:0005886(plasma membrane);GO:0006979(response to oxidative stress);GO:0016491(oxidoreductase activity);GO:0046686(response to cadmium ion);GO:0055114(oxidation-reduction process)	00941(Flavonoid biosynthesis)	K13081	EC:1.17.1.3	PREDICTED: isoflavone reductase-like protein [Ipomoea nil]	21.7861	65.5283	36.9663	11.8932	14.4987	17.7774	2.81373	1.49248	3.13865e-05	0.00827783	up	yes
MSTRG.18762	Pg_S4405.7	Pg_S4405.7	GO:0005737(cytoplasm);GO:0005886(plasma membrane);GO:0006979(response to oxidative stress);GO:0016491(oxidoreductase activity);GO:0046686(response to cadmium ion);GO:0055114(oxidation-reduction process)	00941(Flavonoid biosynthesis)	K13081	EC:1.17.1.3	PREDICTED: isoflavone reductase-like protein [Ipomoea nil]	22.8873	93.5883	40.6572	15.4186	19.3332	21.2103	2.80784	1.48946	0.000265675	0.0415473	up	yes
Pg_S3904.9	Pg_S3904.9	Pg_S3904.9	GO:0004723(calcium-dependent protein serine/threonine phosphatase activity);GO:0005509(calcium ion binding);GO:0005513(detection of calcium ion);GO:0005515(protein binding);GO:0005634(nucleus);GO:0005737(cytoplasm);GO:0005886(plasma membrane);GO:0005955(calcineurin complex);GO:0030007(cellular potassium ion homeostasis);GO:0042539(hypotonic salinity response)	NA	NA	NA	uncharacterized protein LOC100246874 [Vitis vinifera]	1.31661	1.66234	1.66941	0.19626	1.11836	0.346716	2.79797	1.48438	0.028637	0.517048	up	yes
Pg_S4892.7	Pg_S4892.7	Pg_S4892.7	GO:0003674(molecular_function);GO:0005739(mitochondrion);GO:0008150(biological_process)	NA	NA	NA	hypothetical protein [Arabidopsis thaliana]	1.76091	2.55654	1.1154	0.596313	0.587047	0.762817	2.79155	1.48107	0.00676459	0.292762	up	yes
Pg_S2994.1	Pg_S2994.1	Pg_S2994.1	GO:0004335(galactokinase activity);GO:0004340(glucokinase activity);GO:0005524(ATP binding);GO:0005737(cytoplasm);GO:0005829(cytosol);GO:0006020(inositol metabolic process);GO:0008266(poly(U) RNA binding);GO:0009702(L-arabinokinase activity);GO:0016310(phosphorylation);GO:0042546(cell wall biogenesis);GO:0046872(metal ion binding);GO:0047912(galacturonokinase activity);GO:0047940(glucuronokinase …	00040(Pentose and glucuronate interconversions);00053(Ascorbate and aldarate metabolism);00520(Amino sugar and nucleotide sugar metabolism)	K16190	EC:2.7.1.43	PREDICTED: uncharacterized protein LOC105353290 [Fragaria vesca subsp. vesca]	5.61902	4.16843	1.90665	2.32301	1.68398	0.182411	2.79135	1.48096	0.049699	0.604508	up	yes
Pg_S0713.2	Pg_S0713.2	Pg_S0713.2	GO:0009507(chloroplast);GO:0015095(magnesium ion transmembrane transporter activity);GO:0015693(magnesium ion transport)	NA	NA	NA	PREDICTED: magnesium transporter MRS2-11, chloroplastic [Daucus carota subsp. sativus]	1.64572	7.41857	0.967596	1.46752	0.906939	1.22033	2.79067	1.48061	0.0158201	0.414731	up	yes
MSTRG.9995	Pg_S1759.3	Pg_S1759.3	GO:0005525(GTP binding);GO:0007264(small GTPase mediated signal transduction);GO:0015031(protein transport);GO:0090404(pollen tube tip)	04144(Endocytosis);04145(Phagosome)	K07897	NA	PREDICTED: septum-promoting GTP-binding protein 1-like [Daucus carota subsp. sativus]	15.013	14.6793	7.06231	3.90367	6.05476	3.23629	2.78556	1.47797	8.3847e-05	0.0178105	up	yes
MSTRG.4237		MSTRG.4237.1	NA	NA	NA	NA		15.6383	6.73928	4.41966	2.36981	4.37758	2.90535	2.77613	1.47307	0.00621114	0.281644	up	yes
MSTRG.2506	Pg_S0361.23	MSTRG.2506.1;MSTRG.2506.3;Pg_S0361.23	GO:0003676(nucleic acid binding);GO:0004402(histone acetyltransferase activity);GO:0005515(protein binding);GO:0005634(nucleus);GO:0006281(DNA repair);GO:0006351(transcription, DNA-templated);GO:0006355(regulation of transcription, DNA-templated);GO:0008270(zinc ion binding);GO:0010224(response to UV-B);GO:0046872(metal ion binding)	NA	NA	NA	PREDICTED: histone acetyltransferase of the MYST family 1-like [Daucus carota subsp. sativus]	10.924	11.2731	11.659	9.46596	0.251622	2.49792	2.77156	1.4707	0.0415653	0.580451	up	yes
Pg_S0534.55	Pg_S0534.55	Pg_S0534.55	GO:0009715(chalcone biosynthetic process);GO:0016210(naringenin-chalcone synthase activity);GO:0034081(polyketide synthase complex);GO:1901696(cannabinoid biosynthetic process)	00941(Flavonoid biosynthesis);04712(Circadian rhythm - plant)	K00660	EC:2.3.1.74	RecName: Full=Chalcone synthase 2; AltName: Full=DcCHS2; AltName: Full=Naringenin-chalcone synthase 2	0.686431	1.44079	2.81789	0.913891	0.480792	0.392697	2.76668	1.46816	0.0153787	0.411675	up	yes
Pg_S0232.56	Pg_S0232.56	Pg_S0232.56	GO:0009416(response to light stimulus);GO:0009535(chloroplast thylakoid membrane);GO:0009768(photosynthesis, light harvesting in photosystem I);GO:0009941(chloroplast envelope);GO:0010287(plastoglobule);GO:0016168(chlorophyll binding);GO:0031409(pigment binding)	00196(Photosynthesis - antenna proteins)	K08915	NA	PREDICTED: chlorophyll a-b binding protein CP29.2, chloroplastic [Daucus carota subsp. sativus]	1.99987	1.61204	0.334216	0.463508	0.635609	0.328333	2.76446	1.467	0.02642	0.505763	up	yes
MSTRG.22537	Pg_S6250.10	MSTRG.22537.1;Pg_S6250.10	GO:0005576(extracellular region);GO:0016829(lyase activity);GO:0030570(pectate lyase activity);GO:0045490(pectin catabolic process);GO:0046872(metal ion binding)	00040(Pentose and glucuronate interconversions)	K01728	EC:4.2.2.2	hypothetical protein DCAR_021747 [Daucus carota subsp. sativus]	58.6445	36.7743	16.6208	19.4291	13.9973	7.11313	2.76371	1.46661	0.000606326	0.0717674	up	yes
MSTRG.19830	Pg_S4841.3	Pg_S4841.3	GO:0005515(protein binding);GO:0009507(chloroplast);GO:0009535(chloroplast thylakoid membrane);GO:0009579(thylakoid);GO:0009735(response to cytokinin);GO:0061635(regulation of protein complex stability)	NA	NA	NA	PREDICTED: uncharacterized protein LOC104088298 isoform X2 [Nicotiana tomentosiformis]	1.56377	5.8699	1.29967	0.934761	1.02499	1.20058	2.76343	1.46646	0.00674493	0.29265	up	yes
MSTRG.24387	Pg_S8237.1	MSTRG.24387.2;Pg_S8237.1	GO:0003674(molecular_function);GO:0005634(nucleus);GO:0005886(plasma membrane);GO:0008150(biological_process)	NA	NA	NA	PREDICTED: uncharacterized protein LOC100777580 [Glycine max]	13.9648	12.2856	5.31741	4.05114	3.43569	3.95022	2.76013	1.46474	0.000103103	0.0205422	up	yes
Pg_S0093.55	Pg_S0093.55	Pg_S0093.55	GO:0004620(phospholipase activity);GO:0005737(cytoplasm);GO:0016020(membrane);GO:0047372(acylglycerol lipase activity)	NA	NA	NA	unnamed protein product [Coffea canephora]	2.0264	0.508379	1.14863	0.698375	0.384884	0.252176	2.75821	1.46373	0.0220045	0.473295	up	yes
Pg_S4083.22	Pg_S4083.22	Pg_S4083.22	GO:0004864(protein phosphatase inhibitor activity);GO:0004872(receptor activity);GO:0005634(nucleus);GO:0005737(cytoplasm);GO:0009738(abscisic acid-activated signaling pathway);GO:0010427(abscisic acid binding);GO:0080163(regulation of protein serine/threonine phosphatase activity)	NA	NA	NA	PREDICTED: pathogenesis-related protein 2-like [Daucus carota subsp. sativus]	2.61191	3.92554	2.07399	2.14231	0.835184	0.145002	2.75787	1.46355	0.0468334	0.596119	up	yes
MSTRG.19087	Pg_S4524.1	Pg_S4524.1	GO:0003677(DNA binding);GO:0003700(transcription factor activity, sequence-specific DNA binding);GO:0005634(nucleus);GO:0006351(transcription, DNA-templated);GO:0006355(regulation of transcription, DNA-templated);GO:0046983(protein dimerization activity)	NA	NA	NA	PREDICTED: transcription factor bHLH30-like [Daucus carota subsp. sativus]	10.0036	4.07749	3.87886	2.60362	2.57718	1.33972	2.75437	1.46172	0.00189734	0.152786	up	yes
MSTRG.12536		MSTRG.12536.1	NA	NA	NA	NA		74.9836	73.455	44.3581	19.9648	16.524	33.6443	2.74901	1.45891	9.44173e-06	0.00353363	up	yes
Pg_S4265.2	Pg_S4265.2	Pg_S4265.2	GO:0009705(plant-type vacuole membrane);GO:0015140(malate transmembrane transporter activity)	NA	NA	NA	PREDICTED: aluminum-activated malate transporter 9-like [Daucus carota subsp. sativus]	2.92746	2.79406	4.22244	0.319656	2.92119	0.388791	2.73966	1.454	0.0345155	0.547848	up	yes
Pg_S7219.4	Pg_S7219.4	Pg_S7219.4	NA	NA	NA	NA		3.16826	8.06623	5.22599	2.44527	0.249859	3.31725	2.73776	1.453	0.0202388	0.458137	up	yes
Pg_S1488.5	Pg_S1488.5	Pg_S1488.5	GO:0000287(magnesium ion binding);GO:0004427(inorganic diphosphatase activity);GO:0005829(cytosol);GO:0006796(phosphate-containing compound metabolic process);GO:0009507(chloroplast);GO:0009536(plastid);GO:0009570(chloroplast stroma);GO:0009579(thylakoid);GO:0009651(response to salt stress);GO:0009941(chloroplast envelope);GO:0016020(membrane);GO:0016462(pyrophosphatase activity);GO:0042742(defen…	00190(Oxidative phosphorylation)	K01507	EC:3.6.1.1	PREDICTED: soluble inorganic pyrophosphatase 1, chloroplastic-like [Sesamum indicum]	3.80919	5.05131	3.34533	3.04187	0.52692	0.892362	2.73602	1.45208	0.0101028	0.347775	up	yes
MSTRG.721	Pg_S0100.19	Pg_S0100.19	GO:0005576(extracellular region);GO:0005829(cytosol);GO:0006949(syncytium formation);GO:0009505(plant-type cell wall);GO:0009506(plasmodesma);GO:0009664(plant-type cell wall organization);GO:0009826(unidimensional cell growth);GO:0009828(plant-type cell wall loosening);GO:0009831(plant-type cell wall modification involved in multidimensional cell growth);GO:0016020(membrane)	NA	NA	NA	PREDICTED: expansin-A4 [Theobroma cacao]	107.308	114.089	31.5541	50.5649	32.587	9.38029	2.73365	1.45083	0.00514304	0.257133	up	yes
Pg_S1613.13	Pg_S1613.13	Pg_S1613.13	NA	NA	NA	NA	PREDICTED: uncharacterized protein ycf23-like [Daucus carota subsp. sativus]	0.795783	1.23811	1.8372	0.261012	0.26507	0.89168	2.73043	1.44913	0.0287971	0.517456	up	yes
MSTRG.19256	Pg_S4591.5	Pg_S4591.5	NA	NA	NA	NA	PREDICTED: U-box domain-containing protein 36 [Daucus carota subsp. sativus]	28.4312	9.03679	12.8633	7.09802	8.14975	3.19929	2.72842	1.44806	0.00106025	0.105689	up	yes
MSTRG.774		MSTRG.774.1	NA	NA	NA	NA		6.14003	8.99527	5.51625	2.19354	3.83124	1.54997	2.72637	1.44698	0.000868456	0.0924871	up	yes
MSTRG.21980	Pg_S5935.6	Pg_S5935.6	GO:0008194(UDP-glycosyltransferase activity);GO:0009813(flavonoid biosynthetic process);GO:0043231(intracellular membrane-bounded organelle);GO:0052696(flavonoid glucuronidation)	00908(Zeatin biosynthesis)	K13495	EC:2.4.1.215	UGTPg36 [Panax ginseng]	3.75186	19.088	5.63234	4.02691	4.33732	2.09049	2.72338	1.4454	0.00516036	0.257506	up	yes
MSTRG.15998	Pg_S3388.2	MSTRG.15998.1	NA	NA	NA	NA		7.707	10.8557	10.5164	2.31495	2.02079	6.38595	2.71217	1.43945	0.00265853	0.18341	up	yes
Pg_S2640.4	Pg_S2640.4	Pg_S2640.4	GO:0008762(UDP-N-acetylmuramate dehydrogenase activity);GO:0009252(peptidoglycan biosynthetic process)	NA	NA	NA	MurB reductase, putative isoform 1 [Theobroma cacao]	1.44546	1.71879	1.60113	0.896045	0.416489	0.447269	2.7079	1.43718	0.0065286	0.289565	up	yes
MSTRG.20605	Pg_S5192.13	Pg_S5192.13	GO:0003674(molecular_function);GO:0005773(vacuole);GO:0008150(biological_process);GO:0009507(chloroplast);GO:0016021(integral component of membrane)	NA	NA	NA	PREDICTED: uncharacterized protein LOC108228098 [Daucus carota subsp. sativus]	42.3095	57.4607	82.4923	19.2297	24.5235	23.5705	2.70725	1.43683	1.55344e-06	0.000764687	up	yes
MSTRG.23716	Pg_S7271.8	Pg_S7271.8	GO:0005886(plasma membrane);GO:0006508(proteolysis);GO:0006869(lipid transport);GO:0008233(peptidase activity);GO:0008289(lipid binding);GO:0031225(anchored component of membrane)	NA	NA	NA	PREDICTED: non-specific lipid-transfer protein-like protein At2g13820 [Daucus carota subsp. sativus]	9.77482	1.93518	4.17962	2.21629	2.66184	0.994565	2.70568	1.43599	0.0147737	0.405424	up	yes
MSTRG.9711	Pg_S1693.24	Pg_S1693.24	GO:0003674(molecular_function);GO:0005634(nucleus);GO:0008150(biological_process)	NA	NA	NA	PREDICTED: uncharacterized protein LOC18611312 [Theobroma cacao]	7.34152	7.10046	4.47486	2.21819	2.35066	2.44673	2.69641	1.43104	0.00250844	0.178178	up	yes
Pg_S3226.22	Pg_S3226.22	Pg_S3226.22	GO:0005524(ATP binding);GO:0005618(cell wall);GO:0005634(nucleus);GO:0009409(response to cold);GO:0009416(response to light stimulus);GO:0009507(chloroplast);GO:0009535(chloroplast thylakoid membrane);GO:0009570(chloroplast stroma);GO:0009579(thylakoid);GO:0009753(response to jasmonic acid);GO:0009941(chloroplast envelope);GO:0010150(leaf senescence);GO:0010287(plastoglobule);GO:0010319(stromule)…	NA	NA	NA	PREDICTED: ribulose bisphosphate carboxylase/oxygenase activase, chloroplastic isoform X1 [Vitis vinifera]	1.10913	1.72636	2.50311	0.558224	0.980951	0.445134	2.69041	1.42783	0.00344834	0.207179	up	yes
Pg_S6112.6	Pg_S6112.6	Pg_S6112.6	GO:0000287(magnesium ion binding);GO:0005737(cytoplasm);GO:0008441(3'(2'),5'-bisphosphate nucleotidase activity)	00920(Sulfur metabolism)	K01082	EC:3.1.3.7	hypothetical protein MANES_16G022600 [Manihot esculenta]	2.94389	5.30625	2.76414	1.74357	1.31451	1.03751	2.6893	1.42723	0.00892869	0.332716	up	yes
Pg_S0232.58	Pg_S0232.58	Pg_S0232.58	GO:0000118(histone deacetylase complex);GO:0004407(histone deacetylase activity);GO:0005515(protein binding);GO:0005634(nucleus);GO:0006351(transcription, DNA-templated);GO:0006355(regulation of transcription, DNA-templated);GO:0009294(DNA mediated transformation);GO:0009405(pathogenesis);GO:0009861(jasmonic acid and ethylene-dependent systemic resistance);GO:0016573(histone acetylation);GO:00165…	NA	NA	NA	PREDICTED: histone deacetylase 19 [Solanum lycopersicum]	2.34661	3.45536	2.09775	0.693968	1.3091	0.93811	2.6859	1.42541	0.00979744	0.342535	up	yes
Pg_S0246.4	Pg_S0246.4	Pg_S0246.4	GO:0004364(glutathione transferase activity);GO:0005737(cytoplasm);GO:0006749(glutathione metabolic process);GO:0009407(toxin catabolic process)	00480(Glutathione metabolism)	K00799	EC:2.5.1.18	PREDICTED: probable glutathione S-transferase [Vitis vinifera]	0.826805	2.59113	2.13757	0.594839	0.433541	1.04012	2.68577	1.42534	0.0211639	0.464884	up	yes
Pg_S3099.13	Pg_S3099.13	Pg_S3099.13	GO:0003674(molecular_function);GO:0005737(cytoplasm);GO:0005886(plasma membrane);GO:0006979(response to oxidative stress);GO:0016021(integral component of membrane)	04141(Protein processing in endoplasmic reticulum)	K14006	NA	PREDICTED: protein PLANT CADMIUM RESISTANCE 2-like [Daucus carota subsp. sativus]	2.73917	3.09167	1.32559	0.652257	0.854654	1.15839	2.68504	1.42494	0.0117691	0.376804	up	yes
Pg_S5863.4	Pg_S5863.4	Pg_S5863.4	GO:0003713(transcription coactivator activity);GO:0005515(protein binding);GO:0005634(nucleus);GO:0006351(transcription, DNA-templated);GO:0006355(regulation of transcription, DNA-templated);GO:0008283(cell proliferation);GO:0009955(adaxial/abaxial pattern specification);GO:0048366(leaf development)	NA	NA	NA	PREDICTED: GRF1-interacting factor 1-like [Daucus carota subsp. sativus]	1.85061	0.527204	2.75674	0.95408	0.583321	0.375188	2.68461	1.42471	0.0381926	0.564869	up	yes
MSTRG.15092	Pg_S3089.3	Pg_S3089.3	GO:0010189(vitamin E biosynthetic process);GO:0015995(chlorophyll biosynthetic process);GO:0033385(geranylgeranyl diphosphate metabolic process);GO:0033521(phytyl diphosphate biosynthetic process);GO:0045550(geranylgeranyl reductase activity)	00860(Porphyrin and chlorophyll metabolism);00900(Terpenoid backbone biosynthesis)	K10960	EC:1.3.1.83	PREDICTED: geranylgeranyl diphosphate reductase, chloroplastic-like [Daucus carota subsp. sativus]	2.14482	5.65291	1.7569	1.67965	1.20814	0.677167	2.68015	1.42231	0.00462672	0.24307	up	yes
Pg_S6922.3	Pg_S6922.3	Pg_S6922.3	GO:0016787(hydrolase activity)	NA	NA	NA	PREDICTED: uncharacterized protein LOC108213011 [Daucus carota subsp. sativus]	0.951126	0.96655	0.657122	0.424026	0.415376	0.121914	2.67841	1.42138	0.0166111	0.424426	up	yes
Pg_S0086.7	Pg_S0086.7	Pg_S0086.7	GO:0004674(protein serine/threonine kinase activity);GO:0005634(nucleus);GO:0046777(protein autophosphorylation)	NA	NA	NA	PREDICTED: uncharacterized protein LOC108215197 [Daucus carota subsp. sativus]	3.4128	1.57113	1.73116	1.23976	0.463625	0.809478	2.67229	1.41808	0.00566151	0.269021	up	yes
MSTRG.13613	Pg_S2677.26	Pg_S2677.26	GO:0005313(L-glutamate transmembrane transporter activity);GO:0005887(integral component of plasma membrane);GO:0015189(L-lysine transmembrane transporter activity);GO:0015297(antiporter activity);GO:0043091(L-arginine import);GO:0051938(L-glutamate import);GO:1903401(L-lysine transmembrane transport)	NA	NA	NA	PREDICTED: cationic amino acid transporter 5 [Daucus carota subsp. sativus]	5.84585	6.00108	1.48413	1.04453	2.65683	1.28862	2.67157	1.41769	0.00368127	0.213534	up	yes
MSTRG.11100	Pg_S2008.8	Pg_S2008.8	GO:0005737(cytoplasm)	NA	NA	NA	PREDICTED: protein RADIALIS-like 3 [Gossypium hirsutum]	11.7097	9.23605	6.40471	5.47442	1.69492	3.08619	2.6669	1.41516	0.00345852	0.207179	up	yes
Pg_S3354.1	Pg_S3354.1	Pg_S3354.1	GO:0000104(succinate dehydrogenase activity);GO:0005739(mitochondrion);GO:0005749(mitochondrial respiratory chain complex II, succinate dehydrogenase complex (ubiquinone));GO:0006099(tricarboxylic acid cycle);GO:0006121(mitochondrial electron transport, succinate to ubiquinone);GO:0008177(succinate dehydrogenase (ubiquinone) activity);GO:0008270(zinc ion binding);GO:0009055(electron carrier activ…	01200(Carbon metabolism);00020(Citrate cycle (TCA cycle));00190(Oxidative phosphorylation)	K00235	EC:1.3.5.1	PREDICTED: succinate dehydrogenase [ubiquinone] iron-sulfur subunit 2, mitochondrial [Jatropha curcas]	2.46074	3.05229	1.96578	0.758158	1.19799	0.85486	2.66055	1.41172	0.00313879	0.200561	up	yes
Pg_S3216.2	Pg_S3216.2	Pg_S3216.2	NA	NA	NA	NA	PREDICTED: translation initiation factor IF-2-like [Daucus carota subsp. sativus]	3.51517	2.88383	2.89661	1.30731	1.35349	0.833758	2.66002	1.41144	0.00337926	0.206524	up	yes
MSTRG.18838	Pg_S4435.2	Pg_S4435.2	GO:0003677(DNA binding);GO:0003700(transcription factor activity, sequence-specific DNA binding);GO:0005622(intracellular);GO:0005634(nucleus);GO:0006351(transcription, DNA-templated);GO:0006355(regulation of transcription, DNA-templated);GO:0006952(defense response);GO:0009867(jasmonic acid mediated signaling pathway);GO:0009873(ethylene-activated signaling pathway)	04075(Plant hormone signal transduction)	K14516	NA	PREDICTED: ethylene-responsive transcription factor 1B-like [Daucus carota subsp. sativus]	1.30204	7.01747	2.6988	2.07047	0.635089	1.44861	2.65235	1.40727	0.0293702	0.519732	up	yes
MSTRG.7636	Pg_S1271.15	Pg_S1271.15	GO:0005634(nucleus);GO:0005783(endoplasmic reticulum);GO:0005789(endoplasmic reticulum membrane);GO:0006636(unsaturated fatty acid biosynthetic process);GO:0016021(integral component of membrane);GO:0016717(oxidoreductase activity, acting on paired donors, with oxidation of a pair of donors resulting in the reduction of molecular oxygen to two molecules of water);GO:0045485(omega-6 fatty acid des…	01212(Fatty acid metabolism);01040(Biosynthesis of unsaturated fatty acids)	K10256	EC:1.14.19.6;EC:1.14.19.22	PREDICTED: delta(12)-fatty-acid desaturase FAD2-like [Daucus carota subsp. sativus]	8.50446	32.4335	14.9857	6.56579	9.38293	5.13844	2.65202	1.40709	0.000612751	0.0723101	up	yes
Pg_S6570.3	Pg_S6570.3	Pg_S6570.3	GO:0005634(nucleus);GO:0006355(regulation of transcription, DNA-templated);GO:0008270(zinc ion binding);GO:0009639(response to red or far red light)	NA	NA	NA	PREDICTED: protein FAR1-RELATED SEQUENCE 11 [Daucus carota subsp. sativus]	4.3681	3.40333	2.04561	1.82292	1.40131	0.493289	2.64075	1.40095	0.0184172	0.443196	up	yes
MSTRG.4296	Pg_S0659.35;Pg_S0659.32	Pg_S0659.35;Pg_S0659.32;MSTRG.4296.1	GO:0006636(unsaturated fatty acid biosynthetic process);GO:0016717(oxidoreductase activity, acting on paired donors, with oxidation of a pair of donors resulting in the reduction of molecular oxygen to two molecules of water);GO:0016717(oxidoreductase activity, acting on paired donors, with oxidation of a pair of donors resulting in the reduction of molecular oxygen to two molecules of water)	01212(Fatty acid metabolism);01040(Biosynthesis of unsaturated fatty acids);01040(Biosynthesis of unsaturated fatty acids)	K10256	EC:1.14.19.6;EC:1.14.19.22	delta12-fatty acid acetylenase [Hedera helix]	43.9875	147.988	73.0591	31.1883	34.0881	35.1486	2.63914	1.40007	0.000128188	0.0234298	up	yes
MSTRG.1085	Pg_S0157.5	MSTRG.1085.1;Pg_S0157.5	GO:0004674(protein serine/threonine kinase activity);GO:0005524(ATP binding);GO:0005886(plasma membrane);GO:0006468(protein phosphorylation);GO:0007169(transmembrane receptor protein tyrosine kinase signaling pathway);GO:0016021(integral component of membrane)	04075(Plant hormone signal transduction)	K13415	EC:2.7.10.1;EC:2.7.11.1	PREDICTED: probable LRR receptor-like serine/threonine-protein kinase At4g26540 isoform X2 [Ziziphus jujuba]	4.18222	8.51254	3.44275	2.58801	2.28613	1.2473	2.63623	1.39847	0.00039367	0.0546645	up	yes
MSTRG.2960	Pg_S0423.22	Pg_S0423.22	GO:0003677(DNA binding);GO:0003700(transcription factor activity, sequence-specific DNA binding);GO:0005622(intracellular);GO:0005634(nucleus);GO:0006351(transcription, DNA-templated);GO:0006355(regulation of transcription, DNA-templated);GO:0006952(defense response);GO:0009867(jasmonic acid mediated signaling pathway);GO:0009873(ethylene-activated signaling pathway)	04075(Plant hormone signal transduction)	K14516	NA	PREDICTED: ethylene-responsive transcription factor 1B-like [Daucus carota subsp. sativus]	3.52858	15.9591	4.2597	3.65109	3.05701	2.30811	2.63385	1.39717	0.00661312	0.290689	up	yes
MSTRG.16055	Pg_S3402.1	Pg_S3402.1	GO:0003677(DNA binding);GO:0003700(transcription factor activity, sequence-specific DNA binding);GO:0005515(protein binding);GO:0005516(calmodulin binding);GO:0005634(nucleus);GO:0006351(transcription, DNA-templated);GO:0006355(regulation of transcription, DNA-templated);GO:0042742(defense response to bacterium);GO:0043565(sequence-specific DNA binding);GO:0044212(transcription regulatory region …	04075(Plant hormone signal transduction)	K14431	NA	PREDICTED: transcription factor TGA1-like isoform X2 [Daucus carota subsp. sativus]	11.3322	8.52103	5.42251	2.77187	3.71602	3.11421	2.63232	1.39633	5.70576e-05	0.0129607	up	yes
Pg_S0710.4	Pg_S0710.4	Pg_S0710.4	GO:0003674(molecular_function);GO:0005739(mitochondrion);GO:0008150(biological_process)	NA	NA	NA	PREDICTED: uncharacterized protein LOC104111312 [Nicotiana tomentosiformis]	2.43008	1.56845	1.07792	0.893094	0.902062	0.141178	2.62168	1.39049	0.0367152	0.559658	up	yes
Pg_S1395.3	Pg_S1395.3	Pg_S1395.3	GO:0003674(molecular_function);GO:0008150(biological_process);GO:0016021(integral component of membrane)	NA	NA	NA	PREDICTED: uncharacterized protein LOC108211152 [Daucus carota subsp. sativus]	2.23641	2.26587	0.617123	0.68156	0.91446	0.35759	2.62048	1.38983	0.0399075	0.572904	up	yes
Pg_S1124.6	Pg_S1124.6	Pg_S1124.6	GO:0004351(glutamate decarboxylase activity);GO:0005516(calmodulin binding);GO:0005829(cytosol);GO:0006536(glutamate metabolic process);GO:0030170(pyridoxal phosphate binding);GO:0046686(response to cadmium ion)	00650(Butanoate metabolism);00250(Alanine, aspartate and glutamate metabolism);00410(beta-Alanine metabolism);00430(Taurine and hypotaurine metabolism)	K01580	EC:4.1.1.15	glutamate decarboxylase [Panax ginseng]	5.83945	5.12576	2.43898	2.81859	1.62211	0.680721	2.61728	1.38807	0.00361817	0.211897	up	yes
Pg_S0741.11	Pg_S0741.11	Pg_S0741.11	GO:0004497(monooxygenase activity);GO:0005506(iron ion binding);GO:0009507(chloroplast);GO:0016705(oxidoreductase activity, acting on paired donors, with incorporation or reduction of molecular oxygen);GO:0019825(oxygen binding);GO:0020037(heme binding);GO:0055114(oxidation-reduction process)	00903(Limonene and pinene degradation);00945(Stilbenoid, diarylheptanoid and gingerol biosynthesis)	K00517	NA	PREDICTED: LOW QUALITY PROTEIN: cytochrome P450 94A1 [Daucus carota subsp. sativus]	1.62879	1.1107	0.938647	0.676285	0.450997	0.278513	2.61641	1.38759	0.00773204	0.313458	up	yes
MSTRG.16705	Pg_S3628.10	MSTRG.16705.3;MSTRG.16705.1;Pg_S3628.10;MSTRG.16705.2	GO:0003677(DNA binding);GO:0005634(nucleus);GO:0006355(regulation of transcription, DNA-templated)	NA	NA	NA	protein of unknown function DUF640 [Cynara cardunculus var. scolymus]	62.6788	65.4943	24.9523	9.45718	5.92496	43.1449	2.61632	1.38754	0.0180942	0.438648	up	yes
MSTRG.850		MSTRG.850.1	NA	NA	NA	NA		9.07565	3.20936	2.42698	1.33282	1.45935	2.83702	2.61352	1.38599	0.0137533	0.395516	up	yes
MSTRG.7477	Pg_S1237.30	Pg_S1237.30	GO:0003674(molecular_function);GO:0005739(mitochondrion);GO:0008150(biological_process)	NA	NA	NA	PREDICTED: uncharacterized protein LOC108225635 [Daucus carota subsp. sativus]	2.73716	13.4534	2.58367	3.30194	2.03315	1.86346	2.60805	1.38297	0.0296596	0.520591	up	yes
Pg_S4491.2	Pg_S4491.2	Pg_S4491.2	GO:0003755(peptidyl-prolyl cis-trans isomerase activity);GO:0005528(FK506 binding);GO:0005789(endoplasmic reticulum membrane);GO:0061077(chaperone-mediated protein folding)	NA	NA	NA	PREDICTED: peptidyl-prolyl cis-trans isomerase FKBP62-like [Jatropha curcas]	2.79725	3.17096	2.04971	1.0987	0.785307	1.19182	2.60675	1.38225	0.0157298	0.414731	up	yes
Pg_S3818.10	Pg_S3818.10	Pg_S3818.10	GO:0005829(cytosol);GO:0016791(phosphatase activity)	01200(Carbon metabolism);01230(Biosynthesis of amino acids);00010(Glycolysis / Gluconeogenesis);00260(Glycine, serine and threonine metabolism)	K15634	EC:5.4.2.12	phosphoglycerate mutase, putative [Ricinus communis]	3.00803	5.60635	5.10088	1.07597	2.18614	2.0115	2.60073	1.37892	0.0107709	0.358699	up	yes
MSTRG.23622		MSTRG.23622.1	NA	NA	NA	NA		4.76775	7.40809	5.04664	0.328013	3.48544	2.8116	2.5996	1.37829	0.0399769	0.573069	up	yes
MSTRG.17952		MSTRG.17952.1	NA	NA	NA	NA		21.0845	12.6062	7.24067	2.10305	4.34907	9.31332	2.59627	1.37644	0.0115444	0.373762	up	yes
Pg_S2906.3	Pg_S2906.3	Pg_S2906.3	GO:0005507(copper ion binding);GO:0009505(plant-type cell wall);GO:0009506(plasmodesma);GO:0016722(oxidoreductase activity, oxidizing metal ions)	00053(Ascorbate and aldarate metabolism)	K00423	EC:1.10.3.3	PREDICTED: L-ascorbate oxidase homolog [Daucus carota subsp. sativus]	0.913229	2.82226	0.643516	0.296637	0.812803	0.579352	2.59298	1.37461	0.0305298	0.525275	up	yes
MSTRG.7146		MSTRG.7146.1	NA	NA	NA	NA		11.4673	6.52285	3.81753	2.26988	1.94387	4.21935	2.58597	1.3707	0.0193587	0.450266	up	yes
MSTRG.11716	Pg_S2145.24	Pg_S2145.24	GO:0005515(protein binding);GO:0009507(chloroplast);GO:0009534(chloroplast thylakoid);GO:0009535(chloroplast thylakoid membrane);GO:0009707(chloroplast outer membrane);GO:0009723(response to ethylene);GO:0009941(chloroplast envelope);GO:0015979(photosynthesis);GO:0015995(chlorophyll biosynthetic process);GO:0016020(membrane);GO:0016491(oxidoreductase activity);GO:0016630(protochlorophyllide reduc…	00860(Porphyrin and chlorophyll metabolism)	K00218	EC:1.3.1.33	PREDICTED: protochlorophyllide reductase, chloroplastic [Eucalyptus grandis]	14.7904	53.693	11.7718	8.38642	10.5395	12.1229	2.58481	1.37006	0.00295207	0.193425	up	yes
MSTRG.13192	Pg_S2549.6	Pg_S2549.6	GO:0043161(proteasome-mediated ubiquitin-dependent protein catabolic process);GO:0061630(ubiquitin protein ligase activity)	NA	NA	NA	PREDICTED: RING-H2 finger protein ATL56-like [Vitis vinifera]	4.80238	5.02982	5.21622	1.33419	2.21623	2.27486	2.58329	1.36921	0.00152752	0.135501	up	yes
Pg_S4706.1	Pg_S4706.1	Pg_S4706.1	GO:0003674(molecular_function);GO:0005575(cellular_component);GO:0008150(biological_process)	NA	NA	NA	PREDICTED: uncharacterized protein LOC103489146 [Cucumis melo]	3.35765	3.31059	3.35152	0.689594	1.43526	1.75633	2.58163	1.36828	0.0129209	0.389381	up	yes
Pg_S7897.1	Pg_S7897.1	Pg_S7897.1	GO:0003677(DNA binding);GO:0003700(transcription factor activity, sequence-specific DNA binding);GO:0005634(nucleus);GO:0006351(transcription, DNA-templated);GO:0006355(regulation of transcription, DNA-templated)	NA	NA	NA	unnamed protein product, partial [Vitis vinifera]	0.480438	2.16092	0.375051	0.577983	0.388484	0.207718	2.56893	1.36117	0.0468974	0.596119	up	yes
Pg_S6261.6	Pg_S6261.6	Pg_S6261.6	GO:0005515(protein binding);GO:0005680(anaphase-promoting complex);GO:0007067(mitotic nuclear division);GO:0016567(protein ubiquitination);GO:0030071(regulation of mitotic metaphase/anaphase transition);GO:0031347(regulation of defense response);GO:0051301(cell division)	04120(Ubiquitin mediated proteolysis)	K03355	NA	PREDICTED: anaphase-promoting complex subunit 8 [Ricinus communis]	2.98197	1.69656	0.828048	0.704832	1.00954	0.433959	2.56318	1.35794	0.00963802	0.341224	up	yes
MSTRG.9237	Pg_S1605.10	MSTRG.9237.1;MSTRG.9237.2;Pg_S1605.10	GO:0003755(peptidyl-prolyl cis-trans isomerase activity)	NA	NA	NA	hypothetical protein MANES_15G183100 [Manihot esculenta]	3.92753	3.01008	21.5388	5.00035	3.39238	2.72656	2.56099	1.3567	0.0161046	0.419073	up	yes
Pg_S0514.6	Pg_S0514.6	Pg_S0514.6	GO:0005337(nucleoside transmembrane transporter activity);GO:0005886(plasma membrane);GO:0015858(nucleoside transport);GO:0015864(pyrimidine nucleoside transport);GO:0016021(integral component of membrane)	NA	NA	NA	PREDICTED: equilibrative nucleotide transporter 3-like [Nicotiana sylvestris]	4.72433	3.45367	2.31049	1.67522	0.948822	1.47531	2.55857	1.35534	0.00839705	0.326066	up	yes
MSTRG.23946	Pg_S7538.1	Pg_S7538.1	GO:0001944(vasculature development);GO:0003677(DNA binding);GO:0003700(transcription factor activity, sequence-specific DNA binding);GO:0005634(nucleus);GO:0005643(nuclear pore);GO:0006351(transcription, DNA-templated);GO:0006355(regulation of transcription, DNA-templated);GO:0006952(defense response);GO:0009873(ethylene-activated signaling pathway);GO:0010200(response to chitin);GO:0045893(posit…	04075(Plant hormone signal transduction)	K14517	NA	ethylene response factor 2.1 [Bupleurum kaoi]	1.75912	6.57563	3.60731	1.81699	1.76099	1.10789	2.54853	1.34966	0.00955103	0.341224	up	yes
Pg_S0034.28	Pg_S0034.28	Pg_S0034.28	GO:0004596(peptide alpha-N-acetyltransferase activity);GO:0006474(N-terminal protein amino acid acetylation);GO:0031248(protein acetyltransferase complex)	NA	NA	NA	Acyl-CoA N-acyltransferase [Cynara cardunculus var. scolymus]	3.01144	4.64448	3.59575	1.43148	1.65802	1.32651	2.54792	1.34932	0.00700371	0.297451	up	yes
Pg_S6134.1	Pg_S6134.1	Pg_S6134.1	NA	NA	NA	NA	PREDICTED: F-box protein At4g18380-like [Nelumbo nucifera]	3.64501	3.06652	1.19751	1.03965	0.955747	1.11349	2.54401	1.3471	0.0211174	0.464226	up	yes
Pg_S0130.5	Pg_S0130.5	Pg_S0130.5	GO:0003700(transcription factor activity, sequence-specific DNA binding);GO:0005634(nucleus);GO:0006351(transcription, DNA-templated);GO:0006355(regulation of transcription, DNA-templated);GO:0007275(multicellular organism development);GO:0008283(cell proliferation);GO:0043565(sequence-specific DNA binding);GO:0071365(cellular response to auxin stimulus)	03018(RNA degradation)	K12581	NA	PREDICTED: NAC domain-containing protein 86 isoform X2 [Prunus mume]	2.71249	5.90271	1.77243	1.31859	1.15883	1.60653	2.54353	1.34683	0.00995153	0.344855	up	yes
Pg_S2518.9	Pg_S2518.9	Pg_S2518.9	GO:0003674(molecular_function);GO:0005634(nucleus);GO:0008150(biological_process)	NA	NA	NA	PREDICTED: protein UPSTREAM OF FLC [Vitis vinifera]	1.30181	1.64067	0.568796	0.579279	0.658357	0.143461	2.54238	1.34618	0.0380485	0.56471	up	yes
MSTRG.24546	Pg_S8560.2	Pg_S8560.2	GO:0003824(catalytic activity);GO:0004165(dodecenoyl-CoA delta-isomerase activity);GO:0005737(cytoplasm);GO:0005777(peroxisome);GO:0006635(fatty acid beta-oxidation);GO:0008809(carnitine racemase activity);GO:0009062(fatty acid catabolic process)	00062(Fatty acid elongation);04626(Plant-pathogen interaction)	K18880	EC:4.2.1.134	PREDICTED: enoyl-CoA delta isomerase 1, peroxisomal-like [Daucus carota subsp. sativus]	21.4942	26.6613	15.7019	9.15864	4.97652	10.9891	2.54166	1.34577	9.39332e-05	0.0193261	up	yes
Pg_S0908.29	Pg_S0908.29	Pg_S0908.29	GO:0004364(glutathione transferase activity);GO:0005737(cytoplasm);GO:0006749(glutathione metabolic process);GO:0009407(toxin catabolic process)	00480(Glutathione metabolism)	K00799	EC:2.5.1.18	PREDICTED: probable glutathione S-transferase [Daucus carota subsp. sativus]	3.48428	4.77335	4.71743	1.94596	1.48005	1.67962	2.54133	1.34558	0.000182071	0.0307075	up	yes
MSTRG.22318	Pg_S6104.4	Pg_S6104.4;MSTRG.22318.2	GO:0003674(molecular_function);GO:0005886(plasma membrane)	NA	NA	NA	unnamed protein product [Coffea canephora]	5.54881	5.85753	6.02175	1.96423	1.78478	3.10945	2.54111	1.34546	3.80757e-05	0.0096533	up	yes
Pg_S1637.21	Pg_S1637.21	Pg_S1637.21	GO:0003674(molecular_function);GO:0005739(mitochondrion);GO:0008150(biological_process)	NA	NA	NA	PREDICTED: pentatricopeptide repeat-containing protein At5g16420, mitochondrial-like [Daucus carota subsp. sativus]	0.656167	1.007	0.732983	0.45961	0.283454	0.201131	2.53778	1.34356	0.0187979	0.446322	up	yes
MSTRG.22267		MSTRG.22267.1	NA	NA	NA	NA		5.69383	5.4	10.2038	3.84619	3.23459	1.32469	2.53378	1.34129	0.00388982	0.219624	up	yes
Pg_S6850.2	Pg_S6850.2	Pg_S6850.2	GO:0004674(protein serine/threonine kinase activity);GO:0005886(plasma membrane);GO:0006468(protein phosphorylation)	NA	NA	NA	unnamed protein product [Coffea canephora]	1.62806	1.34737	1.95691	0.392863	0.875302	0.678715	2.53346	1.34111	0.0224731	0.477106	up	yes
MSTRG.11916	Pg_S2207.4	Pg_S2207.4	NA	NA	NA	NA		31.5434	18.5443	35.8159	11.0201	14.7005	8.22313	2.53077	1.33957	0.000116542	0.0218084	up	yes
Pg_S1097.16	Pg_S1097.16	Pg_S1097.16	GO:0005515(protein binding);GO:0005739(mitochondrion);GO:0005773(vacuole);GO:0005774(vacuolar membrane);GO:0005777(peroxisome);GO:0005778(peroxisomal membrane);GO:0005794(Golgi apparatus);GO:0005829(cytosol);GO:0006979(response to oxidative stress);GO:0009506(plasmodesma);GO:0009507(chloroplast);GO:0009514(glyoxysome);GO:0009536(plastid);GO:0009735(response to cytokinin);GO:0009941(chloroplast en…	00053(Ascorbate and aldarate metabolism);00480(Glutathione metabolism)	K00434	EC:1.11.1.11	PREDICTED: L-ascorbate peroxidase 3, peroxisomal [Nelumbo nucifera]	1.83808	1.33146	0.910853	0.494601	0.741387	0.379789	2.52534	1.33648	0.0198453	0.454332	up	yes
MSTRG.23432	Pg_S7001.3	Pg_S7001.3	GO:0000786(nucleosome);GO:0003677(DNA binding);GO:0005515(protein binding);GO:0005634(nucleus);GO:0046982(protein heterodimerization activity)	00053(Ascorbate and aldarate metabolism);00480(Glutathione metabolism)	K00434	EC:1.11.1.11	PREDICTED: histone H3.2-like [Zea mays]	26.0339	16.9992	10.4501	7.6967	7.22297	6.27677	2.52322	1.33527	0.000335977	0.0487192	up	yes
Pg_S5574.9	Pg_S5574.9	Pg_S5574.9	GO:0008168(methyltransferase activity);GO:0009507(chloroplast);GO:0016021(integral component of membrane);GO:0016301(kinase activity);GO:0016310(phosphorylation);GO:0032259(methylation)	NA	NA	NA	PREDICTED: phosphatidylinositol 4-phosphate 5-kinase 9-like [Daucus carota subsp. sativus]	2.27053	2.33714	1.07614	0.767057	0.820399	0.665789	2.5225	1.33486	0.0082427	0.323267	up	yes
MSTRG.24451	Pg_S8354.4	Pg_S8354.4	GO:0009699(phenylpropanoid biosynthetic process);GO:0042349(guiding stereospecific synthesis activity)	00970(Aminoacyl-tRNA biosynthesis)	K01870	EC:6.1.1.5	PREDICTED: dirigent protein 23-like [Daucus carota subsp. sativus]	20.4594	31.939	22.4272	8.28781	7.53078	13.8698	2.52036	1.33363	5.84265e-05	0.0131953	up	yes
Pg_S2468.45	Pg_S2468.45	Pg_S2468.45	GO:0003674(molecular_function);GO:0005634(nucleus);GO:0005737(cytoplasm);GO:0009860(pollen tube growth);GO:0040008(regulation of growth)	NA	NA	NA	PREDICTED: CRIB domain-containing protein RIC10-like [Daucus carota subsp. sativus]	2.30166	4.22978	2.04028	1.52857	1.064	0.815901	2.51483	1.33046	0.0189526	0.448393	up	yes
Pg_S1500.33	Pg_S1500.33	Pg_S1500.33	GO:0005768(endosome)	04144(Endocytosis)	K07904	NA	PREDICTED: ras-related protein RABA2a [Vitis vinifera]	7.64165	5.19245	4.08518	2.82878	1.47389	2.42535	2.51475	1.33041	0.00790177	0.31653	up	yes
MSTRG.8288	Pg_S1395.38	Pg_S1395.38	GO:0003674(molecular_function);GO:0005575(cellular_component)	NA	NA	NA	PREDICTED: DNA ligase 1 isoform X1 [Juglans regia]	2.64927	1.88361	1.40064	1.13643	1.04528	0.180721	2.51162	1.32862	0.0414615	0.579853	up	yes
Pg_S5844.1	Pg_S5844.1	Pg_S5844.1	GO:0016709(oxidoreductase activity, acting on paired donors, with incorporation or reduction of molecular oxygen, NAD(P)H as one donor, and incorporation of one atom of oxygen);GO:0035336(long-chain fatty-acyl-CoA metabolic process)	00073(Cutin, suberine and wax biosynthesis)	K15398	EC:1.14	PREDICTED: cytochrome P450 86A22-like [Daucus carota subsp. sativus]	1.93179	0.575505	1.73928	0.743611	0.689725	0.258051	2.5107	1.32809	0.0253639	0.499362	up	yes
MSTRG.9388	Pg_S1635.7	Pg_S1635.7	GO:0006364(rRNA processing);GO:0030687(preribosome, large subunit precursor)	NA	NA	NA	PREDICTED: uncharacterized protein LOC108216385 [Daucus carota subsp. sativus]	78.7294	62.633	53.9219	25.7429	16.903	35.1523	2.51014	1.32777	1.89416e-05	0.00576549	up	yes
Pg_S4198.18	Pg_S4198.18	Pg_S4198.18	GO:0004596(peptide alpha-N-acetyltransferase activity);GO:0006474(N-terminal protein amino acid acetylation);GO:0031248(protein acetyltransferase complex)	NA	NA	NA	PREDICTED: uncharacterized protein LOC108196338 isoform X1 [Daucus carota subsp. sativus]	0.685395	1.00553	0.362629	0.417493	0.289093	0.112776	2.50629	1.32555	0.0389136	0.567838	up	yes
MSTRG.1671	Pg_S0232.54	Pg_S0232.54	GO:0005634(nucleus);GO:0005829(cytosol);GO:0008270(zinc ion binding)	NA	NA	NA	PREDICTED: peroxisome biogenesis factor 10-like [Nicotiana sylvestris]	1.29249	1.54144	1.51037	0.450355	0.492438	0.790579	2.50627	1.32554	0.0184552	0.443297	up	yes
Pg_S0442.54	Pg_S0442.54	Pg_S0442.54	GO:0005758(mitochondrial intermembrane space);GO:0016491(oxidoreductase activity);GO:0055114(oxidation-reduction process)	00190(Oxidative phosphorylation)	K03885	EC:1.6.99.3	PREDICTED: external alternative NAD(P)H-ubiquinone oxidoreductase B1, mitochondrial-like [Daucus carota subsp. sativus]	1.95567	1.53084	0.671585	0.784132	0.274427	0.601411	2.50492	1.32477	0.0201665	0.457554	up	yes
Pg_S0093.59	Pg_S0093.59	Pg_S0093.59	NA	NA	NA	NA	PREDICTED: uncharacterized protein LOC108193707 [Daucus carota subsp. sativus]	3.18489	4.20225	2.38035	0.379419	1.59334	1.9343	2.49996	1.3219	0.0326976	0.537032	up	yes
MSTRG.20604	Pg_S5192.12	MSTRG.20604.1	NA	NA	NA	NA		22.0323	26.8045	15.9089	6.63415	11.7849	7.54319	2.49384	1.31837	5.43743e-05	0.0124956	up	yes
MSTRG.4266	Pg_S0653.1	Pg_S0653.1	GO:0003700(transcription factor activity, sequence-specific DNA binding);GO:0005634(nucleus);GO:0006351(transcription, DNA-templated);GO:0006355(regulation of transcription, DNA-templated);GO:0007275(multicellular organism development);GO:0008283(cell proliferation);GO:0043565(sequence-specific DNA binding);GO:0071365(cellular response to auxin stimulus)	03018(RNA degradation)	K12581	NA	PREDICTED: NAC domain-containing protein 86-like [Daucus carota subsp. sativus]	5.22786	15.0886	4.69034	2.75379	3.77614	3.51957	2.48836	1.31519	0.00231368	0.171549	up	yes
MSTRG.20191	Pg_S4995.17	Pg_S4995.17	GO:0006636(unsaturated fatty acid biosynthetic process);GO:0016717(oxidoreductase activity, acting on paired donors, with oxidation of a pair of donors resulting in the reduction of molecular oxygen to two molecules of water)	01212(Fatty acid metabolism);01040(Biosynthesis of unsaturated fatty acids)	K10256	EC:1.14.19.6;EC:1.14.19.22	delta12-fatty acid acetylenase [Hedera helix]	1.62079	14.1822	7.44575	3.23729	3.02589	3.10251	2.48233	1.3117	0.013078	0.390846	up	yes
MSTRG.24380	Pg_S8206.1	Pg_S8206.1	GO:0003677(DNA binding);GO:0003700(transcription factor activity, sequence-specific DNA binding);GO:0005634(nucleus);GO:0006351(transcription, DNA-templated);GO:0006355(regulation of transcription, DNA-templated);GO:0009873(ethylene-activated signaling pathway)	04626(Plant-pathogen interaction)	K13432	NA	AP2/ERF domain-containing transcription factor, putative [Theobroma cacao]	4.76297	5.80609	1.84009	0.755429	2.08089	2.17072	2.47834	1.30937	0.0284933	0.516705	up	yes
MSTRG.17624	Pg_S3941.3	Pg_S3941.3	GO:0003677(DNA binding);GO:0003700(transcription factor activity, sequence-specific DNA binding);GO:0005634(nucleus);GO:0006351(transcription, DNA-templated);GO:0006355(regulation of transcription, DNA-templated);GO:0009873(ethylene-activated signaling pathway)	04626(Plant-pathogen interaction)	K13434	NA	PREDICTED: ethylene-responsive transcription factor ERF008-like [Sesamum indicum]	19.647	25.8628	14.2894	6.47401	8.79255	8.87352	2.47717	1.3087	7.95388e-05	0.0171535	up	yes
MSTRG.2031	Pg_S0280.6	Pg_S0280.6	NA	NA	NA	NA	PREDICTED: uncharacterized protein LOC108193707 [Daucus carota subsp. sativus]	6.7083	9.28238	4.41843	1.18417	3.73749	3.32361	2.47525	1.30758	0.007716	0.313458	up	yes
Pg_S0760.19	Pg_S0760.19	Pg_S0760.19	GO:0003700(transcription factor activity, sequence-specific DNA binding);GO:0005634(nucleus);GO:0043565(sequence-specific DNA binding);GO:0044212(transcription regulatory region DNA binding)	NA	NA	NA	PREDICTED: zinc finger protein ZAT5-like [Daucus carota subsp. sativus]	0.819405	1.15832	2.46895	0.483812	0.691336	0.622267	2.47393	1.3068	0.0249037	0.494259	up	yes
MSTRG.22994	Pg_S6588.12	MSTRG.22994.3;MSTRG.22994.1;Pg_S6588.12	GO:0016020(membrane);GO:0016709(oxidoreductase activity, acting on paired donors, with incorporation or reduction of molecular oxygen, NAD(P)H as one donor, and incorporation of one atom of oxygen);GO:0044550(secondary metabolite biosynthetic process)	00903(Limonene and pinene degradation);00945(Stilbenoid, diarylheptanoid and gingerol biosynthesis)	K00517	NA	cytochrome P450 CYP82H28 [Kalopanax septemlobus]	25.1379	35.5495	21.0845	10.4331	11.302	11.3187	2.47391	1.30679	1.39701e-06	0.000721867	up	yes
MSTRG.9935	Pg_S1749.17	Pg_S1749.17	GO:0005525(GTP binding);GO:0007264(small GTPase mediated signal transduction);GO:0015031(protein transport);GO:0090404(pollen tube tip)	04144(Endocytosis);04145(Phagosome)	K07897	NA	PREDICTED: septum-promoting GTP-binding protein 1-like [Daucus carota subsp. sativus]	6.19225	2.28955	0.94509	1.11762	1.9461	0.757354	2.46708	1.30281	0.0460154	0.594931	up	yes
MSTRG.21104	Pg_S5466.9	Pg_S5466.9	GO:0005737(cytoplasm);GO:0005886(plasma membrane);GO:0006979(response to oxidative stress);GO:0016491(oxidoreductase activity);GO:0046686(response to cadmium ion);GO:0055114(oxidation-reduction process)	00941(Flavonoid biosynthesis)	K13081	EC:1.17.1.3	phenylcoumaran benzylic ether reductase homolog Fi1 [Forsythia x intermedia]	5.32665	13.6397	8.20252	3.27433	3.60703	4.13691	2.4658	1.30206	0.000697574	0.0794567	up	yes
Pg_S1095.3	Pg_S1095.3	Pg_S1095.3	GO:0005886(plasma membrane);GO:0016021(integral component of membrane);GO:0042626(ATPase activity, coupled to transmembrane movement of substances)	02010(ABC transporters)	K05681	NA	PREDICTED: ABC transporter G family member 6-like [Daucus carota subsp. sativus]	0.609382	0.686114	0.818031	0.325065	0.275648	0.25691	2.4644	1.30124	0.0107324	0.358027	up	yes
MSTRG.11439	Pg_S2093.20	MSTRG.11439.1;Pg_S2093.20	GO:0016787(hydrolase activity)	00590(Arachidonic acid metabolism);04146(Peroxisome)	K08726	EC:3.3.2.10;EC:3.1.3.76	epoxide hydrolase [Solanum tuberosum]	3.75033	4.62933	3.45169	2.24209	1.43005	1.12972	2.46391	1.30095	0.000150359	0.0269801	up	yes
MSTRG.23149	Pg_S6717.8	Pg_S6717.8	NA	NA	NA	NA		45.4503	42.9384	64.0246	15.4094	19.9297	26.6052	2.46049	1.29894	1.36137e-05	0.00469279	up	yes
Pg_S3271.11	Pg_S3271.11	Pg_S3271.11	GO:0051213(dioxygenase activity)	00402(Benzoxazinoid biosynthesis)	K13229	EC:1.14.20.2	PREDICTED: 1-aminocyclopropane-1-carboxylate oxidase homolog 1-like isoform X1 [Daucus carota subsp. sativus]	2.38358	1.42284	1.55511	0.931932	0.906403	0.344291	2.45646	1.29658	0.0170716	0.428891	up	yes
Pg_S1422.6	Pg_S1422.6	Pg_S1422.6	GO:0004725(protein tyrosine phosphatase activity);GO:0005515(protein binding);GO:0005516(calmodulin binding);GO:0005634(nucleus);GO:0005737(cytoplasm);GO:0005886(plasma membrane);GO:0006470(protein dephosphorylation);GO:0006979(response to oxidative stress);GO:0008138(protein tyrosine/serine/threonine phosphatase activity);GO:0010193(response to ozone);GO:0033549(MAP kinase phosphatase activity);…	NA	NA	NA	unnamed protein product [Coffea canephora]	2.3856	2.3915	2.77203	0.792177	1.36597	0.927647	2.44641	1.29067	0.0208613	0.463568	up	yes
MSTRG.23043	Pg_S6621.7	Pg_S6621.7	GO:0003676(nucleic acid binding);GO:0005634(nucleus);GO:0008150(biological_process);GO:0046983(protein dimerization activity)	01230(Biosynthesis of amino acids);00400(Phenylalanine, tyrosine and tryptophan biosynthesis)	K00766	EC:2.4.2.18	PREDICTED: uncharacterized protein LOC103406108 [Malus domestica]	2.58897	4.93685	1.88263	1.2332	1.40621	1.21264	2.44245	1.28833	0.00872858	0.331633	up	yes
Pg_S2130.13	Pg_S2130.13	Pg_S2130.13	GO:0005887(integral component of plasma membrane);GO:0015116(sulfate transmembrane transporter activity)	NA	NA	NA	PREDICTED: sulfate transporter 3.1-like [Jatropha curcas]	0.184155	0.504742	0.6456	0.304689	0.12939	0.11276	2.44038	1.28711	0.0498764	0.604508	up	yes
MSTRG.6722	Pg_S1059.46	MSTRG.6722.1;Pg_S1059.46	GO:0003674(molecular_function);GO:0005739(mitochondrion)	NA	NA	NA	PREDICTED: uncharacterized protein LOC108211622 [Daucus carota subsp. sativus]	13.6417	11.1554	11.7451	5.18092	4.88071	4.94488	2.43509	1.28397	7.71387e-05	0.0167476	up	yes
MSTRG.2518		MSTRG.2518.1	NA	NA	NA	NA		8.62966	9.721	6.82318	4.55527	1.77007	4.01662	2.43415	1.28342	0.00148241	0.132697	up	yes
MSTRG.13003	Pg_S2496.3	Pg_S2496.3	GO:0003743(translation initiation factor activity);GO:0005634(nucleus);GO:0005669(transcription factor TFIID complex);GO:0006352(DNA-templated transcription, initiation);GO:0006355(regulation of transcription, DNA-templated);GO:0006413(translational initiation);GO:0009736(cytokinin-activated signaling pathway);GO:0009867(jasmonic acid mediated signaling pathway);GO:0010104(regulation of ethylene-…	03022(Basal transcription factors)	K03126	NA	hypothetical protein DCAR_016127 [Daucus carota subsp. sativus]	6.69797	5.59896	4.49195	3.59772	3.1007	0.211139	2.4298	1.28084	0.0413372	0.579853	up	yes
MSTRG.35	Pg_S0005.20	Pg_S0005.20	GO:0003333(amino acid transmembrane transport);GO:0015171(amino acid transmembrane transporter activity)	NA	NA	NA	PREDICTED: GABA transporter 1-like [Daucus carota subsp. sativus]	0.678584	1.01656	0.3681	0.334787	0.342587	0.172868	2.42665	1.27897	0.0374514	0.563023	up	yes
MSTRG.17936	Pg_S4055.10	Pg_S4055.10;MSTRG.17936.2	GO:0005743(mitochondrial inner membrane);GO:0030150(protein import into mitochondrial matrix);GO:0051087(chaperone binding)	NA	NA	NA	PREDICTED: mitochondrial import inner membrane translocase subunit TIM44-2 [Vitis vinifera]	2.7754	2.91962	1.62412	1.17396	1.19442	0.649385	2.42535	1.27819	0.000811476	0.0895747	up	yes
Pg_S0497.8	Pg_S0497.8	Pg_S0497.8	GO:0003746(translation elongation factor activity);GO:0003924(GTPase activity);GO:0005622(intracellular)	03013(RNA transport)	K03231	NA	PREDICTED: elongation factor 1-alpha-like [Daucus carota subsp. sativus]	3.24885	3.87732	1.25996	0.371836	2.20686	0.886304	2.42024	1.27515	0.0335998	0.540693	up	yes
MSTRG.16622		MSTRG.16622.1	NA	NA	NA	NA		8.81711	14.8444	5.66395	3.78292	4.06285	4.28193	2.41806	1.27385	0.000313821	0.0465367	up	yes
MSTRG.6397	Pg_S1004.7	Pg_S1004.7	GO:0004066(asparagine synthase (glutamine-hydrolyzing) activity);GO:0005829(cytosol);GO:0006529(asparagine biosynthetic process);GO:0006541(glutamine metabolic process);GO:0042803(protein homodimerization activity)	00250(Alanine, aspartate and glutamate metabolism)	K01953	EC:6.3.5.4	PREDICTED: stem-specific protein TSJT1 [Daucus carota subsp. sativus]	13.6622	8.58932	7.99073	10.0804	1.05731	1.38101	2.41576	1.27248	0.0470587	0.596119	up	yes
MSTRG.23736	Pg_S7284.4	Pg_S7284.4	GO:0003993(acid phosphatase activity);GO:0005576(extracellular region);GO:0005773(vacuole);GO:0009506(plasmodesma);GO:0009507(chloroplast);GO:0016020(membrane)	NA	NA	NA	PREDICTED: acid phosphatase 1-like [Sesamum indicum]	45.0009	50.8813	14.9347	14.3888	19.75	11.7344	2.41572	1.27245	0.00122639	0.117545	up	yes
Pg_S7592.3	Pg_S7592.3	Pg_S7592.3	GO:0004842(ubiquitin-protein transferase activity);GO:0005576(extracellular region);GO:0005886(plasma membrane);GO:0008270(zinc ion binding)	NA	NA	NA	PREDICTED: uncharacterized protein LOC100266793 [Vitis vinifera]	1.50499	1.90411	1.742	1.09357	0.370077	0.671373	2.41267	1.27063	0.0335344	0.540083	up	yes
MSTRG.7249	Pg_S1185.13	MSTRG.7249.1;Pg_S1185.13	GO:0003993(acid phosphatase activity);GO:0005618(cell wall);GO:0005773(vacuole);GO:0005774(vacuolar membrane);GO:0009505(plant-type cell wall);GO:0009506(plasmodesma)	03010(Ribosome)	K02866	NA	unnamed protein product [Coffea canephora]	8.58049	5.99938	1.84175	2.7995	2.27365	1.74196	2.40959	1.26879	0.0100876	0.347775	up	yes
MSTRG.4172	Pg_S0637.4	Pg_S0637.4	GO:0016020(membrane);GO:0016709(oxidoreductase activity, acting on paired donors, with incorporation or reduction of molecular oxygen, NAD(P)H as one donor, and incorporation of one atom of oxygen);GO:0044550(secondary metabolite biosynthetic process)	00591(Linoleic acid metabolism);00380(Tryptophan metabolism);00232(Caffeine metabolism)	K07409	EC:1.14.14.1	PREDICTED: cytochrome P450 71A9-like [Daucus carota subsp. sativus]	3.33352	7.06909	2.98475	1.85703	3.01061	0.691239	2.40829	1.26801	0.00927863	0.33824	up	yes
MSTRG.22452		MSTRG.22452.1	NA	NA	NA	NA		5.03702	10.1754	4.70521	1.60252	2.38274	4.31005	2.40107	1.26367	0.0267471	0.508506	up	yes
MSTRG.22472	Pg_S6204.4	Pg_S6204.4	GO:0004842(ubiquitin-protein transferase activity);GO:0005634(nucleus);GO:0005737(cytoplasm);GO:0006915(apoptotic process);GO:0008270(zinc ion binding);GO:0009739(response to gibberellin);GO:0016567(protein ubiquitination);GO:0016874(ligase activity);GO:0031347(regulation of defense response);GO:0042742(defense response to bacterium);GO:0043069(negative regulation of programmed cell death);GO:004…	NA	NA	NA	PREDICTED: BOI-related E3 ubiquitin-protein ligase 1-like [Daucus carota subsp. sativus]	7.26853	12.7277	5.25646	3.23195	3.78595	3.50193	2.40048	1.26332	0.000522735	0.0648823	up	yes
MSTRG.24466	Pg_S8376.2	Pg_S8376.2	GO:0003674(molecular_function);GO:0005576(extracellular region);GO:0008150(biological_process)	NA	NA	NA	PREDICTED: eggshell protein 2A [Sesamum indicum]	5.57957	14.1427	5.10317	2.08368	3.41477	4.84667	2.39973	1.26287	0.00667411	0.292067	up	yes
MSTRG.14575	Pg_S2965.12	Pg_S2965.12	GO:0004871(signal transducer activity);GO:0005886(plasma membrane);GO:0009506(plasmodesma);GO:0016021(integral component of membrane);GO:0046658(anchored component of plasma membrane);GO:0051607(defense response to virus)	NA	NA	NA	PREDICTED: NDR1/HIN1-like protein 12 [Daucus carota subsp. sativus]	18.426	38.3067	11.208	6.63831	12.0059	9.67631	2.399	1.26243	0.00316541	0.200955	up	yes
Pg_S5188.2	Pg_S5188.2	Pg_S5188.2	GO:0003674(molecular_function);GO:0005739(mitochondrion);GO:0008150(biological_process)	NA	NA	NA	PREDICTED: uncharacterized protein LOC109230743 [Nicotiana attenuata]	4.98752	4.52806	2.22866	1.01695	2.50446	1.38664	2.39285	1.25873	0.0230577	0.47919	up	yes
Pg_S7457.4	Pg_S7457.4	Pg_S7457.4	GO:0005737(cytoplasm);GO:0010345(suberin biosynthetic process);GO:0016740(transferase activity);GO:0016747(transferase activity, transferring acyl groups other than amino-acyl groups);GO:0050734(hydroxycinnamoyltransferase activity);GO:0052325(cell wall pectin biosynthetic process)	00073(Cutin, suberine and wax biosynthesis)	K15400	EC:2.3.1.188	PREDICTED: omega-hydroxypalmitate O-feruloyl transferase [Theobroma cacao]	2.1107	1.03597	2.05423	1.11313	0.681321	0.384654	2.38671	1.25502	0.0210822	0.464126	up	yes
MSTRG.11639	Pg_S2127.19	Pg_S2127.19	GO:0005634(nucleus);GO:0005737(cytoplasm);GO:0016925(protein sumoylation);GO:0019789(SUMO transferase activity);GO:0031625(ubiquitin protein ligase binding);GO:0061630(ubiquitin protein ligase activity)	03013(RNA transport);04120(Ubiquitin mediated proteolysis)	K10577	NA	hypothetical protein VITISV_001138 [Vitis vinifera]	24.1137	19.2509	8.67382	6.93679	6.22541	8.67809	2.38268	1.25259	0.00116987	0.112402	up	yes
Pg_S0171.31	Pg_S0171.31	Pg_S0171.31	GO:0005737(cytoplasm);GO:0009735(response to cytokinin);GO:0016740(transferase activity);GO:0016747(transferase activity, transferring acyl groups other than amino-acyl groups)	00940(Phenylpropanoid biosynthesis);00945(Stilbenoid, diarylheptanoid and gingerol biosynthesis);00941(Flavonoid biosynthesis)	K13065	EC:2.3.1.133	PREDICTED: acetyl-CoA-benzylalcohol acetyltransferase-like [Juglans regia]	0.777928	0.550606	0.970414	0.375804	0.302806	0.286829	2.38125	1.25172	0.0262363	0.505763	up	yes
Pg_S2757.13	Pg_S2757.13	Pg_S2757.13	GO:0005524(ATP binding);GO:0008150(biological_process);GO:0009507(chloroplast);GO:0016887(ATPase activity)	NA	NA	NA	hypothetical protein DCAR_001526 [Daucus carota subsp. sativus]	0.861871	1.43198	0.562901	0.218083	0.520344	0.466802	2.3703	1.24507	0.0291236	0.518232	up	yes
MSTRG.12140		MSTRG.12140.1	NA	NA	NA	NA		15.1308	25.3545	7.60729	7.28249	5.22151	7.78925	2.36988	1.24482	0.00140469	0.12793	up	yes
Pg_S9191.1	Pg_S9191.1	Pg_S9191.1	GO:0005737(cytoplasm);GO:0030001(metal ion transport);GO:0046914(transition metal ion binding);GO:0046916(cellular transition metal ion homeostasis)	NA	NA	NA	PREDICTED: FK506-binding protein 4-like [Erythranthe guttata]	5.70312	4.74902	4.62225	2.04607	1.96822	2.3471	2.36967	1.24468	0.0035723	0.210151	up	yes
Pg_S0960.18	Pg_S0960.18	Pg_S0960.18	GO:0005783(endoplasmic reticulum);GO:0005886(plasma membrane)	NA	NA	NA	PREDICTED: uncharacterized protein LOC108213041 [Daucus carota subsp. sativus]	4.5655	3.52591	2.76917	1.27585	0.835943	2.47343	2.3686	1.24404	0.00962099	0.341224	up	yes
MSTRG.4176	Pg_S0637.29	MSTRG.4176.1	NA	NA	NA	NA		5.4654	6.56995	2.9616	2.32887	1.31812	2.69041	2.36642	1.2427	0.0116122	0.374651	up	yes
MSTRG.19219	Pg_S4586.6	Pg_S4586.6	GO:0000145(exocyst);GO:0005634(nucleus);GO:0005829(cytosol);GO:0006887(exocytosis);GO:0006904(vesicle docking involved in exocytosis)	NA	NA	NA	PREDICTED: exocyst complex component EXO70A1-like [Daucus carota subsp. sativus]	3.50902	4.39222	1.10118	0.800114	1.73577	1.26997	2.36542	1.24209	0.0447537	0.592672	up	yes
Pg_S0121.20	Pg_S0121.20	Pg_S0121.20	GO:0003858(3-hydroxybutyrate dehydrogenase activity);GO:0004616(phosphogluconate dehydrogenase (decarboxylating) activity);GO:0005739(mitochondrion);GO:0005829(cytosol);GO:0006979(response to oxidative stress);GO:0030267(glyoxylate reductase (NADP) activity);GO:0051287(NAD binding);GO:0055114(oxidation-reduction process)	01200(Carbon metabolism);00630(Glyoxylate and dicarboxylate metabolism);00650(Butanoate metabolism)	K18121	EC:1.1.1.79;EC:1.1.1	PREDICTED: glyoxylate/succinic semialdehyde reductase 1 [Daucus carota subsp. sativus]	7.13026	5.52941	5.96157	3.58262	2.47219	1.82085	2.3644	1.24148	0.000663084	0.0761906	up	yes
MSTRG.3181		MSTRG.3181.1	NA	NA	NA	NA		2.19423	5.72476	4.06375	1.61984	2.2159	1.23253	2.36427	1.2414	0.0376953	0.563023	up	yes
MSTRG.16356	Pg_S3518.9	MSTRG.16356.1	NA	NA	NA	NA		7.12488	3.8288	1.52324	1.30511	1.8405	2.15042	2.3559	1.23628	0.0373598	0.562501	up	yes
MSTRG.20156		MSTRG.20156.1	NA	NA	NA	NA		0.916547	5.02502	6.05428	2.07266	1.30855	1.72677	2.34846	1.23171	0.0308107	0.527568	up	yes
Pg_S0403.6	Pg_S0403.6	Pg_S0403.6	GO:0005886(plasma membrane);GO:0016021(integral component of membrane);GO:0042626(ATPase activity, coupled to transmembrane movement of substances)	02010(ABC transporters)	K05681	NA	pleiotropic drug resistance transporter 3 [Panax ginseng]	1.1938	0.776013	0.983378	0.417354	0.348236	0.492939	2.34654	1.23053	0.00248557	0.178149	up	yes
MSTRG.6782	Pg_S1073.7	Pg_S1073.7	GO:0003674(molecular_function);GO:0005739(mitochondrion);GO:0008150(biological_process)	NA	NA	NA	PREDICTED: uncharacterized protein LOC108225635 [Daucus carota subsp. sativus]	14.986	34.8704	5.98282	8.2222	7.54608	8.03295	2.34607	1.23024	0.0116504	0.375068	up	yes
Pg_S2354.13	Pg_S2354.13	Pg_S2354.13	GO:0003700(transcription factor activity, sequence-specific DNA binding);GO:0005634(nucleus);GO:0006355(regulation of transcription, DNA-templated);GO:0043565(sequence-specific DNA binding)	04075(Plant hormone signal transduction)	K14494	NA	PREDICTED: nodulation-signaling pathway 2 protein-like [Daucus carota subsp. sativus]	1.94738	2.94911	1.94566	1.14471	0.623321	1.14841	2.34606	1.23024	0.00333318	0.206355	up	yes
Pg_S4427.15	Pg_S4427.15	Pg_S4427.15	GO:0005634(nucleus);GO:0005737(cytoplasm)	04140(Regulation of autophagy)	K08332	NA	PREDICTED: putative E3 ubiquitin-protein ligase LIN-1 [Daucus carota subsp. sativus]	0.653252	0.987183	1.12489	0.541101	0.381108	0.257808	2.34346	1.22864	0.00271751	0.18637	up	yes
MSTRG.6911	Pg_S1106.17	Pg_S1106.17	GO:0005516(calmodulin binding);GO:0005634(nucleus);GO:0005886(plasma membrane);GO:0008150(biological_process)	NA	NA	NA	PREDICTED: uncharacterized protein LOC108202008 [Daucus carota subsp. sativus]	1.22209	8.29768	4.97221	1.8934	1.6899	2.60105	2.34333	1.22856	0.0303377	0.523812	up	yes
MSTRG.22748	Pg_S6386.5	Pg_S6386.5	GO:0003755(peptidyl-prolyl cis-trans isomerase activity)	03010(Ribosome)	K02923	NA	PREDICTED: peptidyl-prolyl cis-trans isomerase CYP40-like isoform X1 [Daucus carota subsp. sativus]	10.7642	5.03678	6.3646	4.21386	3.00931	2.23628	2.34322	1.22849	0.00245568	0.177187	up	yes
MSTRG.7067		MSTRG.7067.1	NA	NA	NA	NA		10.0088	48.6729	7.71106	8.92264	9.30218	10.1472	2.34008	1.22656	0.0184669	0.443306	up	yes
MSTRG.20343	Pg_S5071.5	Pg_S5071.5	GO:0003674(molecular_function);GO:0005886(plasma membrane);GO:0009585(red, far-red light phototransduction);GO:0009638(phototropism);GO:0010017(red or far-red light signaling pathway)	NA	NA	NA	hypothetical protein DCAR_009109 [Daucus carota subsp. sativus]	1.09197	1.32863	0.729362	0.400364	0.717748	0.228117	2.33984	1.22641	0.0277686	0.514563	up	yes
MSTRG.8085	Pg_S1354.8	Pg_S1354.8	GO:0000786(nucleosome);GO:0003677(DNA binding);GO:0005634(nucleus);GO:0006334(nucleosome assembly);GO:0009414(response to water deprivation);GO:0031492(nucleosomal DNA binding)	03040(Spliceosome)	K12890	NA	PREDICTED: histone H1 [Solanum tuberosum]	139.846	129.076	97.8928	37.9102	33.7261	85.1372	2.33977	1.22637	0.000512405	0.0639374	up	yes
Pg_S0049.2	Pg_S0049.2	Pg_S0049.2	GO:0003735(structural constituent of ribosome);GO:0006412(translation);GO:0022625(cytosolic large ribosomal subunit)	03010(Ribosome)	K02885	NA	PREDICTED: glycerophosphodiester phosphodiesterase GDPDL3-like [Ipomoea nil]	7.41616	6.92782	4.80254	2.25614	2.58161	3.36056	2.33543	1.22369	0.00531498	0.261405	up	yes
Pg_S2439.9	Pg_S2439.9	Pg_S2439.9	GO:0005634(nucleus);GO:0007140(male meiosis);GO:0009556(microsporogenesis);GO:0051301(cell division);GO:0051321(meiotic cell cycle)	NA	NA	NA	PREDICTED: protein POLLENLESS 3-like [Daucus carota subsp. sativus]	0.786612	0.82872	0.55318	0.295157	0.457764	0.175851	2.33482	1.22331	0.0357933	0.555296	up	yes
Pg_S2243.1	Pg_S2243.1	Pg_S2243.1	NA	03060(Protein export)	K12948	EC:3.4	PREDICTED: signal peptidase complex subunit 3B [Nicotiana sylvestris]	4.13983	5.92198	2.21055	1.26756	2.26411	1.72741	2.33356	1.22253	0.0413979	0.579853	up	yes
MSTRG.22654		MSTRG.22654.1	NA	NA	NA	NA		7.88041	8.38488	3.89744	1.78676	1.51599	5.34368	2.33192	1.22152	0.0436135	0.587549	up	yes
MSTRG.20163		MSTRG.20163.1	NA	NA	NA	NA		5.9879	8.30163	5.39069	4.82187	2.52977	1.08988	2.33136	1.22117	0.0337683	0.542073	up	yes
Pg_S4267.21	Pg_S4267.21	Pg_S4267.21	GO:0005634(nucleus);GO:0008150(biological_process)	NA	NA	NA	PREDICTED: uncharacterized protein LOC103334280 [Prunus mume]	1.15624	0.765017	0.774314	0.735245	0.212345	0.208705	2.33121	1.22108	0.0465066	0.595667	up	yes
MSTRG.13683	Pg_S2699.1	Pg_S2699.1	GO:0000036(ACP phosphopantetheine attachment site binding involved in fatty acid biosynthetic process);GO:0005515(protein binding);GO:0005739(mitochondrion);GO:0005759(mitochondrial matrix);GO:0006633(fatty acid biosynthetic process);GO:0046872(metal ion binding);GO:0050897(cobalt ion binding);GO:0055114(oxidation-reduction process);GO:0070469(respiratory chain)	00190(Oxidative phosphorylation)	K03955	NA	acyl carrier protein [Camellia oleifera]	4.59455	16.6846	12.7616	4.15171	6.2071	4.24727	2.33059	1.22069	0.00801694	0.319173	up	yes
MSTRG.15259	Pg_S3138.1	Pg_S3138.1	NA	NA	NA	NA	Os04g0458250 [Oryza sativa Japonica Group]	27.6617	14.1919	10.8426	4.75581	6.6193	11.2386	2.33028	1.2205	0.00635328	0.285529	up	yes
Pg_S0746.6	Pg_S0746.6	Pg_S0746.6	GO:0005739(mitochondrion);GO:0006400(tRNA modification);GO:0052381(tRNA dimethylallyltransferase activity)	00908(Zeatin biosynthesis)	K10760	NA	PREDICTED: adenylate isopentenyltransferase 5, chloroplastic-like [Daucus carota subsp. sativus]	3.5964	3.45844	3.04264	1.8915	2.15087	0.298199	2.3263	1.21804	0.0317866	0.531674	up	yes
Pg_S0905.51	Pg_S0905.51	Pg_S0905.51	GO:0003677(DNA binding);GO:0003700(transcription factor activity, sequence-specific DNA binding);GO:0005634(nucleus);GO:0006351(transcription, DNA-templated);GO:0006355(regulation of transcription, DNA-templated)	NA	NA	NA	PREDICTED: protein NLP2 [Daucus carota subsp. sativus]	0.543921	0.563759	0.342111	0.249707	0.168231	0.205336	2.32609	1.21791	0.0248796	0.494259	up	yes
Pg_S0902.18	Pg_S0902.18	Pg_S0902.18	GO:0051213(dioxygenase activity)	00402(Benzoxazinoid biosynthesis)	K13229	EC:1.14.20.2	PREDICTED: 1-aminocyclopropane-1-carboxylate oxidase homolog 1-like isoform X1 [Daucus carota subsp. sativus]	1.30118	1.72282	1.10874	0.556544	0.673434	0.547573	2.32496	1.21721	0.0167611	0.425853	up	yes
MSTRG.2013	Pg_S0277.25	Pg_S0277.25	GO:0003674(molecular_function);GO:0008150(biological_process);GO:0009507(chloroplast)	NA	NA	NA	PREDICTED: uncharacterized protein LOC108212892 [Daucus carota subsp. sativus]	13.5725	13.1039	9.34063	3.50047	6.98686	5.02616	2.32166	1.21516	0.000530511	0.0655581	up	yes
MSTRG.23738		MSTRG.23738.1	NA	NA	NA	NA		26.6091	19.4044	22.308	8.41759	10.3761	10.6394	2.32125	1.2149	1.28167e-05	0.00445714	up	yes
MSTRG.6904	Pg_S1106.65	Pg_S1106.65;MSTRG.6904.1	GO:0004842(ubiquitin-protein transferase activity);GO:0005515(protein binding);GO:0005634(nucleus);GO:0006511(ubiquitin-dependent protein catabolic process);GO:0009737(response to abscisic acid);GO:0010608(posttranscriptional regulation of gene expression);GO:0010629(negative regulation of gene expression);GO:0016567(protein ubiquitination)	NA	NA	NA	PREDICTED: F-box protein FBW2-like [Daucus carota subsp. sativus]	15.3176	4.79489	11.9472	5.01868	6.35003	2.44387	2.32104	1.21477	0.00430531	0.232079	up	yes
MSTRG.21242	Pg_S5534.3	Pg_S5534.3	GO:0005886(plasma membrane);GO:0016021(integral component of membrane)	NA	NA	NA	CASP-like protein [Gossypium arboreum]	14.71	11.3836	8.79623	4.10323	4.25599	6.67682	2.32041	1.21438	0.00151725	0.134894	up	yes
MSTRG.20401	Pg_S5101.11	Pg_S5101.11	GO:0004601(peroxidase activity);GO:0005515(protein binding);GO:0005576(extracellular region);GO:0005618(cell wall);GO:0005794(Golgi apparatus);GO:0005829(cytosol);GO:0006979(response to oxidative stress);GO:0009809(lignin biosynthetic process);GO:0010089(xylem development);GO:0020037(heme binding);GO:0042744(hydrogen peroxide catabolic process);GO:0046872(metal ion binding);GO:0048046(apoplast);G…	00940(Phenylpropanoid biosynthesis)	K00430	EC:1.11.1.7	Peroxidase 68 [Theobroma cacao]	1.96986	1.12843	1.45025	0.72185	0.714165	0.524494	2.32008	1.21417	0.00292	0.192853	up	yes
MSTRG.14060		MSTRG.14060.1	NA	NA	NA	NA		5.58213	1.91389	2.93868	2.07729	1.7075	0.714583	2.31915	1.21359	0.049238	0.60291	up	yes
MSTRG.2089	Pg_S0288.18	Pg_S0288.18	GO:0005811(lipid particle);GO:0009507(chloroplast);GO:0009737(response to abscisic acid);GO:0009819(drought recovery);GO:0046872(metal ion binding);GO:0055114(oxidation-reduction process);GO:1990137(plant seed peroxidase activity)	00073(Cutin, suberine and wax biosynthesis)	K17991	EC:1.11.2.3	hypothetical protein DCAR_030259 [Daucus carota subsp. sativus]	10.4267	10.1245	9.47497	2.36835	4.79514	5.79323	2.31742	1.21252	0.00129977	0.122781	up	yes
Pg_S2416.1	Pg_S2416.1	Pg_S2416.1	GO:0003674(molecular_function);GO:0005634(nucleus);GO:0008150(biological_process)	NA	NA	NA	PREDICTED: uncharacterized protein LOC107062686 [Solanum tuberosum]	1.48841	1.40127	0.864648	0.810258	0.52592	0.285037	2.31575	1.21148	0.0472961	0.59646	up	yes
MSTRG.15104	Pg_S3092.21	Pg_S3092.21	GO:0005215(transporter activity);GO:0005515(protein binding);GO:0005886(plasma membrane);GO:0006857(oligopeptide transport);GO:0009414(response to water deprivation);GO:0009635(response to herbicide);GO:0009734(auxin-activated signaling pathway);GO:0010167(response to nitrate);GO:0015112(nitrate transmembrane transporter activity);GO:0015293(symporter activity);GO:0015706(nitrate transport);GO:00…	NA	NA	NA	PREDICTED: protein NRT1/ PTR FAMILY 6.3-like [Daucus carota subsp. sativus]	7.90445	11.0346	2.53267	2.49211	2.57733	4.20776	2.31447	1.21068	0.00684621	0.295644	up	yes
Pg_S2772.3	Pg_S2772.3	Pg_S2772.3	GO:0003677(DNA binding);GO:0003916(DNA topoisomerase activity);GO:0003918(DNA topoisomerase type II (ATP-hydrolyzing) activity);GO:0005524(ATP binding);GO:0005634(nucleus);GO:0006259(DNA metabolic process);GO:0006261(DNA-dependent DNA replication);GO:0006265(DNA topological change);GO:0006268(DNA unwinding involved in DNA replication);GO:0007059(chromosome segregation);GO:0008094(DNA-dependent AT…	NA	NA	NA	PREDICTED: AT-rich interactive domain-containing protein 2-like [Sesamum indicum]	1.59441	1.73643	1.74437	0.658539	0.900675	0.635589	2.31238	1.20938	0.0208332	0.463568	up	yes
Pg_S0400.9	Pg_S0400.9	Pg_S0400.9	GO:0005783(endoplasmic reticulum)	NA	NA	NA	PREDICTED: synaptotagmin-2-like isoform X1 [Daucus carota subsp. sativus]	2.28903	1.75857	1.11187	0.721124	0.26032	1.25064	2.31151	1.20883	0.0304935	0.525111	up	yes
Pg_S0192.8	Pg_S0192.8	Pg_S0192.8	GO:0008150(biological_process);GO:0016021(integral component of membrane);GO:0016595(glutamate binding)	NA	NA	NA	PREDICTED: BI1-like protein [Daucus carota subsp. sativus]	1.31472	0.601433	1.55877	0.588917	0.396029	0.519148	2.31031	1.20808	0.0464668	0.595667	up	yes
Pg_S5887.4	Pg_S5887.4	Pg_S5887.4	GO:0009809(lignin biosynthetic process);GO:0016020(membrane);GO:0016709(oxidoreductase activity, acting on paired donors, with incorporation or reduction of molecular oxygen, NAD(P)H as one donor, and incorporation of one atom of oxygen)	00940(Phenylpropanoid biosynthesis)	K09755	EC:1.14	PREDICTED: cytochrome P450 84A1-like [Daucus carota subsp. sativus]	1.10125	1.53003	0.807656	0.33843	0.470752	0.682453	2.30548	1.20507	0.0225849	0.478321	up	yes
MSTRG.8014	Pg_S1345.28	Pg_S1345.28	GO:0005576(extracellular region);GO:0016042(lipid catabolic process);GO:0016298(lipase activity);GO:0016788(hydrolase activity, acting on ester bonds)	00860(Porphyrin and chlorophyll metabolism);00900(Terpenoid backbone biosynthesis)	K10960	EC:1.3.1.83	hypothetical protein DCAR_011654 [Daucus carota subsp. sativus]	7.53097	2.35384	6.78057	2.97862	2.08394	2.16763	2.30498	1.20475	0.00554879	0.266892	up	yes
Pg_S3743.6	Pg_S3743.6	Pg_S3743.6	GO:0004252(serine-type endopeptidase activity);GO:0005618(cell wall)	04144(Endocytosis)	K18443	NA	PREDICTED: subtilisin-like protease SBT1.7 [Daucus carota subsp. sativus]	1.60932	3.26492	1.25492	0.671792	1.37612	0.611942	2.30432	1.20434	0.00839684	0.326066	up	yes
MSTRG.9010	Pg_S1550.19	Pg_S1550.19	GO:0009507(chloroplast);GO:0016491(oxidoreductase activity);GO:0055114(oxidation-reduction process)	NA	NA	NA	PREDICTED: short-chain dehydrogenase TIC 32, chloroplastic-like [Solanum tuberosum]	4.18921	5.97017	1.89091	1.60268	0.984979	2.64355	2.30354	1.20385	0.0396174	0.57237	up	yes
MSTRG.18191	Pg_S4164.6	Pg_S4164.6	GO:0003735(structural constituent of ribosome);GO:0022627(cytosolic small ribosomal subunit)	03010(Ribosome)	K02983	NA	hypothetical protein MIMGU_mgv1a016770mg [Erythranthe guttata]	157.084	204.292	122.062	42.3199	39.7675	128.18	2.29915	1.2011	0.00369729	0.213637	up	yes
MSTRG.582	Pg_S0085.56	Pg_S0085.56;MSTRG.582.1	GO:0016020(membrane);GO:0016491(oxidoreductase activity)	01212(Fatty acid metabolism);01040(Biosynthesis of unsaturated fatty acids)	K10256	EC:1.14.19.6;EC:1.14.19.22	PREDICTED: 3-oxoacyl-[acyl-carrier-protein] reductase FabG-like [Daucus carota subsp. sativus]	24.1349	29.0411	17.6228	8.14206	11.8623	10.7949	2.29871	1.20083	3.46347e-05	0.00889568	up	yes
MSTRG.2248		MSTRG.2248.1	NA	NA	NA	NA		5.67419	2.87107	1.56117	1.30972	1.49684	1.59077	2.29831	1.20057	0.0299077	0.522077	up	yes
MSTRG.16846	Pg_S3670.5	Pg_S3670.5	GO:0003677(DNA binding);GO:0003700(transcription factor activity, sequence-specific DNA binding);GO:0005634(nucleus);GO:0006351(transcription, DNA-templated);GO:0006355(regulation of transcription, DNA-templated);GO:0046983(protein dimerization activity)	NA	NA	NA	PREDICTED: transcription factor bHLH30-like [Daucus carota subsp. sativus]	11.0895	4.15103	3.35809	2.5495	3.2287	2.3215	2.29621	1.19925	0.0102202	0.349238	up	yes
MSTRG.17891	Pg_S4041.7	Pg_S4041.7	GO:0006869(lipid transport);GO:0008289(lipid binding);GO:0009561(megagametogenesis);GO:0031225(anchored component of membrane)	NA	NA	NA	PREDICTED: protein YLS3-like [Daucus carota subsp. sativus]	6.33131	1.54415	5.01207	2.44653	2.4584	0.708154	2.29598	1.19911	0.0391034	0.56955	up	yes
MSTRG.17955		MSTRG.17955.1	NA	NA	NA	NA		4.39324	8.21629	5.5586	2.7378	2.00747	3.17273	2.29454	1.1982	0.00338612	0.206579	up	yes
Pg_S5690.2	Pg_S5690.2	Pg_S5690.2	GO:0005515(protein binding);GO:0005737(cytoplasm);GO:0005829(cytosol);GO:0009809(lignin biosynthetic process);GO:0009963(positive regulation of flavonoid biosynthetic process);GO:0010252(auxin homeostasis);GO:0016020(membrane);GO:0016740(transferase activity);GO:0047172(shikimate O-hydroxycinnamoyltransferase activity);GO:0047205(quinate O-hydroxycinnamoyltransferase activity)	00940(Phenylpropanoid biosynthesis);00945(Stilbenoid, diarylheptanoid and gingerol biosynthesis);00941(Flavonoid biosynthesis)	K13065	EC:2.3.1.133	PREDICTED: shikimate O-hydroxycinnamoyltransferase [Daucus carota subsp. sativus]	0.679883	1.17328	1.96247	0.68547	0.683902	0.294027	2.29388	1.19779	0.0367308	0.559678	up	yes
MSTRG.2595	Pg_S0374.17	Pg_S0374.17	GO:0000741(karyogamy);GO:0003677(DNA binding);GO:0003700(transcription factor activity, sequence-specific DNA binding);GO:0005634(nucleus);GO:0010197(polar nucleus fusion)	03410(Base excision repair)	K10802	NA	hypothetical protein VITISV_034306 [Vitis vinifera]	13.2413	8.53634	9.27052	5.44896	3.97605	4.11192	2.29359	1.19761	0.000571648	0.0687765	up	yes
MSTRG.23068		MSTRG.23068.1	NA	NA	NA	NA		99.9192	139.944	73.5071	30.9621	34.513	71.1703	2.29331	1.19743	0.000705568	0.080065	up	yes
MSTRG.9225		MSTRG.9225.1	NA	NA	NA	NA		101.353	65.5651	68.4589	36.5975	33.6952	32.4388	2.29119	1.1961	1.92258e-05	0.0057673	up	yes
Pg_S1898.3	Pg_S1898.3	Pg_S1898.3	GO:0071011(precatalytic spliceosome)	03040(Spliceosome)	K12849	NA	PREDICTED: pre-mRNA-splicing factor 38-like [Ziziphus jujuba]	2.0421	3.42083	1.77499	1.21674	0.903905	1.03898	2.29076	1.19582	0.0199614	0.455196	up	yes
Pg_S3719.3	Pg_S3719.3	Pg_S3719.3	GO:0044255(cellular lipid metabolic process);GO:0052689(carboxylic ester hydrolase activity)	04120(Ubiquitin mediated proteolysis)	K10606	EC:2.3.2.27	PREDICTED: putative lipase YDR444W isoform X1 [Vitis vinifera]	1.7878	1.59742	0.994649	0.387908	0.718402	0.806761	2.28945	1.195	0.0237406	0.484894	up	yes
MSTRG.8568		MSTRG.8568.1;MSTRG.8568.2	NA	NA	NA	NA		146.701	163.529	96.7001	58.1246	61.5239	58.1584	2.28861	1.19447	1.10613e-05	0.00395161	up	yes
MSTRG.16904	Pg_S3687.1	Pg_S3687.1	GO:0003677(DNA binding);GO:0005634(nucleus);GO:0005739(mitochondrion);GO:0006355(regulation of transcription, DNA-templated);GO:0009886(post-embryonic morphogenesis)	NA	NA	NA	PREDICTED: protein LIGHT-DEPENDENT SHORT HYPOCOTYLS 4-like [Daucus carota subsp. sativus]	100.205	55.8703	35.6861	31.4096	34.0326	18.5816	2.28222	1.19044	0.00105345	0.105606	up	yes
MSTRG.9322	Pg_S1619.3	Pg_S1619.3	GO:0004601(peroxidase activity);GO:0009505(plant-type cell wall);GO:0009664(plant-type cell wall organization)	00940(Phenylpropanoid biosynthesis)	K00430	EC:1.11.1.7	PREDICTED: peroxidase 12-like [Daucus carota subsp. sativus]	225.312	375.62	193.237	128.308	99.2223	120.493	2.28194	1.19026	5.4009e-05	0.0124847	up	yes
Pg_S1442.5	Pg_S1442.5	Pg_S1442.5	GO:0003677(DNA binding);GO:0003700(transcription factor activity, sequence-specific DNA binding);GO:0005515(protein binding);GO:0005634(nucleus);GO:0005829(cytosol);GO:0006351(transcription, DNA-templated);GO:0006355(regulation of transcription, DNA-templated);GO:0009506(plasmodesma);GO:0048481(plant ovule development)	NA	NA	NA	PREDICTED: homeobox protein BEL1 homolog [Daucus carota subsp. sativus]	2.85369	1.67632	0.934821	0.761672	0.766511	0.867222	2.28138	1.18991	0.00749901	0.308898	up	yes
MSTRG.18526	Pg_S4321.20	Pg_S4321.20	GO:0003725(double-stranded RNA binding);GO:0004860(protein kinase inhibitor activity);GO:0005730(nucleolus);GO:0006469(negative regulation of protein kinase activity);GO:0019901(protein kinase binding)	NA	NA	NA	PREDICTED: PRKR-interacting protein 1 [Nicotiana attenuata]	12.1354	9.1096	7.54228	3.93906	3.44879	5.242	2.27931	1.18859	0.00109331	0.106857	up	yes
MSTRG.15254	Pg_S3135.1	Pg_S3135.1	NA	NA	NA	NA		66.3126	72.6156	70.0026	28.8127	25.9608	36.9281	2.27838	1.18801	5.74924e-06	0.00232915	up	yes
MSTRG.6994		MSTRG.6994.1	NA	NA	NA	NA		3.35757	2.52858	10.2325	2.46554	2.48615	2.12763	2.27687	1.18705	0.0096296	0.341224	up	yes
Pg_S4246.1	Pg_S4246.1	Pg_S4246.1	GO:0016021(integral component of membrane);GO:0042626(ATPase activity, coupled to transmembrane movement of substances);GO:0055085(transmembrane transport)	02010(ABC transporters)	K05658	EC:3.6.3.44	PREDICTED: ABC transporter B family member 2-like isoform X1 [Daucus carota subsp. sativus]	0.459241	0.893079	0.636292	0.354601	0.234973	0.284023	2.27635	1.18672	0.011511	0.373762	up	yes
MSTRG.7954	Pg_S1335.31	Pg_S1335.31	GO:0003735(structural constituent of ribosome);GO:0005730(nucleolus);GO:0005737(cytoplasm);GO:0005773(vacuole);GO:0005794(Golgi apparatus);GO:0005829(cytosol);GO:0005840(ribosome);GO:0006412(translation);GO:0009506(plasmodesma);GO:0015934(large ribosomal subunit);GO:0016020(membrane);GO:0022625(cytosolic large ribosomal subunit);GO:0022626(cytosolic ribosome)	03010(Ribosome)	K02880	NA	PREDICTED: 60S ribosomal protein L17-2 [Daucus carota subsp. sativus]	67.195	67.8215	48.8811	4.81528	27.5555	48.4791	2.27456	1.18559	0.0283285	0.516705	up	yes
MSTRG.22569	Pg_S6270.5	Pg_S6270.5	GO:0003674(molecular_function);GO:0005739(mitochondrion);GO:0008150(biological_process)	00511(Other glycan degradation)	K01191	EC:3.2.1.24	PREDICTED: uncharacterized protein LOC108215903 [Daucus carota subsp. sativus]	3.09712	6.45803	2.49797	1.30951	1.58035	2.40991	2.27428	1.18541	0.00885407	0.331675	up	yes
MSTRG.17914	Pg_S4049.9	Pg_S4049.9	GO:0003674(molecular_function);GO:0005886(plasma membrane);GO:0007568(aging);GO:0009506(plasmodesma);GO:0009554(megasporogenesis);GO:0009734(auxin-activated signaling pathway);GO:0009933(meristem structural organization);GO:0009934(regulation of meristem structural organization);GO:0009956(radial pattern formation);GO:0010015(root morphogenesis);GO:0010305(leaf vascular tissue pattern formation);…	NA	NA	NA	PREDICTED: protein TORNADO 2 [Daucus carota subsp. sativus]	22.354	12.4968	8.94601	5.49207	5.95048	7.82488	2.2731	1.18466	0.0041802	0.230032	up	yes
MSTRG.17755	Pg_S3991.16	MSTRG.17755.1;MSTRG.17755.2;Pg_S3991.16	GO:0004470(malic enzyme activity);GO:0004471(malate dehydrogenase (decarboxylating) (NAD+) activity);GO:0005515(protein binding);GO:0005524(ATP binding);GO:0005739(mitochondrion);GO:0006108(malate metabolic process);GO:0008270(zinc ion binding);GO:0008948(oxaloacetate decarboxylase activity);GO:0009507(chloroplast);GO:0016652(oxidoreductase activity, acting on NAD(P)H, NAD(P) as acceptor);GO:0042…	01200(Carbon metabolism);00620(Pyruvate metabolism);00710(Carbon fixation in photosynthetic organisms)	K00028	EC:1.1.1.39	PREDICTED: NAD-dependent malic enzyme 59 kDa isoform, mitochondrial [Daucus carota subsp. sativus]	6.44421	26.6348	24.5936	16.4199	4.06835	4.89543	2.27203	1.18398	0.0244671	0.491555	up	yes
Pg_S4278.4	Pg_S4278.4	Pg_S4278.4	GO:0005385(zinc ion transmembrane transporter activity);GO:0005886(plasma membrane);GO:0071577(zinc II ion transmembrane transport)	00511(Other glycan degradation)	K01191	EC:3.2.1.24	ZIP family metal transporter [Chengiopanax sciadophylloides]	0.989302	1.9218	0.436338	0.553942	0.313249	0.606164	2.27199	1.18395	0.0467621	0.596119	up	yes
MSTRG.19691	Pg_S4768.11	Pg_S4768.11	GO:0003677(DNA binding);GO:0003700(transcription factor activity, sequence-specific DNA binding);GO:0005634(nucleus);GO:0006351(transcription, DNA-templated);GO:0006355(regulation of transcription, DNA-templated)	03013(RNA transport)	K14317	NA	PREDICTED: uncharacterized protein LOC108200698 [Daucus carota subsp. sativus]	13.2473	12.0398	5.97263	3.5361	4.80137	5.43213	2.2702	1.18282	0.000839541	0.0903876	up	yes
Pg_S3474.2	Pg_S3474.2	Pg_S3474.2	GO:0003680(AT DNA binding);GO:0005634(nucleus);GO:0006351(transcription, DNA-templated);GO:0006355(regulation of transcription, DNA-templated);GO:0009640(photomorphogenesis);GO:0009647(skotomorphogenesis);GO:0009908(flower development);GO:0010228(vegetative to reproductive phase transition of meristem);GO:0042826(histone deacetylase binding);GO:0043621(protein self-association)	NA	NA	NA	PREDICTED: AT-hook motif nuclear-localized protein 27 [Prunus mume]	1.51108	4.04493	1.88759	0.902711	0.945857	1.4321	2.26892	1.18201	0.029573	0.520202	up	yes
MSTRG.23434	Pg_S7010.1	MSTRG.23434.1	NA	NA	NA	NA		6.67188	5.8883	5.57407	3.88985	0.508984	3.59367	2.26891	1.182	0.0436893	0.587966	up	yes
MSTRG.24152		MSTRG.24152.1	NA	NA	NA	NA		6.5087	9.52781	3.18104	1.36124	1.6916	5.43967	2.26288	1.17816	0.0377848	0.56393	up	yes
MSTRG.3807	Pg_S0566.1	Pg_S0566.1;MSTRG.3807.3;MSTRG.3807.2	GO:0016020(membrane);GO:0016709(oxidoreductase activity, acting on paired donors, with incorporation or reduction of molecular oxygen, NAD(P)H as one donor, and incorporation of one atom of oxygen);GO:0042343(indole glucosinolate metabolic process);GO:0044550(secondary metabolite biosynthetic process);GO:0098542(defense response to other organism)	00903(Limonene and pinene degradation);00945(Stilbenoid, diarylheptanoid and gingerol biosynthesis)	K00517	NA	cytochrome P450 [Cynara cardunculus var. scolymus]	15.8665	21.3553	14.9363	5.64135	9.12884	8.33375	2.25754	1.17475	3.30114e-05	0.00859105	up	yes
Pg_S3698.9	Pg_S3698.9	Pg_S3698.9	GO:0005739(mitochondrion);GO:0006950(response to stress);GO:0016787(hydrolase activity)	NA	NA	NA	PREDICTED: universal stress protein PHOS32-like [Daucus carota subsp. sativus]	1.13351	2.46114	1.62886	0.907267	0.730192	0.676542	2.25735	1.17463	0.0291115	0.518232	up	yes
Pg_S0745.39	Pg_S0745.39	Pg_S0745.39	GO:0004462(lactoylglutathione lyase activity);GO:0005737(cytoplasm);GO:0005975(carbohydrate metabolic process)	NA	NA	NA	PREDICTED: uncharacterized protein LOC108195162 [Daucus carota subsp. sativus]	3.04888	1.20524	2.65656	1.48089	0.824057	0.759155	2.25537	1.17336	0.0388802	0.567773	up	yes
MSTRG.19700	Pg_S4771.5	MSTRG.19700.1;MSTRG.19700.2;Pg_S4771.5	NA	NA	NA	NA	PREDICTED: F-box protein At1g61340-like [Ipomoea nil]	8.44996	10.5164	9.57729	3.47292	6.23517	2.95951	2.25328	1.17203	0.000271717	0.0415473	up	yes
Pg_S1321.1	Pg_S1321.1	Pg_S1321.1	GO:0000209(protein polyubiquitination);GO:0005622(intracellular);GO:0031624(ubiquitin conjugating enzyme binding);GO:0032436(positive regulation of proteasomal ubiquitin-dependent protein catabolic process);GO:0061630(ubiquitin protein ligase activity)	NA	NA	NA	PREDICTED: uncharacterized protein LOC108219980 [Daucus carota subsp. sativus]	1.55775	2.81807	1.57057	1.02572	0.71928	0.894906	2.2525	1.17153	0.0200926	0.456932	up	yes
MSTRG.18050	Pg_S4110.4	Pg_S4110.4	GO:0002181(cytoplasmic translation);GO:0003735(structural constituent of ribosome);GO:0022625(cytosolic large ribosomal subunit)	03010(Ribosome)	K02905	NA	hypothetical protein CICLE_v10006499mg, partial [Citrus clementina]	81.5696	97.5934	59.3404	21.4209	18.1223	66.5011	2.24909	1.16934	0.00784333	0.315475	up	yes
MSTRG.8326		MSTRG.8326.1	NA	NA	NA	NA		5.64188	3.87119	1.59713	1.42742	2.03575	1.4804	2.24741	1.16826	0.0426467	0.584113	up	yes
MSTRG.9304	Pg_S1616.28	Pg_S1616.28	GO:0003677(DNA binding);GO:0003700(transcription factor activity, sequence-specific DNA binding);GO:0005515(protein binding);GO:0005634(nucleus);GO:0006351(transcription, DNA-templated);GO:0006355(regulation of transcription, DNA-templated);GO:0008285(negative regulation of cell proliferation);GO:0009734(auxin-activated signaling pathway);GO:0009737(response to abscisic acid);GO:0009911(positive …	04075(Plant hormone signal transduction)	K14486	NA	PREDICTED: auxin response factor 23 isoform X1 [Vitis vinifera]	2.42152	1.77221	7.12481	3.19656	1.27025	0.573609	2.24556	1.16707	0.0424766	0.584106	up	yes
Pg_S7580.3	Pg_S7580.3	Pg_S7580.3	GO:0004601(peroxidase activity);GO:0009505(plant-type cell wall);GO:0009664(plant-type cell wall organization)	00940(Phenylpropanoid biosynthesis)	K00430	EC:1.11.1.7	PREDICTED: peroxidase 21 [Daucus carota subsp. sativus]	2.83352	3.20694	2.96281	1.84576	1.00533	1.16299	2.24292	1.16538	0.00602917	0.277759	up	yes
MSTRG.22691	Pg_S6363.5	Pg_S6363.5	GO:0050829(defense response to Gram-negative bacterium);GO:0050832(defense response to fungus)	04075(Plant hormone signal transduction)	K14496	NA	pathogensis-related protein 10 [Panax ginseng]	165.516	773.403	236.419	129.888	178.554	215.697	2.24242	1.16506	0.0110102	0.362219	up	yes
Pg_S4665.6	Pg_S4665.6	Pg_S4665.6	GO:0003674(molecular_function);GO:0005634(nucleus);GO:0008150(biological_process)	03040(Spliceosome);04141(Protein processing in endoplasmic reticulum);04144(Endocytosis)	K03283	NA	PREDICTED: uncharacterized protein LOC100244117 [Vitis vinifera]	3.56247	2.98854	1.87732	1.63829	1.03333	1.08731	2.24221	1.16492	0.0317847	0.531674	up	yes
MSTRG.12017	Pg_S2241.13	Pg_S2241.13	GO:0009693(ethylene biosynthetic process);GO:0051213(dioxygenase activity)	00270(Cysteine and methionine metabolism)	K05933	EC:1.14.17.4	PREDICTED: 1-aminocyclopropane-1-carboxylate oxidase [Daucus carota subsp. sativus]	6.19892	13.6045	8.92225	4.95203	2.71053	5.15899	2.24042	1.16377	0.00184676	0.151132	up	yes
MSTRG.13510	Pg_S2641.22	Pg_S2641.22	GO:0000036(ACP phosphopantetheine attachment site binding involved in fatty acid biosynthetic process);GO:0006633(fatty acid biosynthetic process);GO:0009507(chloroplast);GO:0031177(phosphopantetheine binding)	NA	NA	NA	PREDICTED: acyl carrier protein 1, chloroplastic-like [Daucus carota subsp. sativus]	14.7662	15.9682	9.06125	5.87634	4.94896	6.93762	2.24038	1.16374	0.000258799	0.0408434	up	yes
Pg_S8334.2	Pg_S8334.2	Pg_S8334.2	GO:0003824(catalytic activity);GO:0005737(cytoplasm);GO:0005829(cytosol);GO:0007623(circadian rhythm);GO:0009409(response to cold);GO:0009809(lignin biosynthetic process);GO:0016621(cinnamoyl-CoA reductase activity);GO:0050662(coenzyme binding);GO:0055114(oxidation-reduction process)	00940(Phenylpropanoid biosynthesis)	K09753	EC:1.2.1.44	PREDICTED: cinnamoyl-CoA reductase 1-like [Daucus carota subsp. sativus]	4.17547	5.84457	4.9525	1.82181	2.89563	1.9676	2.23971	1.16331	0.00104417	0.104943	up	yes
Pg_S1275.7	Pg_S1275.7	Pg_S1275.7	GO:0005515(protein binding);GO:0007623(circadian rhythm);GO:0009295(nucleoid);GO:0009507(chloroplast);GO:0009508(plastid chromosome);GO:0009534(chloroplast thylakoid);GO:0009535(chloroplast thylakoid membrane);GO:0009941(chloroplast envelope);GO:0016020(membrane);GO:0042644(chloroplast nucleoid);GO:0098572(stromal side of plastid thylakoid membrane)	NA	NA	NA	PREDICTED: protein plastid transcriptionally active 16, chloroplastic-like [Daucus carota subsp. sativus]	1.97752	1.75783	0.868944	0.83678	0.833301	0.386736	2.23855	1.16257	0.0259472	0.504026	up	yes
Pg_S0372.17	Pg_S0372.17	Pg_S0372.17	GO:0080167(response to karrikin)	NA	NA	NA	PREDICTED: uncharacterized protein LOC108203038 [Daucus carota subsp. sativus]	3.50284	2.45907	2.99119	1.37085	0.955714	1.67305	2.23849	1.16253	0.00155635	0.13713	up	yes
Pg_S1480.25	Pg_S1480.25	Pg_S1480.25	GO:0046658(anchored component of plasma membrane)	NA	NA	NA	unnamed protein product [Coffea canephora]	2.45982	1.65403	2.23009	1.21515	0.85698	0.76368	2.23708	1.16162	0.0294494	0.519732	up	yes
MSTRG.4661	Pg_S0727.9	Pg_S0727.9	GO:0004674(protein serine/threonine kinase activity);GO:0004713(protein tyrosine kinase activity);GO:0005524(ATP binding);GO:0005886(plasma membrane);GO:0006468(protein phosphorylation);GO:0009507(chloroplast);GO:0016301(kinase activity)	04626(Plant-pathogen interaction)	K13430	EC:2.7.11.1	PREDICTED: protein kinase APK1A, chloroplastic [Daucus carota subsp. sativus]	5.75561	7.96976	3.35555	2.9206	1.86729	2.84964	2.23645	1.16121	0.00249925	0.178178	up	yes
MSTRG.4820		MSTRG.4820.1	NA	NA	NA	NA		34.6284	32.6841	41.8385	15.725	13.5167	19.6085	2.2344	1.15989	1.72843e-05	0.00552211	up	yes
MSTRG.11974	Pg_S2229.9	Pg_S2229.9;MSTRG.11974.1	GO:0005737(cytoplasm);GO:0016020(membrane)	00040(Pentose and glucuronate interconversions);00051(Fructose and mannose metabolism)	K01805	EC:5.3.1.5	PREDICTED: xylose isomerase-like [Erythranthe guttata]	10.1867	17.7424	8.70573	5.37737	6.44229	4.59029	2.23248	1.15864	0.000412129	0.0554638	up	yes
Pg_S0400.47	Pg_S0400.47	Pg_S0400.47	GO:0047036(codeinone reductase (NADPH) activity)	00040(Pentose and glucuronate interconversions);00051(Fructose and mannose metabolism);00052(Galactose metabolism);00561(Glycerolipid metabolism)	K00011	EC:1.1.1.21	PREDICTED: non-functional NADPH-dependent codeinone reductase 2 [Citrus sinensis]	6.92139	3.86266	4.90708	3.37864	1.44913	2.20461	2.23127	1.15786	0.0337615	0.542073	up	yes
MSTRG.4782		MSTRG.4782.1	NA	NA	NA	NA		5.88494	5.84901	4.99911	1.84234	1.72168	3.96184	2.22341	1.15277	0.0240425	0.48726	up	yes
MSTRG.6201	Pg_S0973.10	Pg_S0973.10	GO:0001104(RNA polymerase II transcription cofactor activity);GO:0016592(mediator complex)	NA	NA	NA	PREDICTED: mediator of RNA polymerase II transcription subunit 21 [Daucus carota subsp. sativus]	7.70817	8.00742	3.19377	3.01672	1.70259	3.79114	2.2219	1.15179	0.0246333	0.493389	up	yes
Pg_S6544.1	Pg_S6544.1	Pg_S6544.1	NA	NA	NA	NA	hypothetical protein CICLE_v10014094mg [Citrus clementina]	1.1489	1.24863	1.63873	0.523278	0.687592	0.608433	2.21858	1.14964	0.0280257	0.515602	up	yes
Pg_S1777.1	Pg_S1777.1	Pg_S1777.1	GO:0005618(cell wall);GO:0009055(electron carrier activity);GO:0009506(plasmodesma);GO:0009793(embryo development ending in seed dormancy);GO:0010197(polar nucleus fusion);GO:0045551(cinnamyl-alcohol dehydrogenase activity);GO:0050660(flavin adenine dinucleotide binding);GO:0055114(oxidation-reduction process)	NA	NA	NA	PREDICTED: flavin-dependent oxidoreductase FOX2-like [Daucus carota subsp. sativus]	0.659508	1.39918	0.911926	0.567845	0.367333	0.40454	2.21734	1.14883	0.0276107	0.51377	up	yes
MSTRG.23764	Pg_S7324.1	Pg_S7324.1	NA	NA	NA	NA	PREDICTED: remorin [Eucalyptus grandis]	31.6906	43.0511	39.5033	9.05883	16.2313	26.2462	2.21678	1.14847	0.0010272	0.104036	up	yes
MSTRG.23791	Pg_S7362.2	MSTRG.23791.3;MSTRG.23791.1;Pg_S7362.2	GO:0016791(phosphatase activity)	00750(Vitamin B6 metabolism)	K13248	EC:3.1.3.74	PREDICTED: inorganic pyrophosphatase 3-like isoform X1 [Daucus carota subsp. sativus]	8.75046	9.78243	9.75427	3.57644	4.53567	4.65173	2.21619	1.14808	0.000154036	0.0272058	up	yes
MSTRG.16564	Pg_S3581.9	Pg_S3581.9	GO:0005524(ATP binding);GO:0005634(nucleus);GO:0006952(defense response);GO:0043531(ADP binding)	04626(Plant-pathogen interaction)	K13459	NA	hypothetical protein DCAR_010202 [Daucus carota subsp. sativus]	2.61259	2.51804	1.52889	1.12631	1.05143	0.827893	2.21568	1.14775	0.00263365	0.182829	up	yes
MSTRG.3140		MSTRG.3140.1	NA	NA	NA	NA		3.10116	5.21523	7.29337	1.66476	2.9462	2.45546	2.20901	1.1434	0.0261698	0.505763	up	yes
Pg_S0796.1	Pg_S0796.1	Pg_S0796.1	GO:0003743(translation initiation factor activity);GO:0005737(cytoplasm);GO:0006351(transcription, DNA-templated);GO:0006355(regulation of transcription, DNA-templated);GO:0006417(regulation of translation);GO:0007275(multicellular organism development);GO:0010586(miRNA metabolic process);GO:0030529(intracellular ribonucleoprotein complex);GO:0031047(gene silencing by RNA);GO:0035019(somatic stem…	NA	NA	NA	hypothetical protein MANES_03G172500 [Manihot esculenta]	2.07417	2.28353	5.6947	1.58383	1.0054	1.96297	2.20825	1.1429	0.0460311	0.594931	up	yes
MSTRG.12328	Pg_S2316.10	MSTRG.12328.1;Pg_S2316.10	GO:0000166(nucleotide binding);GO:0003676(nucleic acid binding);GO:0003723(RNA binding);GO:0005575(cellular_component);GO:0008150(biological_process)	03040(Spliceosome)	K12885	NA	PREDICTED: glycine-rich RNA-binding protein 4, mitochondrial-like [Juglans regia]	10.8265	7.65621	6.15333	2.71899	5.07738	3.3621	2.20783	1.14263	0.00390386	0.219852	up	yes
Pg_S2991.15	Pg_S2991.15	Pg_S2991.15	GO:0003674(molecular_function);GO:0005886(plasma membrane)	NA	NA	NA	PREDICTED: uncharacterized protein At1g66480 [Ziziphus jujuba]	1.23081	2.3618	1.45847	0.659615	0.966128	0.663636	2.20631	1.14164	0.00135323	0.126614	up	yes
MSTRG.14708		MSTRG.14708.1	NA	NA	NA	NA		94.4446	102.072	68.2071	30.2508	32.2499	57.4873	2.20625	1.1416	0.000243716	0.0390911	up	yes
MSTRG.10220	Pg_S1815.33	Pg_S1815.33	GO:0005515(protein binding);GO:0005634(nucleus);GO:0007165(signal transduction);GO:0009507(chloroplast);GO:0009733(response to auxin);GO:0009734(auxin-activated signaling pathway);GO:0010087(phloem or xylem histogenesis);GO:0010305(leaf vascular tissue pattern formation);GO:0035091(phosphatidylinositol binding)	NA	NA	NA	PREDICTED: VAN3-binding protein [Daucus carota subsp. sativus]	6.96297	2.76741	5.13829	1.99932	2.37661	2.36406	2.20604	1.14146	0.00214655	0.164431	up	yes
MSTRG.6098	Pg_S0956.15	Pg_S0956.15	GO:0000786(nucleosome);GO:0003677(DNA binding);GO:0005515(protein binding);GO:0005634(nucleus);GO:0046982(protein heterodimerization activity)	00053(Ascorbate and aldarate metabolism);00480(Glutathione metabolism)	K00434	EC:1.11.1.11	PREDICTED: histone H3.2-like [Zea mays]	22.0741	9.73783	8.39536	7.04404	5.37806	5.81459	2.20475	1.14061	0.0056121	0.268295	up	yes
MSTRG.17311	Pg_S3807.12	MSTRG.17311.1	NA	NA	NA	NA		625.845	802.367	403.149	251.657	258.734	320.262	2.20472	1.1406	0.000104146	0.0205422	up	yes
MSTRG.9771	Pg_S1712.10	Pg_S1712.10	GO:0003674(molecular_function);GO:0005737(cytoplasm);GO:0006897(endocytosis);GO:0016020(membrane)	03018(RNA degradation)	K12608	NA	unnamed protein product, partial [Vitis vinifera]	7.41805	5.98964	4.3217	2.10954	2.40194	3.53534	2.20328	1.13965	0.00221637	0.16652	up	yes
MSTRG.9635	Pg_S1678.52	Pg_S1678.52	GO:0003674(molecular_function);GO:0005739(mitochondrion);GO:0009733(response to auxin)	04075(Plant hormone signal transduction)	K14488	NA	PREDICTED: auxin-responsive protein SAUR40-like [Daucus carota subsp. sativus]	114.259	68.8104	23.6462	42.773	37.7599	13.4115	2.2004	1.13776	0.0194152	0.450422	up	yes
Pg_S1613.20	Pg_S1613.20	Pg_S1613.20	GO:0003700(transcription factor activity, sequence-specific DNA binding);GO:0005634(nucleus);GO:0006351(transcription, DNA-templated);GO:0006355(regulation of transcription, DNA-templated);GO:0043565(sequence-specific DNA binding)	04626(Plant-pathogen interaction)	K13424	NA	PREDICTED: probable WRKY transcription factor 71 isoform X1 [Daucus carota subsp. sativus]	3.84587	4.99136	2.16926	1.75666	1.02585	2.22027	2.20007	1.13755	0.0136188	0.39466	up	yes
Pg_S5439.2	Pg_S5439.2	Pg_S5439.2	GO:0003674(molecular_function);GO:0005634(nucleus);GO:0006281(DNA repair);GO:0006310(DNA recombination);GO:0030915(Smc5-Smc6 complex)	NA	NA	NA	PREDICTED: non-structural maintenance of chromosomes element 4 homolog A isoform X1 [Daucus carota subsp. sativus]	0.811175	1.48707	1.63618	0.482472	0.58045	0.725532	2.1999	1.13744	0.0333286	0.539913	up	yes
MSTRG.18033	Pg_S4097.6	Pg_S4097.6	GO:0003674(molecular_function);GO:0005886(plasma membrane)	NA	NA	NA	PREDICTED: uncharacterized protein LOC102627472 [Citrus sinensis]	7.31761	12.5535	7.96961	4.12097	4.25838	4.29057	2.19738	1.13579	0.000438888	0.0576822	up	yes
MSTRG.14154	Pg_S2820.9	Pg_S2820.9;MSTRG.14154.1;MSTRG.14154.2	GO:0009813(flavonoid biosynthetic process);GO:0043231(intracellular membrane-bounded organelle);GO:0052696(flavonoid glucuronidation);GO:0080043(quercetin 3-O-glucosyltransferase activity);GO:0080044(quercetin 7-O-glucosyltransferase activity)	01210(2-Oxocarboxylic acid metabolism);00380(Tryptophan metabolism);00966(Glucosinolate biosynthesis)	K11820	EC:2.4.1.195	PREDICTED: uncharacterized protein LOC108194524 [Daucus carota subsp. sativus]	11.209	13.5666	11.3832	5.40878	5.43677	5.6184	2.19624	1.13504	1.52809e-05	0.00499791	up	yes
MSTRG.18522	Pg_S4321.14	Pg_S4321.14	GO:0005524(ATP binding);GO:0005829(cytosol);GO:0016310(phosphorylation);GO:0019509(L-methionine biosynthetic process from methylthioadenosine);GO:0042802(identical protein binding);GO:0046522(S-methyl-5-thioribose kinase activity);GO:0071281(cellular response to iron ion);GO:0071369(cellular response to ethylene stimulus);GO:0071732(cellular response to nitric oxide)	00270(Cysteine and methionine metabolism)	K00899	EC:2.7.1.100	PREDICTED: methylthioribose kinase-like [Daucus carota subsp. sativus]	7.0587	7.41003	7.20979	3.84847	3.38242	2.64096	2.19599	1.13487	0.00016729	0.0289494	up	yes
MSTRG.19525	Pg_S4688.1	Pg_S4688.1	GO:0003677(DNA binding);GO:0003700(transcription factor activity, sequence-specific DNA binding);GO:0005634(nucleus);GO:0006351(transcription, DNA-templated);GO:0006355(regulation of transcription, DNA-templated);GO:0046983(protein dimerization activity)	NA	NA	NA	PREDICTED: transcription factor bHLH149-like [Ipomoea nil]	7.32406	7.31056	5.55042	2.7723	2.8101	3.61744	2.19406	1.13361	0.00196049	0.155954	up	yes
MSTRG.19372	Pg_S4632.6	Pg_S4632.6	GO:0003674(molecular_function);GO:0005886(plasma membrane);GO:0007568(aging);GO:0009506(plasmodesma);GO:0009554(megasporogenesis);GO:0009734(auxin-activated signaling pathway);GO:0009933(meristem structural organization);GO:0009934(regulation of meristem structural organization);GO:0009956(radial pattern formation);GO:0010015(root morphogenesis);GO:0010305(leaf vascular tissue pattern formation);…	NA	NA	NA	hypothetical protein CICLE_v10032405mg [Citrus clementina]	26.9396	14.1803	5.93299	5.83355	6.55372	9.0705	2.19282	1.13278	0.0138642	0.396216	up	yes
MSTRG.9690		MSTRG.9690.1	NA	NA	NA	NA		277.767	210.831	505.742	158.733	118.487	177.765	2.18544	1.12792	0.000767734	0.0857773	up	yes
MSTRG.19119	Pg_S4531.2	Pg_S4531.2	GO:0005515(protein binding);GO:0005783(endoplasmic reticulum);GO:0005789(endoplasmic reticulum membrane);GO:0016021(integral component of membrane);GO:0020037(heme binding);GO:0043447(alkane biosynthetic process);GO:0046872(metal ion binding);GO:0055114(oxidation-reduction process)	00910(Nitrogen metabolism)	K10534	EC:1.7.1.1;EC:1.7.1.2	cytochrome b5 [Camellia sinensis var. sinensis]	12.249	7.19859	6.67051	4.21954	5.26089	2.48958	2.18196	1.12563	0.0101773	0.349238	up	yes
Pg_S0833.14	Pg_S0833.14	Pg_S0833.14	GO:0003725(double-stranded RNA binding);GO:0005515(protein binding);GO:0005634(nucleus);GO:0005737(cytoplasm);GO:0035196(production of miRNAs involved in gene silencing by miRNA);GO:0070919(production of siRNA involved in chromatin silencing by small RNA)	NA	NA	NA	PREDICTED: LOW QUALITY PROTEIN: double-stranded RNA-binding protein 2 [Daucus carota subsp. sativus]	1.971	1.80461	1.39683	0.618591	0.996422	0.758883	2.17888	1.12359	0.0222385	0.475808	up	yes
MSTRG.2623	Pg_S0378.7	Pg_S0378.7	GO:0003824(catalytic activity);GO:0005506(iron ion binding);GO:0005739(mitochondrion);GO:0006633(fatty acid biosynthetic process);GO:0016021(integral component of membrane);GO:0016491(oxidoreductase activity);GO:0055114(oxidation-reduction process)	00073(Cutin, suberine and wax biosynthesis)	K15404	EC:4.1.99.5	PREDICTED: protein ECERIFERUM 1-like [Daucus carota subsp. sativus]	16.0126	33.8165	14.4551	8.0974	10.8067	10.6299	2.17661	1.12209	0.000662168	0.0761906	up	yes
Pg_S1573.12	Pg_S1573.12	Pg_S1573.12	GO:0004725(protein tyrosine phosphatase activity);GO:0005515(protein binding);GO:0005634(nucleus);GO:0005739(mitochondrion);GO:0006468(protein phosphorylation);GO:0007067(mitotic nuclear division);GO:0009507(chloroplast);GO:0016491(oxidoreductase activity);GO:0030611(arsenate reductase activity);GO:0046685(response to arsenic-containing substance);GO:0046872(metal ion binding);GO:0051301(cell div…	00510(N-Glycan biosynthesis)	K03848	EC:2.4.1.267	unnamed protein product [Coffea canephora]	4.36271	3.72653	4.46009	1.94114	2.20443	1.62304	2.17545	1.12131	0.014969	0.406441	up	yes
Pg_S4880.11	Pg_S4880.11	Pg_S4880.11	GO:0005794(Golgi apparatus);GO:0008375(acetylglucosaminyltransferase activity);GO:0009567(double fertilization forming a zygote and endosperm);GO:0016020(membrane);GO:0016051(carbohydrate biosynthetic process);GO:0016757(transferase activity, transferring glycosyl groups);GO:0048868(pollen tube development)	00601(Glycosphingolipid biosynthesis - lacto and neolacto series)	K00742	EC:2.4.1.150	PREDICTED: beta-glucuronosyltransferase GlcAT14A-like [Daucus carota subsp. sativus]	4.50438	1.65648	2.62895	1.89866	1.0477	1.10649	2.16879	1.11689	0.0236089	0.483914	up	yes
MSTRG.21820	Pg_S5857.2	Pg_S5857.2	GO:0005737(cytoplasm);GO:0030001(metal ion transport);GO:0046914(transition metal ion binding);GO:0046916(cellular transition metal ion homeostasis)	NA	NA	NA	PREDICTED: heavy metal-associated isoprenylated plant protein 3 [Daucus carota subsp. sativus]	22.075	23.3759	15.1903	7.97536	9.64356	10.3437	2.16865	1.1168	5.88386e-05	0.0132125	up	yes
MSTRG.21540	Pg_S5707.4	Pg_S5707.4	GO:0003824(catalytic activity);GO:0004165(dodecenoyl-CoA delta-isomerase activity);GO:0005737(cytoplasm);GO:0005777(peroxisome);GO:0006635(fatty acid beta-oxidation);GO:0009062(fatty acid catabolic process);GO:0048767(root hair elongation);GO:0080024(indolebutyric acid metabolic process);GO:0080026(response to indolebutyric acid)	00062(Fatty acid elongation);04626(Plant-pathogen interaction)	K18880	EC:4.2.1.134	unnamed protein product [Coffea canephora]	14.7999	19.2838	9.943	6.01975	5.54446	8.73894	2.16847	1.11668	0.00095576	0.0988382	up	yes
Pg_S2830.1	Pg_S2830.1	Pg_S2830.1	GO:0004806(triglyceride lipase activity);GO:0006629(lipid metabolic process);GO:0008970(phosphatidylcholine 1-acylhydrolase activity);GO:0009507(chloroplast);GO:0016042(lipid catabolic process);GO:0047714(galactolipase activity)	00564(Glycerophospholipid metabolism);00592(alpha-Linolenic acid metabolism)	K16818	EC:3.1.1.32	PREDICTED: phospholipase A1-Ibeta2, chloroplastic-like [Daucus carota subsp. sativus]	0.755265	1.07624	0.633207	0.470522	0.328994	0.338882	2.16507	1.11442	0.0379421	0.564564	up	yes
MSTRG.21849	Pg_S5873.1	Pg_S5873.1	GO:0030599(pectinesterase activity);GO:0046910(pectinesterase inhibitor activity);GO:0071944(cell periphery)	00040(Pentose and glucuronate interconversions);00500(Starch and sucrose metabolism)	K01051	EC:3.1.1.11	unnamed protein product [Coffea canephora]	143.321	245.871	160.341	86.4373	75.8212	91.5862	2.16484	1.11426	6.03e-05	0.0134637	up	yes
MSTRG.17669	Pg_S3958.1	Pg_S3958.1	GO:0005634(nucleus);GO:0008150(biological_process)	00511(Other glycan degradation)	K01227	EC:3.2.1.96	PREDICTED: LOB domain-containing protein 4-like [Nicotiana tabacum]	57.2625	37.9662	28.2577	24.1752	23.6755	9.19187	2.16481	1.11424	0.00294371	0.193425	up	yes
MSTRG.12443	Pg_S2348.7	Pg_S2348.7	GO:0003674(molecular_function);GO:0008150(biological_process)	NA	NA	NA	PREDICTED: uncharacterized protein At2g23090-like [Juglans regia]	384.374	434.269	341.532	107.939	122.324	306.885	2.15988	1.11095	0.00253189	0.17895	up	yes
MSTRG.11025	Pg_S1993.2	Pg_S1993.2	GO:0004420(hydroxymethylglutaryl-CoA reductase (NADPH) activity);GO:0005778(peroxisomal membrane);GO:0005789(endoplasmic reticulum membrane);GO:0008299(isoprenoid biosynthetic process);GO:0016126(sterol biosynthetic process)	00900(Terpenoid backbone biosynthesis)	K00021	EC:1.1.1.34	3-hydroxy-3-methylglutaryl coenzyme A reductase [Eleutherococcus senticosus]	11.6832	4.90505	6.52097	2.70392	3.92135	4.07517	2.15966	1.1108	0.0284357	0.516705	up	yes
Pg_S4565.6	Pg_S4565.6	Pg_S4565.6	GO:0003677(DNA binding);GO:0003700(transcription factor activity, sequence-specific DNA binding);GO:0005634(nucleus);GO:0006351(transcription, DNA-templated);GO:0006355(regulation of transcription, DNA-templated);GO:0046983(protein dimerization activity)	04075(Plant hormone signal transduction)	K13422	NA	bHLH transcription factor [Panax japonicus]	2.05156	1.11242	1.84228	0.564748	0.821434	0.932804	2.15882	1.11024	0.0246717	0.493389	up	yes
Pg_S0987.23	Pg_S0987.23	Pg_S0987.23	GO:0009705(plant-type vacuole membrane);GO:0015140(malate transmembrane transporter activity)	NA	NA	NA	PREDICTED: aluminum-activated malate transporter 4-like [Daucus carota subsp. sativus]	0.963775	0.756825	0.501559	0.375618	0.405239	0.248891	2.15796	1.10967	0.0428365	0.584113	up	yes
MSTRG.6920	Pg_S1106.44	Pg_S1106.44	GO:0005634(nucleus);GO:0005829(cytosol);GO:0008171(O-methyltransferase activity);GO:0009805(coumarin biosynthetic process);GO:0009809(lignin biosynthetic process);GO:0032259(methylation);GO:0042409(caffeoyl-CoA O-methyltransferase activity);GO:0046686(response to cadmium ion);GO:0046872(metal ion binding)	00360(Phenylalanine metabolism);00940(Phenylpropanoid biosynthesis);00945(Stilbenoid, diarylheptanoid and gingerol biosynthesis);00941(Flavonoid biosynthesis)	K00588	EC:2.1.1.104	PREDICTED: caffeoyl-CoA O-methyltransferase [Daucus carota subsp. sativus]	7.78847	10.7747	7.09804	4.36456	4.05692	3.48527	2.15518	1.10781	0.000731656	0.0823836	up	yes
MSTRG.20973	Pg_S5405.3	Pg_S5405.3;MSTRG.20973.1	GO:0005783(endoplasmic reticulum)	NA	NA	NA	PREDICTED: SPX domain-containing protein 3 [Nicotiana tomentosiformis]	18.2857	21.5425	28.5131	15.8241	10.0865	5.81481	2.15415	1.10712	0.00113147	0.109247	up	yes
MSTRG.17637	Pg_S3947.8	Pg_S3947.8	GO:0003735(structural constituent of ribosome);GO:0022627(cytosolic small ribosomal subunit)	03010(Ribosome)	K02983	NA	BnaC03g13350D [Brassica napus]	116.003	114.369	82.6272	37.0355	33.5559	74.7403	2.15369	1.10681	0.000818668	0.0901153	up	yes
MSTRG.8529	Pg_S1442.21	Pg_S1442.21	GO:0005576(extracellular region);GO:0016020(membrane);GO:0016829(lyase activity);GO:0030570(pectate lyase activity);GO:0045490(pectin catabolic process);GO:0046872(metal ion binding)	00040(Pentose and glucuronate interconversions)	K01728	EC:4.2.2.2	hypothetical protein DCAR_021747 [Daucus carota subsp. sativus]	8.77554	6.018	3.6217	4.13766	3.48617	0.927418	2.15351	1.10669	0.022872	0.47919	up	yes
MSTRG.20590		MSTRG.20590.1	NA	NA	NA	NA		230.904	168.943	239.808	112.117	65.2235	119.891	2.15204	1.10571	0.000231079	0.0375236	up	yes
Pg_S1663.4	Pg_S1663.4	Pg_S1663.4	GO:0004364(glutathione transferase activity);GO:0005737(cytoplasm);GO:0006749(glutathione metabolic process);GO:0009407(toxin catabolic process)	00480(Glutathione metabolism)	K00799	EC:2.5.1.18	PREDICTED: probable glutathione S-transferase [Vitis vinifera]	0.996492	1.93712	1.48076	0.617198	0.653052	0.782006	2.15099	1.105	0.0470121	0.596119	up	yes
MSTRG.11293	Pg_S2048.4	Pg_S2048.4	GO:0003735(structural constituent of ribosome);GO:0006412(translation)	04146(Peroxisome)	K13354	NA	PREDICTED: peroxisomal adenine nucleotide carrier 1-like [Daucus carota subsp. sativus]	3.17232	7.50256	4.81189	2.73598	1.75971	2.705	2.15073	1.10483	0.00530886	0.261405	up	yes
MSTRG.21932	Pg_S5916.5	Pg_S5916.5;MSTRG.21932.1	GO:0005634(nucleus);GO:0006457(protein folding);GO:0009416(response to light stimulus);GO:0009507(chloroplast);GO:0009570(chloroplast stroma)	04141(Protein processing in endoplasmic reticulum)	K09517	NA	PREDICTED: chaperone protein dnaJ 8, chloroplastic [Daucus carota subsp. sativus]	65.0577	33.0374	38.9889	15.8321	23.5855	24.3836	2.14861	1.1034	0.000459958	0.0600498	up	yes
MSTRG.22306	Pg_S6098.3	Pg_S6098.3	GO:0005737(cytoplasm);GO:0030001(metal ion transport);GO:0046914(transition metal ion binding);GO:0046916(cellular transition metal ion homeostasis)	NA	NA	NA	putative metal ion-binding protein [Linum usitatissimum]	62.7468	61.3736	48.507	17.1224	19.4343	43.8081	2.14805	1.10303	0.00198612	0.157039	up	yes
Pg_S2480.4	Pg_S2480.4	Pg_S2480.4	NA	NA	NA	NA	conserved hypothetical protein [Ricinus communis]	4.45008	3.80023	2.41668	1.60187	1.6428	1.72433	2.1467	1.10212	0.0289445	0.518232	up	yes
Pg_S2529.4	Pg_S2529.4	Pg_S2529.4	GO:0005886(plasma membrane)	00520(Amino sugar and nucleotide sugar metabolism)	K01183	EC:3.2.1.14	hypothetical protein DCAR_014295 [Daucus carota subsp. sativus]	1.68703	2.51013	1.35746	0.598323	0.860267	1.13133	2.14471	1.10078	0.0331557	0.539512	up	yes
MSTRG.22446	Pg_S6183.8	Pg_S6183.8;MSTRG.22446.1	GO:0004864(protein phosphatase inhibitor activity);GO:0004872(receptor activity);GO:0005634(nucleus);GO:0005737(cytoplasm);GO:0009738(abscisic acid-activated signaling pathway);GO:0010427(abscisic acid binding);GO:0080163(regulation of protein serine/threonine phosphatase activity)	NA	NA	NA	PREDICTED: pathogenesis-related protein 2-like [Daucus carota subsp. sativus]	9.33548	8.45614	7.09805	5.62844	4.19315	1.80605	2.14056	1.09799	0.00337397	0.206522	up	yes
Pg_S1335.4	Pg_S1335.4	Pg_S1335.4	NA	NA	NA	NA	PREDICTED: uncharacterized protein LOC104882266 isoform X2 [Vitis vinifera]	4.29868	3.46763	1.47757	1.23999	1.08848	1.99192	2.13959	1.09734	0.0136431	0.39466	up	yes
Pg_S4206.9	Pg_S4206.9	Pg_S4206.9	NA	NA	NA	NA	hypothetical protein DCAR_010616 [Daucus carota subsp. sativus]	3.00472	2.85485	3.42097	1.46045	1.53988	1.33727	2.13955	1.09731	0.0414003	0.579853	up	yes
Pg_S1154.1	Pg_S1154.1	Pg_S1154.1	NA	NA	NA	NA	Gag protease polyprotein [Theobroma cacao]	3.23753	3.11025	1.79348	1.55611	1.06435	1.18598	2.13882	1.09681	0.0291493	0.518232	up	yes
Pg_S1592.3	Pg_S1592.3	Pg_S1592.3	GO:0009693(ethylene biosynthetic process);GO:0051213(dioxygenase activity)	00270(Cysteine and methionine metabolism)	K05933	EC:1.14.17.4	PREDICTED: 1-aminocyclopropane-1-carboxylate oxidase [Daucus carota subsp. sativus]	3.47439	3.88609	3.01667	1.99152	1.38802	1.47415	2.13799	1.09626	0.00585532	0.274578	up	yes
MSTRG.10601		MSTRG.10601.1	NA	NA	NA	NA		11.6601	6.80052	4.32782	2.14836	3.4662	5.06924	2.13299	1.09288	0.0104129	0.353668	up	yes
MSTRG.6936	Pg_S1108.11	MSTRG.6936.1;Pg_S1108.11	GO:0005737(cytoplasm);GO:0005874(microtubule);GO:0007010(cytoskeleton organization);GO:0008017(microtubule binding);GO:0009832(plant-type cell wall biogenesis);GO:0010051(xylem and phloem pattern formation);GO:0071555(cell wall organization)	NA	NA	NA	PREDICTED: microtubule-associated protein 70-5 [Populus euphratica]	5.67459	6.71656	8.91392	3.14276	3.65711	3.18957	2.13276	1.09272	9.00501e-05	0.0187233	up	yes
MSTRG.7750	Pg_S1298.1	Pg_S1298.1;MSTRG.7750.1	GO:0003674(molecular_function);GO:0005634(nucleus)	NA	NA	NA	PREDICTED: dormancy-associated protein homolog 3 isoform X2 [Daucus carota subsp. sativus]	19.4523	63.7284	64.3135	25.303	20.3496	23.5494	2.13135	1.09177	0.00377861	0.216455	up	yes
MSTRG.23549	Pg_S7098.3	Pg_S7098.3	GO:0003674(molecular_function);GO:0008150(biological_process)	NA	NA	NA	PREDICTED: uncharacterized protein At2g23090-like [Juglans regia]	309.11	349.326	261.316	77.8588	89.6289	264.741	2.12793	1.08945	0.00752312	0.309567	up	yes
MSTRG.4258	Pg_S0650.3	Pg_S0650.3	GO:0003677(DNA binding);GO:0003700(transcription factor activity, sequence-specific DNA binding);GO:0005622(intracellular);GO:0005634(nucleus);GO:0006351(transcription, DNA-templated);GO:0006355(regulation of transcription, DNA-templated);GO:0006952(defense response);GO:0009873(ethylene-activated signaling pathway);GO:0010200(response to chitin)	04626(Plant-pathogen interaction)	K13432	NA	PREDICTED: ethylene-responsive transcription factor 2-like [Daucus carota subsp. sativus]	11.4232	16.4485	7.63169	4.00677	6.27917	6.45437	2.12083	1.08463	0.00296354	0.193425	up	yes
Pg_S0476.30	Pg_S0476.30	Pg_S0476.30	GO:0005515(protein binding);GO:0005634(nucleus);GO:0007049(cell cycle);GO:0016538(cyclin-dependent protein serine/threonine kinase regulator activity);GO:0051301(cell division);GO:0051726(regulation of cell cycle)	NA	NA	NA	PREDICTED: G2/mitotic-specific cyclin-2-like isoform X1 [Daucus carota subsp. sativus]	2.98065	1.4165	1.04597	0.74437	0.874583	0.950185	2.11866	1.08315	0.0365986	0.559658	up	yes
MSTRG.977	Pg_S0134.8	Pg_S0134.8	GO:0003677(DNA binding);GO:0005634(nucleus);GO:0006351(transcription, DNA-templated);GO:0006355(regulation of transcription, DNA-templated);GO:0008270(zinc ion binding);GO:0016568(chromatin modification);GO:0035064(methylated histone binding);GO:0040008(regulation of growth)	NA	NA	NA	PREDICTED: PHD finger protein ING1-like [Arachis ipaensis]	5.74684	6.86225	3.63627	2.42368	1.59496	3.64928	2.11861	1.08312	0.0124912	0.38474	up	yes
MSTRG.23730		MSTRG.23730.1	NA	NA	NA	NA		4.47703	6.60211	4.14723	1.91171	2.81255	2.46343	2.1184	1.08297	0.0397618	0.572706	up	yes
MSTRG.20744		MSTRG.20744.1	NA	NA	NA	NA		7.53737	5.62763	6.77821	2.14984	3.32378	3.94863	2.11661	1.08175	0.00806798	0.320017	up	yes
MSTRG.12908	Pg_S2471.6	Pg_S2471.6	GO:0003677(DNA binding);GO:0003700(transcription factor activity, sequence-specific DNA binding);GO:0005634(nucleus);GO:0006351(transcription, DNA-templated);GO:0006355(regulation of transcription, DNA-templated);GO:0044212(transcription regulatory region DNA binding);GO:0046872(metal ion binding);GO:0048364(root development)	04712(Circadian rhythm - plant)	K16222	NA	PREDICTED: dof zinc finger protein DOF2.1 [Daucus carota subsp. sativus]	7.94719	13.024	7.19739	2.64929	4.52236	6.14351	2.11553	1.08102	0.00430212	0.232079	up	yes
MSTRG.23214		MSTRG.23214.1	NA	NA	NA	NA		7.26221	6.80754	6.62285	1.97869	2.20932	5.59484	2.11519	1.08079	0.0132984	0.392924	up	yes
MSTRG.11619	Pg_S2124.22	Pg_S2124.22	GO:0005737(cytoplasm);GO:0005886(plasma membrane);GO:0006979(response to oxidative stress);GO:0016491(oxidoreductase activity);GO:0046686(response to cadmium ion);GO:0055114(oxidation-reduction process)	00941(Flavonoid biosynthesis)	K13081	EC:1.17.1.3	PREDICTED: isoflavone reductase-like protein [Vitis vinifera]	21.3584	40.1488	35.5744	14.3526	16.3659	15.2113	2.11369	1.07977	0.000152753	0.0271618	up	yes
MSTRG.18713	Pg_S4388.6	Pg_S4388.6	GO:0009567(double fertilization forming a zygote and endosperm)	NA	NA	NA	PREDICTED: uncharacterized protein LOC108223848 [Daucus carota subsp. sativus]	26.9593	12.3343	8.76706	8.54723	7.39275	6.86221	2.10772	1.07568	0.00399476	0.222354	up	yes
MSTRG.9634	Pg_S1678.51	Pg_S1678.51	GO:0003674(molecular_function);GO:0008150(biological_process);GO:0009507(chloroplast);GO:0016021(integral component of membrane)	00190(Oxidative phosphorylation)	K02129	NA	PREDICTED: uncharacterized protein LOC103445151 [Malus domestica]	38.3997	52.9999	32.7002	20.7126	14.0505	24.2249	2.10382	1.07301	0.00109385	0.106857	up	yes
MSTRG.22455	Pg_S6190.2	Pg_S6190.2	GO:0009807(lignan biosynthetic process);GO:0010283(pinoresinol reductase activity);GO:0010284(lariciresinol reductase activity);GO:1902125((+)-pinoresinol catabolic process);GO:1902131((+)-lariciresinol catabolic process);GO:1902132((+)-lariciresinol biosynthetic process);GO:1902138((-)-secoisolariciresinol biosynthetic process)	00941(Flavonoid biosynthesis)	K13081	EC:1.17.1.3	PREDICTED: bifunctional pinoresinol-lariciresinol reductase 2 [Vitis vinifera]	9.27369	3.27832	2.52624	3.11549	2.51885	1.5352	2.1031	1.07252	0.0286971	0.517109	up	yes
MSTRG.6764	Pg_S1067.29	Pg_S1067.29	GO:0003700(transcription factor activity, sequence-specific DNA binding);GO:0005634(nucleus);GO:0006351(transcription, DNA-templated);GO:0006355(regulation of transcription, DNA-templated);GO:0043565(sequence-specific DNA binding)	04626(Plant-pathogen interaction)	K13425	NA	WRKY6 transcription factor [Panax ginseng]	1.57931	2.02529	1.83006	0.568438	0.745216	1.27268	2.1013	1.07128	0.049508	0.603935	up	yes
MSTRG.851		MSTRG.851.1	NA	NA	NA	NA		11.8997	4.63011	2.55062	2.86672	3.82308	2.3944	2.10039	1.07066	0.027569	0.51377	up	yes
Pg_S7114.9	Pg_S7114.9	Pg_S7114.9	GO:0004364(glutathione transferase activity);GO:0005737(cytoplasm);GO:0006749(glutathione metabolic process);GO:0009407(toxin catabolic process)	00480(Glutathione metabolism)	K00799	EC:2.5.1.18	PREDICTED: probable glutathione S-transferase [Daucus carota subsp. sativus]	1.79881	2.31837	2.56618	1.56557	0.793086	0.825228	2.09912	1.06979	0.0414695	0.579853	up	yes
MSTRG.154	Pg_S0022.28	MSTRG.154.1;Pg_S0022.28	NA	NA	NA	NA		1241.12	846.018	624.055	289.456	354.403	647.815	2.09898	1.06969	0.00235227	0.17278	up	yes
MSTRG.11295	Pg_S2050.5	Pg_S2050.5	GO:0005739(mitochondrion);GO:0009733(response to auxin)	04075(Plant hormone signal transduction)	K14488	NA	PREDICTED: auxin-responsive protein SAUR24 [Daucus carota subsp. sativus]	10.9542	6.88922	6.95387	4.18906	5.26624	2.36538	2.09779	1.06887	0.00953854	0.341224	up	yes
MSTRG.23237	Pg_S6801.6	Pg_S6801.6	GO:0003677(DNA binding);GO:0005634(nucleus);GO:0005739(mitochondrion);GO:0006355(regulation of transcription, DNA-templated);GO:0009886(post-embryonic morphogenesis)	NA	NA	NA	PREDICTED: protein LIGHT-DEPENDENT SHORT HYPOCOTYLS 2-like [Daucus carota subsp. sativus]	49.965	39.752	48.2886	24.1196	18.8553	22.8267	2.0973	1.06853	4.86519e-05	0.0113802	up	yes
MSTRG.5103	Pg_S0786.3	Pg_S0786.3	GO:0016020(membrane);GO:0016021(integral component of membrane);GO:0046872(metal ion binding);GO:0055114(oxidation-reduction process)	NA	NA	NA	PREDICTED: cytochrome b561 and DOMON domain-containing protein At3g07570 [Daucus carota subsp. sativus]	7.13831	17.3754	15.2836	6.63973	7.26602	5.07053	2.09721	1.06847	0.00186222	0.151511	up	yes
MSTRG.11514	Pg_S2104.14	MSTRG.11514.1;Pg_S2104.14	GO:0000139(Golgi membrane);GO:0005794(Golgi apparatus);GO:0009294(DNA mediated transformation);GO:0009617(response to bacterium);GO:0016021(integral component of membrane);GO:0016757(transferase activity, transferring glycosyl groups);GO:0047259(glucomannan 4-beta-mannosyltransferase activity);GO:0051753(mannan synthase activity);GO:0071555(cell wall organization)	00500(Starch and sucrose metabolism)	K00694	EC:2.4.1.12	PREDICTED: mannan synthase 1-like isoform X1 [Solanum pennellii]	5.7795	8.99335	4.72724	2.3756	3.05239	3.87034	2.09716	1.06844	0.000780698	0.0869096	up	yes
Pg_S3335.21	Pg_S3335.21	Pg_S3335.21	GO:0009501(amyloplast);GO:0009507(chloroplast);GO:0009509(chromoplast);GO:0009513(etioplast);GO:0009537(proplastid);GO:0009658(chloroplast organization);GO:0009965(leaf morphogenesis);GO:0071482(cellular response to light stimulus)	03008(Ribosome biogenesis in eukaryotes)	K14570	EC:3.1	PREDICTED: apoptosis-enhancing nuclease isoform X1 [Ziziphus jujuba]	2.87062	2.97582	3.61177	1.80408	0.997899	1.71538	2.09374	1.06609	0.00221526	0.16652	up	yes
MSTRG.906	Pg_S0124.11;Pg_S0124.15	MSTRG.906.2;MSTRG.906.1;MSTRG.906.3	NA	NA	NA	NA		21.8961	7.24648	9.30199	9.00232	4.36413	4.998	2.09343	1.06587	0.00817872	0.3223	up	yes
MSTRG.2325	Pg_S0326.16	Pg_S0326.16	GO:0003674(molecular_function);GO:0008150(biological_process);GO:0009507(chloroplast);GO:0009536(plastid)	NA	NA	NA	PREDICTED: uncharacterized protein LOC104592349 [Nelumbo nucifera]	108.222	67.5142	54.2827	35.4024	35.8795	38.8487	2.0886	1.06254	0.000322123	0.04741	up	yes
Pg_S6282.5	Pg_S6282.5	Pg_S6282.5	GO:0004672(protein kinase activity);GO:0004674(protein serine/threonine kinase activity);GO:0005524(ATP binding);GO:0005886(plasma membrane);GO:0006468(protein phosphorylation);GO:0007169(transmembrane receptor protein tyrosine kinase signaling pathway);GO:0016021(integral component of membrane);GO:0016301(kinase activity)	04075(Plant hormone signal transduction);04626(Plant-pathogen interaction)	K13416	EC:2.7.10.1;EC:2.7.11.1	PREDICTED: probable inactive receptor kinase At4g23740 [Daucus carota subsp. sativus]	3.50682	1.65448	2.27293	1.67921	1.18622	0.695985	2.08744	1.06173	0.0309042	0.527745	up	yes
MSTRG.16194	Pg_S3448.14	Pg_S3448.14	GO:0004197(cysteine-type endopeptidase activity);GO:0006624(vacuolar protein processing);GO:0051603(proteolysis involved in cellular protein catabolic process)	NA	NA	NA	PREDICTED: vacuolar-processing enzyme-like [Daucus carota subsp. sativus]	42.7581	50.8196	34.1843	16.5841	17.3536	27.2787	2.08706	1.06147	0.000252442	0.0401628	up	yes
MSTRG.12585	Pg_S2382.11	Pg_S2382.11	GO:0003674(molecular_function);GO:0005634(nucleus);GO:0005739(mitochondrion);GO:0005747(mitochondrial respiratory chain complex I);GO:0005758(mitochondrial intermembrane space);GO:0009853(photorespiration);GO:0031966(mitochondrial membrane);GO:0045271(respiratory chain complex I);GO:0055114(oxidation-reduction process)	00190(Oxidative phosphorylation)	K03938	NA	PREDICTED: NADH dehydrogenase [ubiquinone] iron-sulfur protein 5-B [Elaeis guineensis]	52.3715	70.5589	50.183	23.0824	19.2441	40.6342	2.08669	1.06122	0.0015979	0.139136	up	yes
MSTRG.18249		MSTRG.18249.1	NA	NA	NA	NA		9.78773	6.70038	5.76796	2.58072	3.99176	4.09481	2.08638	1.061	0.00700889	0.297451	up	yes
MSTRG.11657	Pg_S2135.1	MSTRG.11657.1;Pg_S2135.1	GO:0003959(NADPH dehydrogenase activity);GO:0005622(intracellular);GO:0055114(oxidation-reduction process)	00592(alpha-Linolenic acid metabolism)	K05894	EC:1.3.1.42	PREDICTED: putative 12-oxophytodienoate reductase 11 [Ipomoea nil]	7.15329	7.43093	5.6015	2.89658	3.02047	3.758	2.08637	1.06099	0.000628966	0.0737806	up	yes
MSTRG.11914		MSTRG.11914.1	NA	NA	NA	NA		34.9417	16.1492	20.5525	12.4189	12.8155	9.14061	2.08417	1.05947	0.00170512	0.146302	up	yes
MSTRG.10935	Pg_S1973.22	Pg_S1973.22	GO:0003674(molecular_function);GO:0005739(mitochondrion);GO:0008150(biological_process)	NA	NA	NA	PREDICTED: uncharacterized protein LOC108194198 [Daucus carota subsp. sativus]	12.3806	6.0514	5.90732	3.40191	1.91293	6.37403	2.08226	1.05815	0.0427827	0.584113	up	yes
MSTRG.353		MSTRG.353.1	NA	NA	NA	NA		65.2372	39.7612	81.901	36.7015	19.8173	33.2582	2.08182	1.05785	0.0012606	0.120237	up	yes
Pg_S6142.6	Pg_S6142.6	Pg_S6142.6	GO:0005385(zinc ion transmembrane transporter activity);GO:0010043(response to zinc ion);GO:0016020(membrane);GO:0061088(regulation of sequestering of zinc ion)	NA	NA	NA	PREDICTED: metal tolerance protein C1 isoform X3 [Nicotiana tomentosiformis]	5.73152	4.68991	3.72953	3.30383	1.7954	1.70114	2.08091	1.05722	0.0419898	0.582359	up	yes
MSTRG.2846		MSTRG.2846.1	NA	NA	NA	NA		152.684	161.954	115.485	51.9728	51.8914	103.02	2.07905	1.05592	0.000924013	0.096575	up	yes
MSTRG.24596	Pg_S8664.5	Pg_S8664.5	GO:0005737(cytoplasm);GO:0005773(vacuole);GO:0005774(vacuolar membrane);GO:0005794(Golgi apparatus);GO:0005829(cytosol);GO:0005886(plasma membrane);GO:0009742(brassinosteroid mediated signaling pathway);GO:0019904(protein domain specific binding);GO:0045309(protein phosphorylated amino acid binding)	NA	NA	NA	PREDICTED: 14-3-3-like protein [Daucus carota subsp. sativus]	74.9071	69.8867	34.3354	29.5498	30.0096	26.6022	2.07899	1.05588	0.000512188	0.0639374	up	yes
MSTRG.15326	Pg_S3161.3	Pg_S3161.3	GO:0005737(cytoplasm);GO:0005829(cytosol);GO:0016491(oxidoreductase activity);GO:0046686(response to cadmium ion);GO:0055114(oxidation-reduction process)	NA	NA	NA	IN2-2 protein [Zea mays]	14.5164	13.456	6.86286	4.23133	3.89002	8.6355	2.07887	1.0558	0.0086592	0.32985	up	yes
MSTRG.12172	Pg_S2277.4	Pg_S2277.4	GO:0004601(peroxidase activity);GO:0009505(plant-type cell wall);GO:0009664(plant-type cell wall organization)	00940(Phenylpropanoid biosynthesis)	K00430	EC:1.11.1.7	PREDICTED: peroxidase 5-like [Daucus carota subsp. sativus]	2.84302	6.35891	2.23133	2.41208	1.57417	1.52383	2.07497	1.05309	0.0205696	0.461372	up	yes
Pg_S6448.8	Pg_S6448.8	Pg_S6448.8	GO:0016020(membrane);GO:0016709(oxidoreductase activity, acting on paired donors, with incorporation or reduction of molecular oxygen, NAD(P)H as one donor, and incorporation of one atom of oxygen);GO:0044550(secondary metabolite biosynthetic process)	00380(Tryptophan metabolism)	K07408	EC:1.14.14.1	cytochrome P450 CYP712F1 [Bupleurum chinense]	3.76613	1.9127	3.38159	0.899055	1.76286	1.70594	2.07434	1.05265	0.0171911	0.428996	up	yes
MSTRG.13103		MSTRG.13103.1	NA	NA	NA	NA		9.24802	6.16348	5.15083	3.2561	2.39364	4.26865	2.07316	1.05183	0.0212411	0.465799	up	yes
Pg_S0745.1	Pg_S0745.1	Pg_S0745.1	GO:0003677(DNA binding);GO:0003700(transcription factor activity, sequence-specific DNA binding);GO:0005515(protein binding);GO:0005634(nucleus);GO:0005829(cytosol);GO:0006351(transcription, DNA-templated);GO:0006355(regulation of transcription, DNA-templated);GO:0009506(plasmodesma);GO:0048481(plant ovule development)	NA	NA	NA	PREDICTED: homeobox protein BEL1 homolog [Daucus carota subsp. sativus]	1.52747	1.22246	0.972347	0.471079	0.691018	0.633489	2.07302	1.05173	0.0163491	0.421568	up	yes
MSTRG.10349	Pg_S1849.16	Pg_S1849.16	GO:0004022(alcohol dehydrogenase (NAD) activity);GO:0005829(cytosol);GO:0006561(proline biosynthetic process);GO:0009408(response to heat);GO:0009414(response to water deprivation);GO:0009688(abscisic acid biosynthetic process);GO:0009750(response to fructose);GO:0010115(regulation of abscisic acid biosynthetic process);GO:0010182(sugar mediated signaling pathway);GO:0010301(xanthoxin dehydrogena…	00904(Diterpenoid biosynthesis)	K13070	EC:1.1.1.295	PREDICTED: secoisolariciresinol dehydrogenase [Eucalyptus grandis]	14.3025	38.2588	10.5354	9.5377	9.07767	11.8626	2.07024	1.0498	0.00969295	0.341924	up	yes
Pg_S2640.13	Pg_S2640.13	Pg_S2640.13	GO:0003674(molecular_function);GO:0005634(nucleus);GO:0008150(biological_process)	NA	NA	NA	PREDICTED: uncharacterized protein LOC107762068 isoform X4 [Nicotiana tabacum]	9.42503	6.59873	5.15345	2.68054	3.31871	4.23146	2.06997	1.04961	0.0193952	0.450422	up	yes
MSTRG.7199	Pg_S1171.33	Pg_S1171.33	GO:0009813(flavonoid biosynthetic process);GO:0043231(intracellular membrane-bounded organelle);GO:0052696(flavonoid glucuronidation);GO:0080043(quercetin 3-O-glucosyltransferase activity);GO:0080044(quercetin 7-O-glucosyltransferase activity)	00942(Anthocyanin biosynthesis)	K12938	EC:2.4.1	UGTPg19 [Panax ginseng]	12.7311	15.7889	4.92873	4.94151	5.76201	5.46036	2.06935	1.04918	0.00426819	0.231768	up	yes
MSTRG.14587	Pg_S2967.16	Pg_S2967.16	GO:0003700(transcription factor activity, sequence-specific DNA binding);GO:0005634(nucleus);GO:0006355(regulation of transcription, DNA-templated);GO:0046982(protein heterodimerization activity)	00230(Purine metabolism);00240(Pyrimidine metabolism);03030(DNA replication);03410(Base excision repair);03420(Nucleotide excision repair)	K02326	EC:2.7.7.7	unnamed protein product [Coffea canephora]	5.56722	3.15971	2.20969	1.95903	1.3579	1.96989	2.06866	1.0487	0.0470882	0.596119	up	yes
Pg_S1790.4	Pg_S1790.4	Pg_S1790.4	GO:0004672(protein kinase activity);GO:0005524(ATP binding);GO:0005886(plasma membrane);GO:0006468(protein phosphorylation);GO:0016301(kinase activity);GO:0016310(phosphorylation)	04626(Plant-pathogen interaction)	K13430	EC:2.7.11.1	PREDICTED: probable receptor-like protein kinase At5g47070 [Daucus carota subsp. sativus]	0.94434	2.05536	4.92659	0.981019	1.46674	1.38451	2.06831	1.04845	0.04872	0.599763	up	yes
MSTRG.16313	Pg_S3498.12	Pg_S3498.12	GO:0008097(5S rRNA binding)	NA	NA	NA	PREDICTED: uncharacterized protein LOC108219118 [Daucus carota subsp. sativus]	9.00854	9.45308	7.82184	3.25318	4.19753	5.27697	2.06506	1.04619	0.00866237	0.32985	up	yes
Pg_S4625.12	Pg_S4625.12	Pg_S4625.12	GO:0000981(RNA polymerase II transcription factor activity, sequence-specific DNA binding);GO:0003677(DNA binding);GO:0003700(transcription factor activity, sequence-specific DNA binding);GO:0005634(nucleus);GO:0006355(regulation of transcription, DNA-templated);GO:0007275(multicellular organism development);GO:0009414(response to water deprivation);GO:0009651(response to salt stress);GO:0009737(…	NA	NA	NA	PREDICTED: AP2-like ethylene-responsive transcription factor At2g41710 [Ziziphus jujuba]	3.46899	4.00367	10.2516	3.17322	2.17376	3.23873	2.06439	1.04572	0.0128589	0.388751	up	yes
MSTRG.23910		MSTRG.23910.1	NA	NA	NA	NA		12.1236	14.1691	10.0688	5.28714	6.4	5.95219	2.06138	1.04361	0.000804745	0.089251	up	yes
Pg_S0155.8	Pg_S0155.8	Pg_S0155.8	GO:0003676(nucleic acid binding);GO:0003723(RNA binding);GO:0005634(nucleus);GO:0008150(biological_process)	NA	NA	NA	PREDICTED: far upstream element-binding protein 2 [Daucus carota subsp. sativus]	2.17691	2.13892	2.51411	1.36274	0.877051	1.074	2.06107	1.04339	0.0447928	0.592672	up	yes
MSTRG.1549	Pg_S0222.15	Pg_S0222.15	NA	NA	NA	NA	PREDICTED: protein E6-like [Daucus carota subsp. sativus]	96.5773	51.5048	32.6136	37.906	32.2785	17.6424	2.05741	1.04083	0.00638109	0.286018	up	yes
MSTRG.13897	Pg_S2763.9	Pg_S2763.9	GO:0004197(cysteine-type endopeptidase activity);GO:0005615(extracellular space);GO:0005764(lysosome);GO:0051603(proteolysis involved in cellular protein catabolic process)	04626(Plant-pathogen interaction)	K01373	EC:3.4.22.41	PREDICTED: cysteine proteinase 15A-like [Daucus carota subsp. sativus]	6.10032	8.88536	9.16509	4.46881	3.46533	3.80436	2.0574	1.04082	0.000880275	0.0932404	up	yes
Pg_S0906.10	Pg_S0906.10	Pg_S0906.10	GO:0005768(endosome);GO:0005774(vacuolar membrane);GO:0005802(trans-Golgi network);GO:0008757(S-adenosylmethionine-dependent methyltransferase activity);GO:0032259(methylation)	NA	NA	NA	PREDICTED: probable methyltransferase PMT28 [Populus euphratica]	4.26579	3.24511	3.10383	2.5318	1.74591	0.889289	2.05433	1.03867	0.042959	0.584232	up	yes
MSTRG.12989	Pg_S2490.3	Pg_S2490.3	GO:0005737(cytoplasm);GO:0030001(metal ion transport);GO:0046914(transition metal ion binding);GO:0046916(cellular transition metal ion homeostasis)	00040(Pentose and glucuronate interconversions);00052(Galactose metabolism);00053(Ascorbate and aldarate metabolism);00520(Amino sugar and nucleotide sugar metabolism)	K12447	EC:2.7.7.64	PREDICTED: heavy metal-associated isoprenylated plant protein 3 [Daucus carota subsp. sativus]	37.8258	31.6635	23.3393	13.4795	14.1582	17.5565	2.05399	1.03843	0.000167964	0.0289494	up	yes
MSTRG.11543	Pg_S2115.14	Pg_S2115.14	GO:0008565(protein transporter activity);GO:0042719(mitochondrial intermembrane space protein transporter complex);GO:0042721(mitochondrial inner membrane protein insertion complex);GO:0045039(protein import into mitochondrial inner membrane);GO:0072321(chaperone-mediated protein transport)	NA	NA	NA	PREDICTED: mitochondrial import inner membrane translocase subunit Tim9 [Daucus carota subsp. sativus]	18.8578	12.9135	8.77301	6.19154	6.00122	7.54854	2.05378	1.03828	0.0108751	0.359781	up	yes
MSTRG.314	Pg_S0052.20	Pg_S0052.20	GO:0000786(nucleosome);GO:0003677(DNA binding);GO:0005634(nucleus);GO:0005730(nucleolus);GO:0005739(mitochondrion);GO:0006334(nucleosome assembly)	NA	NA	NA	PREDICTED: histone H1 [Daucus carota subsp. sativus]	155.103	114.182	76.1258	46.53	42.0444	79.6351	2.05346	1.03806	0.00181288	0.150615	up	yes
MSTRG.2218	Pg_S0303.5	Pg_S0303.5;MSTRG.2218.2	GO:0004846(urate oxidase activity);GO:0005739(mitochondrion);GO:0005777(peroxisome);GO:0006144(purine nucleobase metabolic process);GO:0007031(peroxisome organization);GO:0019628(urate catabolic process);GO:0055114(oxidation-reduction process)	00230(Purine metabolism);00232(Caffeine metabolism)	K00365	EC:1.7.3.3	PREDICTED: uricase-2 [Daucus carota subsp. sativus]	7.13665	6.78155	5.78383	2.24009	3.09252	4.26317	2.0532	1.03787	0.00174361	0.148954	up	yes
MSTRG.13969	Pg_S2781.1	Pg_S2781.1	GO:0003674(molecular_function);GO:0005575(cellular_component);GO:0008150(biological_process)	NA	NA	NA	PREDICTED: uncharacterized protein LOC108216207 [Daucus carota subsp. sativus]	10.0017	17.482	9.4811	5.98704	5.31759	6.72945	2.04972	1.03542	0.00184655	0.151132	up	yes
MSTRG.11197	Pg_S2022.7	Pg_S2022.7	GO:0005886(plasma membrane);GO:0009507(chloroplast);GO:0009706(chloroplast inner membrane);GO:0009941(chloroplast envelope);GO:0015031(protein transport);GO:0016491(oxidoreductase activity);GO:0055114(oxidation-reduction process)	00860(Porphyrin and chlorophyll metabolism)	K00218	EC:1.3.1.33	PREDICTED: short-chain dehydrogenase TIC 32, chloroplastic-like [Daucus carota subsp. sativus]	2.87022	9.04993	7.00279	2.74137	1.86064	4.63032	2.04964	1.03537	0.0232314	0.480994	up	yes
Pg_S0927.3	Pg_S0927.3	Pg_S0927.3	GO:0001666(response to hypoxia);GO:0002213(defense response to insect);GO:0004806(triglyceride lipase activity);GO:0005515(protein binding);GO:0005634(nucleus);GO:0005737(cytoplasm);GO:0006629(lipid metabolic process);GO:0009617(response to bacterium);GO:0009625(response to insect);GO:0009626(plant-type hypersensitive response);GO:0009627(systemic acquired resistance);GO:0009751(response to salic…	04626(Plant-pathogen interaction)	K18875	NA	PREDICTED: lipase-like PAD4 [Daucus carota subsp. sativus]	4.37589	4.32689	5.91326	1.44978	1.67385	4.01977	2.04609	1.03287	0.0123934	0.38474	up	yes
Pg_S5978.4	Pg_S5978.4	Pg_S5978.4	GO:0005783(endoplasmic reticulum);GO:0016020(membrane);GO:0016788(hydrolase activity, acting on ester bonds)	NA	NA	NA	PREDICTED: protein STRICTOSIDINE SYNTHASE-LIKE 4-like [Juglans regia]	2.45622	6.2556	3.13106	2.21925	1.9297	1.64113	2.04537	1.03236	0.00696798	0.297451	up	yes
MSTRG.7564	Pg_S1252.3	Pg_S1252.3	GO:0000786(nucleosome);GO:0003677(DNA binding);GO:0005634(nucleus);GO:0005730(nucleolus);GO:0005739(mitochondrion);GO:0006334(nucleosome assembly)	NA	NA	NA	PREDICTED: histone H1 [Vigna angularis]	117.553	79.2738	51.2697	30.9972	30.3391	60.0279	2.04423	1.03156	0.00391151	0.219852	up	yes
MSTRG.823	Pg_S0112.1	Pg_S0112.1	GO:0003674(molecular_function);GO:0008150(biological_process);GO:0009507(chloroplast)	NA	NA	NA	PREDICTED: protein MIZU-KUSSEI 1 [Daucus carota subsp. sativus]	12.7748	9.97325	3.77502	3.81966	6.11753	3.04046	2.04375	1.03122	0.0247484	0.493562	up	yes
MSTRG.4898	Pg_S0758.18	Pg_S0758.18	GO:0000166(nucleotide binding);GO:0000932(cytoplasmic mRNA processing body);GO:0005515(protein binding);GO:0005634(nucleus);GO:0005829(cytosol);GO:0006397(mRNA processing);GO:0006402(mRNA catabolic process);GO:0009791(post-embryonic development);GO:0009965(leaf morphogenesis);GO:0010071(root meristem specification);GO:0010072(primary shoot apical meristem specification);GO:0031087(deadenylation-i…	03018(RNA degradation)	K12616	NA	PREDICTED: enhancer of mRNA-decapping protein 4-like [Daucus carota subsp. sativus]	12.5843	5.05586	3.46251	1.4984	4.47449	4.35888	2.0425	1.03034	0.0367115	0.559658	up	yes
MSTRG.8444	Pg_S1423.8	Pg_S1423.8;MSTRG.8444.1	GO:0005576(extracellular region);GO:0005829(cytosol);GO:0006949(syncytium formation);GO:0009505(plant-type cell wall);GO:0009506(plasmodesma);GO:0009664(plant-type cell wall organization);GO:0009826(unidimensional cell growth);GO:0009828(plant-type cell wall loosening);GO:0009831(plant-type cell wall modification involved in multidimensional cell growth);GO:0016020(membrane)	NA	NA	NA	PREDICTED: expansin-A4-like [Daucus carota subsp. sativus]	91.1603	29.732	21.9916	33.039	24.2877	12.6397	2.04218	1.03011	0.0273333	0.512706	up	yes
MSTRG.7702	Pg_S1291.1	Pg_S1291.1	GO:0000786(nucleosome);GO:0003677(DNA binding);GO:0005634(nucleus);GO:0005730(nucleolus);GO:0005739(mitochondrion);GO:0006334(nucleosome assembly)	NA	NA	NA	PREDICTED: histone H1 [Daucus carota subsp. sativus]	61.0392	38.1168	23.8173	14.4337	16.84	28.9993	2.04027	1.02876	0.00489557	0.250482	up	yes
MSTRG.20516		MSTRG.20516.1	NA	NA	NA	NA		6.29651	4.57671	5.8804	2.41186	3.93235	1.87102	2.03934	1.0281	0.0190244	0.449011	up	yes
MSTRG.24458	Pg_S8361.1	Pg_S8361.1	GO:0003674(molecular_function);GO:0005575(cellular_component);GO:0008150(biological_process)	NA	NA	NA	RecName: Full=Ribonuclease-like storage protein; AltName: Full=Root 28 kDa major protein; Flags: Precursor	19.1538	8.23692	15.813	11.0649	5.21881	4.90711	2.0388	1.02772	0.00982916	0.343034	up	yes
Pg_S0277.6	Pg_S0277.6	Pg_S0277.6	GO:0008422(beta-glucosidase activity);GO:1901657(glycosyl compound metabolic process)	00500(Starch and sucrose metabolism);00460(Cyanoamino acid metabolism);00940(Phenylpropanoid biosynthesis)	K05350	EC:3.2.1.21	PREDICTED: beta-glucosidase 46 isoform X2 [Vitis vinifera]	1.54298	4.01272	1.58234	0.86476	1.35747	1.27896	2.03874	1.02768	0.0240372	0.48726	up	yes
MSTRG.22275	Pg_S6072.5	Pg_S6072.5	GO:0005515(protein binding)	NA	NA	NA	PREDICTED: 14-3-3-like protein GF14 kappa [Nelumbo nucifera]	10.4044	12.4556	7.99734	6.02324	3.9805	5.14485	2.03697	1.02643	0.00158829	0.1387	up	yes
Pg_S4362.2	Pg_S4362.2	Pg_S4362.2	GO:0004871(signal transducer activity);GO:0005515(protein binding);GO:0005634(nucleus);GO:0005886(plasma membrane);GO:0007165(signal transduction);GO:0009416(response to light stimulus);GO:0009638(phototropism);GO:0009785(blue light signaling pathway);GO:0016567(protein ubiquitination)	00902(Monoterpenoid biosynthesis)	K15095	EC:1.1.1.208	PREDICTED: root phototropism protein 3 isoform X1 [Ricinus communis]	2.92548	1.88904	1.53201	0.946747	0.661058	1.51288	2.0337	1.02411	0.0166811	0.425109	up	yes
MSTRG.11683	Pg_S2139.18	Pg_S2139.18	GO:0003735(structural constituent of ribosome);GO:0022627(cytosolic small ribosomal subunit)	03010(Ribosome)	K02983	NA	BnaC03g13350D [Brassica napus]	130.256	150.538	114.119	43.4503	45.8037	104.968	2.03331	1.02383	0.00286754	0.191415	up	yes
MSTRG.5844	Pg_S0908.5	Pg_S0908.5	GO:0005634(nucleus);GO:0008150(biological_process)	00511(Other glycan degradation)	K01227	EC:3.2.1.96	PREDICTED: LOB domain-containing protein 4-like [Nicotiana tabacum]	13.9533	10.8197	10.2581	9.72826	5.33371	2.16721	2.03324	1.02378	0.0227125	0.47919	up	yes
MSTRG.23198	Pg_S6750.6	Pg_S6750.6	GO:0005758(mitochondrial intermembrane space);GO:0033617(mitochondrial respiratory chain complex IV assembly)	NA	NA	NA	PREDICTED: uncharacterized protein LOC100852500 [Vitis vinifera]	11.9377	8.30658	10.1912	4.92161	5.67639	4.37519	2.03267	1.02337	0.0215354	0.468333	up	yes
MSTRG.18909		MSTRG.18909.1	NA	NA	NA	NA		15.3314	24.5446	8.86579	7.19559	10.1629	6.62697	2.03214	1.023	0.00534715	0.262004	up	yes
MSTRG.190	Pg_S0032.3	Pg_S0032.3	GO:0004197(cysteine-type endopeptidase activity);GO:0005615(extracellular space);GO:0005764(lysosome);GO:0051603(proteolysis involved in cellular protein catabolic process)	04145(Phagosome)	K01365	EC:3.4.22.15	cysteine proteinase [Platycodon grandiflorus]	30.1276	42.5113	35.3131	14.8628	14.277	23.9852	2.03204	1.02293	0.000416046	0.0554833	up	yes
Pg_S2472.8	Pg_S2472.8	Pg_S2472.8	GO:0004766(spermidine synthase activity);GO:0006596(polyamine biosynthetic process)	00270(Cysteine and methionine metabolism);00330(Arginine and proline metabolism);00410(beta-Alanine metabolism);00480(Glutathione metabolism)	K00797	EC:2.5.1.16	spermidine synthase [Panax ginseng]	1.97775	2.33708	2.37072	1.41197	0.694598	1.18599	2.0305	1.02184	0.0406515	0.576084	up	yes
MSTRG.10153	Pg_S1801.4	Pg_S1801.4	GO:0005730(nucleolus)	NA	NA	NA	PREDICTED: uncharacterized protein LOC108216524 [Daucus carota subsp. sativus]	33.598	28.2247	19.8721	9.43488	9.80866	20.9936	2.03033	1.02172	0.00630827	0.284681	up	yes
MSTRG.2982	Pg_S0426.38	Pg_S0426.38	GO:0004871(signal transducer activity);GO:0005515(protein binding);GO:0005634(nucleus);GO:0005834(heterotrimeric G-protein complex);GO:0005886(plasma membrane);GO:0007186(G-protein coupled receptor signaling pathway);GO:0009817(defense response to fungus, incompatible interaction);GO:0009845(seed germination);GO:0010540(basipetal auxin transport);GO:0018342(protein prenylation);GO:0018345(protein…	NA	NA	NA	PREDICTED: guanine nucleotide-binding protein subunit gamma 1 [Capsicum annuum]	19.8201	14.6643	10.2299	5.32937	5.70732	11.001	2.02899	1.02077	0.0153367	0.411391	up	yes
Pg_S3386.4	Pg_S3386.4	Pg_S3386.4	GO:0003682(chromatin binding);GO:0005634(nucleus);GO:0005886(plasma membrane);GO:0008270(zinc ion binding);GO:0008536(Ran GTPase binding);GO:0046872(metal ion binding)	04120(Ubiquitin mediated proteolysis)	K10615	EC:2.3.2.26	hypothetical protein DCAR_021528 [Daucus carota subsp. sativus]	0.461305	0.607126	0.472889	0.306123	0.298711	0.155549	2.02703	1.01937	0.047001	0.596119	up	yes
MSTRG.9818	Pg_S1718.20	Pg_S1718.20	GO:0006636(unsaturated fatty acid biosynthetic process);GO:0016717(oxidoreductase activity, acting on paired donors, with oxidation of a pair of donors resulting in the reduction of molecular oxygen to two molecules of water)	01212(Fatty acid metabolism);01040(Biosynthesis of unsaturated fatty acids)	K10256	EC:1.14.19.6;EC:1.14.19.22	PREDICTED: delta(12) fatty acid desaturase FAD2-like [Daucus carota subsp. sativus]	1.20744	7.82057	6.30524	2.66001	2.51044	2.39685	2.02625	1.01881	0.0453968	0.594374	up	yes
MSTRG.20025	Pg_S4914.14	Pg_S4914.14	NA	NA	NA	NA	PREDICTED: uncharacterized protein LOC108194342 [Daucus carota subsp. sativus]	14.5174	10.8464	5.29579	6.8558	5.90001	2.39717	2.02334	1.01674	0.0396363	0.572432	up	yes
MSTRG.21326	Pg_S5575.5	Pg_S5575.5	GO:0003674(molecular_function);GO:0005576(extracellular region);GO:0031225(anchored component of membrane);GO:0051707(response to other organism)	03013(RNA transport)	K14297	NA	PREDICTED: thaumatin-like protein 1b [Erythranthe guttata]	75.882	116.265	39.3484	28.212	42.6471	43.6178	2.0222	1.01593	0.0042215	0.230726	up	yes
MSTRG.21052		MSTRG.21052.1	NA	NA	NA	NA		1.93181	8.22007	4.11114	2.86562	2.78415	1.40582	2.02152	1.01544	0.0424354	0.584045	up	yes
MSTRG.17190	Pg_S3767.3	Pg_S3767.3	GO:0003674(molecular_function);GO:0005634(nucleus);GO:0005886(plasma membrane);GO:0008150(biological_process);GO:0016021(integral component of membrane)	NA	NA	NA	PREDICTED: uncharacterized protein At5g65660 [Vitis vinifera]	36.6691	20.543	16.0441	19.435	9.90999	6.91985	2.02003	1.01438	0.0143442	0.400425	up	yes
Pg_S0693.2	Pg_S0693.2	Pg_S0693.2	GO:0003674(molecular_function);GO:0005575(cellular_component);GO:0009793(embryo development ending in seed dormancy)	NA	NA	NA	PREDICTED: uncharacterized protein LOC108225566 [Daucus carota subsp. sativus]	1.78273	2.73157	2.19627	1.13655	0.886621	1.3009	2.01878	1.01348	0.0345389	0.547848	up	yes
MSTRG.17476	Pg_S3878.2	Pg_S3878.2	GO:0003677(DNA binding);GO:0003700(transcription factor activity, sequence-specific DNA binding);GO:0005634(nucleus);GO:0006351(transcription, DNA-templated);GO:0006355(regulation of transcription, DNA-templated);GO:0009873(ethylene-activated signaling pathway)	04626(Plant-pathogen interaction)	K13434	NA	PREDICTED: ethylene-responsive transcription factor ERF008-like [Daucus carota subsp. sativus]	24.785	15.3347	12.6914	4.07887	8.03006	14.0597	2.01811	1.013	0.0209035	0.463568	up	yes
Pg_S7431.5	Pg_S7431.5	Pg_S7431.5	NA	NA	NA	NA	PREDICTED: uncharacterized protein LOC108208159 [Daucus carota subsp. sativus]	3.79805	3.42036	3.0076	1.39165	1.33877	2.33822	2.01751	1.01258	0.0427159	0.584113	up	yes
MSTRG.17239	Pg_S3783.18	Pg_S3783.18	GO:0005575(cellular_component);GO:0006950(response to stress);GO:0048765(root hair cell differentiation)	NA	NA	NA	PREDICTED: universal stress protein PHOS32-like [Daucus carota subsp. sativus]	11.5636	9.06487	12.5547	6.18932	2.82931	7.42923	2.01748	1.01255	0.00713039	0.29943	up	yes
MSTRG.15271	Pg_S3141.2	Pg_S3141.2	NA	04070(Phosphatidylinositol signaling system)	K13024	EC:2.7.4.24	PREDICTED: uncharacterized protein LOC107793286 [Nicotiana tabacum]	36.6386	66.6277	23.4856	11.3665	20.9781	30.4932	2.01712	1.0123	0.0125017	0.38474	up	yes
MSTRG.22338	Pg_S6113.2	Pg_S6113.2	GO:0004185(serine-type carboxypeptidase activity);GO:0051603(proteolysis involved in cellular protein catabolic process)	00460(Cyanoamino acid metabolism)	K08249	EC:4.1.2.11	PREDICTED: serine carboxypeptidase II-3-like [Vitis vinifera]	8.8122	6.22091	4.58419	3.09426	3.80649	2.83308	2.01537	1.01105	0.00220196	0.16652	up	yes
MSTRG.5833	Pg_S0906.8	Pg_S0906.8	NA	NA	NA	NA	PREDICTED: uncharacterized protein LOC107867006 [Capsicum annuum]	4.886	5.99315	9.57045	2.39266	2.54946	5.21478	2.01337	1.00961	0.0443998	0.591216	up	yes
MSTRG.2705	Pg_S0392.9	MSTRG.2705.1	NA	NA	NA	NA		18.4996	13.7665	12.4937	5.78059	5.78193	10.6702	2.01324	1.00952	0.00477122	0.246379	up	yes
Pg_S3429.22	Pg_S3429.22	Pg_S3429.22	GO:0004197(cysteine-type endopeptidase activity);GO:0005515(protein binding);GO:0006508(proteolysis);GO:0006952(defense response);GO:0043068(positive regulation of programmed cell death)	NA	NA	NA	PREDICTED: metacaspase-1-like [Daucus carota subsp. sativus]	2.45554	2.03241	1.4988	1.00203	1.07512	0.897274	2.01275	1.00917	0.0310115	0.528426	up	yes
MSTRG.8543	Pg_S1444.24	Pg_S1444.24	GO:0003674(molecular_function);GO:0005575(cellular_component);GO:0008150(biological_process)	NA	NA	NA	PREDICTED: uncharacterized protein LOC104087567 [Nicotiana tomentosiformis]	40.9125	59.399	25.4618	14.7662	27.4205	20.3135	2.01236	1.00889	0.00509829	0.25659	up	yes
MSTRG.15314	Pg_S3155.9	MSTRG.15314.1;Pg_S3155.9	GO:0003674(molecular_function);GO:0006954(inflammatory response);GO:0009507(chloroplast);GO:0051707(response to other organism)	00350(Tyrosine metabolism);00360(Phenylalanine metabolism)	K07253	EC:5.3.2.1	PREDICTED: macrophage migration inhibitory factor homolog isoform X1 [Jatropha curcas]	42.4891	43.4482	32.1728	19.7553	14.3111	24.6791	2.01054	1.00758	0.000360601	0.0513662	up	yes
MSTRG.24697	Pg_S9085.1	Pg_S9085.1	GO:0004596(peptide alpha-N-acetyltransferase activity);GO:0006474(N-terminal protein amino acid acetylation);GO:0031248(protein acetyltransferase complex)	NA	NA	NA	hypothetical protein POPTR_0013s13760g [Populus trichocarpa]	4.74035	5.19375	5.9614	4.16258	1.30874	2.43622	2.01017	1.00732	0.0400537	0.573069	up	yes
MSTRG.11228		MSTRG.11228.1	NA	NA	NA	NA		11.1523	6.81548	3.80071	2.13599	4.87677	3.8184	2.0098	1.00705	0.0242683	0.488928	up	yes
MSTRG.16601	Pg_S3589.3	Pg_S3589.3	GO:0003674(molecular_function);GO:0005634(nucleus);GO:0008150(biological_process)	NA	NA	NA	PREDICTED: uncharacterized protein LOC109184973 [Ipomoea nil]	6.59175	10.8543	5.65389	3.4041	2.82817	5.2656	2.00906	1.00652	0.0277626	0.514563	up	yes
MSTRG.6979	Pg_S1122.10	Pg_S1122.10	GO:0016068(type I hypersensitivity)	NA	NA	NA	PREDICTED: kirola-like [Daucus carota subsp. sativus]	1561.77	1229.69	2035.59	657.572	929.45	816.624	2.00822	1.00591	0.000416509	0.0554833	up	yes
MSTRG.21718	Pg_S5803.6	MSTRG.21718.1;Pg_S5803.6	GO:0004674(protein serine/threonine kinase activity);GO:0005634(nucleus);GO:0046777(protein autophosphorylation)	NA	NA	NA	PREDICTED: uncharacterized protein LOC108215197 [Daucus carota subsp. sativus]	39.202	21.8251	7.61786	5.92439	17.108	11.1577	2.00774	1.00557	0.0378736	0.564392	up	yes
MSTRG.4081	Pg_S0615.13	Pg_S0615.13	GO:0003959(NADPH dehydrogenase activity);GO:0005622(intracellular);GO:0055114(oxidation-reduction process)	00592(alpha-Linolenic acid metabolism)	K05894	EC:1.3.1.42	PREDICTED: putative 12-oxophytodienoate reductase 11 [Ipomoea nil]	2.95571	3.70246	3.02994	1.75538	1.15806	1.91443	2.00671	1.00483	0.00914925	0.335707	up	yes
MSTRG.23483	Pg_S7044.4	Pg_S7044.4	GO:0003735(structural constituent of ribosome);GO:0006412(translation);GO:0022625(cytosolic large ribosomal subunit)	03010(Ribosome)	K02885	NA	unnamed protein product [Coffea canephora]	41.2136	37.4057	26.0736	10.7036	13.0594	28.4132	2.00653	1.0047	0.00614208	0.279035	up	yes
MSTRG.16871	Pg_S3673.9	MSTRG.16871.1;Pg_S3673.9	NA	NA	NA	NA		166.418	453.872	196.978	137.074	138.991	131.353	2.00597	1.0043	0.00348481	0.207804	up	yes
Pg_S2439.7	Pg_S2439.7	Pg_S2439.7	GO:0000325(plant-type vacuole);GO:0005516(calmodulin binding);GO:0005524(ATP binding);GO:0005773(vacuole);GO:0005774(vacuolar membrane);GO:0008559(xenobiotic-transporting ATPase activity);GO:0016021(integral component of membrane);GO:0042626(ATPase activity, coupled to transmembrane movement of substances);GO:0055085(transmembrane transport);GO:1902417((+)-abscisic acid D-glucopyranosyl ester tra…	02010(ABC transporters)	K05666	NA	hypothetical protein DCAR_004808 [Daucus carota subsp. sativus]	3.89685	4.57703	2.1877	2.27964	1.65692	1.3784	2.00596	1.00429	0.0474592	0.596992	up	yes
MSTRG.22345	Pg_S6120.4	Pg_S6120.4	GO:0003674(molecular_function);GO:0005747(mitochondrial respiratory chain complex I);GO:0008150(biological_process)	NA	NA	NA	PREDICTED: uncharacterized protein LOC107860779 [Capsicum annuum]	33.305	24.7965	19.5593	16.9861	13.3434	8.4122	2.00458	1.0033	0.00670705	0.292527	up	yes
MSTRG.148	Pg_S0022.23	Pg_S0022.23	GO:0003924(GTPase activity);GO:0005525(GTP binding);GO:0005774(vacuolar membrane);GO:0005886(plasma membrane);GO:0006886(intracellular protein transport);GO:0006913(nucleocytoplasmic transport);GO:0007264(small GTPase mediated signal transduction)	04144(Endocytosis)	K07904	NA	PREDICTED: ras-related protein RABA5a [Ziziphus jujuba]	13.1137	12.7865	7.5177	5.22781	6.28988	5.15411	2.00446	1.00321	0.002365	0.173068	up	yes
Pg_S0659.15	Pg_S0659.15	Pg_S0659.15	GO:0003676(nucleic acid binding);GO:0005622(intracellular);GO:0005634(nucleus);GO:0008150(biological_process)	NA	NA	NA	PREDICTED: G patch domain-containing protein 11 [Daucus carota subsp. sativus]	3.86769	6.39579	4.11354	2.49164	2.40646	2.27914	2.00314	1.00226	0.00891595	0.332716	up	yes
MSTRG.22524	Pg_S6246.3	MSTRG.22524.1;Pg_S6246.3	GO:0003674(molecular_function);GO:0008150(biological_process);GO:0009295(nucleoid);GO:0009507(chloroplast);GO:0009508(plastid chromosome)	03015(mRNA surveillance pathway)	K11584	NA	PREDICTED: uncharacterized protein LOC108220714 [Daucus carota subsp. sativus]	3.26694	3.79849	2.91811	1.56707	1.58783	1.83064	2.0025	1.0018	0.000398495	0.0547918	up	yes
MSTRG.10259	Pg_S1829.3	Pg_S1829.3	GO:0000788(nuclear nucleosome);GO:0003677(DNA binding);GO:0006334(nucleosome assembly)	NA	NA	NA	histone H2B [Arabidopsis thaliana]	14.2059	12.1911	8.48849	6.81717	5.79618	4.80973	2.00225	1.00163	0.0044668	0.237193	up	yes
MSTRG.693	Pg_S0096.24	Pg_S0096.24;MSTRG.693.1	GO:0003674(molecular_function);GO:0005773(vacuole);GO:0008150(biological_process);GO:0009507(chloroplast);GO:0016021(integral component of membrane)	NA	NA	NA	PREDICTED: uncharacterized protein LOC108228098 [Daucus carota subsp. sativus]	108.863	113.59	121.378	46.8157	59.4868	65.4251	2.00219	1.00158	0.000106425	0.0205947	up	yes
MSTRG.24699	Pg_S9116.1	Pg_S9116.1	GO:0005634(nucleus);GO:0008270(zinc ion binding);GO:0016021(integral component of membrane);GO:0016567(protein ubiquitination)	NA	NA	NA	Zinc finger, RING/FYVE/PHD-type [Cynara cardunculus var. scolymus]	6.80704	5.18249	2.9115	2.77944	1.81716	2.84838	2.00149	1.00107	0.0296749	0.520591	up	yes
MSTRG.11770	Pg_S2159.11	Pg_S2159.11	NA	NA	NA	NA	hypothetical protein BVRB_5g113470 [Beta vulgaris subsp. vulgaris]	0	0	0	5.70639	13.2074	9.44818	-inf	-inf	2.57533e-30	5.06013e-26	down	yes
MSTRG.21616	Pg_S5744.1	MSTRG.21616.1	NA	NA	NA	NA		0	0	0	5.85842	4.97428	2.78339	-inf	-inf	7.10425e-18	3.98822e-14	down	yes
Pg_S4488.1	Pg_S4488.1	Pg_S4488.1	GO:0003777(microtubule motor activity);GO:0005871(kinesin complex);GO:0007018(microtubule-based movement);GO:0016887(ATPase activity)	04144(Endocytosis)	K10396	NA	PREDICTED: kinesin-like protein NACK1 [Daucus carota subsp. sativus]	0	0	0	3.22385	2.70927	1.62487	-inf	-inf	1.69981e-15	6.67973e-12	down	yes
MSTRG.5914	Pg_S0917.28	MSTRG.5914.1;MSTRG.5914.2;Pg_S0917.28	NA	NA	NA	NA		0	0	0	15.4483	27.4392	0	-inf	-inf	1.0697e-09	1.44951e-06	down	yes
MSTRG.4991		MSTRG.4991.1	NA	NA	NA	NA		0	0	0	8.04576	16.1557	0	-inf	-inf	4.86935e-09	5.97972e-06	down	yes
MSTRG.11676	Pg_S2139.23	MSTRG.11676.2;Pg_S2139.23	GO:0003677(DNA binding);GO:0003700(transcription factor activity, sequence-specific DNA binding);GO:0005634(nucleus);GO:0006355(regulation of transcription, DNA-templated);GO:0010199(organ boundary specification between lateral organs and the meristem)	NA	NA	NA	PREDICTED: transcriptional activator Myb [Sesamum indicum]	0	0	0	6.26492	0	3.45606	-inf	-inf	6.85977e-09	7.28563e-06	down	yes
MSTRG.832		MSTRG.832.1	NA	NA	NA	NA		0	0	0	0	7.5535	8.22393	-inf	-inf	2.60299e-08	2.43547e-05	down	yes
MSTRG.1850	Pg_S0254.11	Pg_S0254.11	NA	NA	NA	NA	PREDICTED: uncharacterized protein LOC103699074, partial [Phoenix dactylifera]	0	0	0	6.45805	10.0694	0	-inf	-inf	6.09514e-08	5.19093e-05	down	yes
MSTRG.9201	Pg_S1590.13	MSTRG.9201.1	NA	NA	NA	NA		0	0	0	4.42641	0	6.79458	-inf	-inf	7.6139e-08	6.2334e-05	down	yes
MSTRG.1849	Pg_S0254.10	Pg_S0254.10	NA	NA	NA	NA		0	0	0	5.03279	10.2701	0	-inf	-inf	9.31638e-08	7.17854e-05	down	yes
MSTRG.11723		MSTRG.11723.1	NA	NA	NA	NA		0	0	0	0	5.46849	4.14376	-inf	-inf	1.75304e-07	0.000123016	down	yes
Pg_S0055.11	Pg_S0055.11	Pg_S0055.11	GO:0004197(cysteine-type endopeptidase activity);GO:0006624(vacuolar protein processing);GO:0051603(proteolysis involved in cellular protein catabolic process)	01212(Fatty acid metabolism);01040(Biosynthesis of unsaturated fatty acids)	K10256	EC:1.14.19.6;EC:1.14.19.22	hypothetical protein B456_010G103000 [Gossypium raimondii]	0	0	0	5.14106	10.53	0	-inf	-inf	3.77969e-07	0.000251747	down	yes
MSTRG.9202	Pg_S1590.14	Pg_S1590.14	GO:0000977(RNA polymerase II regulatory region sequence-specific DNA binding);GO:0003700(transcription factor activity, sequence-specific DNA binding);GO:0005634(nucleus);GO:0006357(regulation of transcription from RNA polymerase II promoter)	NA	NA	NA	PREDICTED: zinc finger BED domain-containing protein RICESLEEPER 2-like [Gossypium hirsutum]	0	0	0	1.21538	0	2.24801	-inf	-inf	4.78956e-07	0.000303573	down	yes
MSTRG.2088	Pg_S0288.17	MSTRG.2088.1	NA	NA	NA	NA		0	0	0	3.30081	0	5.94655	-inf	-inf	6.698e-07	0.000387076	down	yes
Pg_S0641.11	Pg_S0641.11	Pg_S0641.11	GO:0000149(SNARE binding);GO:0005484(SNAP receptor activity);GO:0006887(exocytosis);GO:0006906(vesicle fusion);GO:0031201(SNARE complex)	04130(SNARE interactions in vesicular transport)	K08515	NA	hypothetical protein CISIN_1g027677mg [Citrus sinensis]	0	0	0	1.88415	0	2.02561	-inf	-inf	1.42587e-06	0.000721867	down	yes
MSTRG.21795		MSTRG.21795.1	NA	NA	NA	NA		2.02401	4.1254	4.0758	6.84736	6.28592	7.33308	0.49961	-1.00112	0.00416129	0.229351	down	yes
MSTRG.22846		MSTRG.22846.1	NA	NA	NA	NA		4.41489	5.2651	7.10524	15.0899	9.98991	8.52791	0.499445	-1.0016	0.00219285	0.16652	down	yes
Pg_S0386.18	Pg_S0386.18	Pg_S0386.18	GO:0003700(transcription factor activity, sequence-specific DNA binding);GO:0005634(nucleus);GO:0008270(zinc ion binding)	03010(Ribosome)	K02987	NA	PREDICTED: uncharacterized protein LOC109167549 isoform X1 [Ipomoea nil]	0.713206	0.343718	0.299221	1.11408	0.851014	0.752371	0.499048	-1.00275	0.0275001	0.51377	down	yes
MSTRG.12397	Pg_S2330.1	Pg_S2330.1	GO:0005199(structural constituent of cell wall);GO:0005576(extracellular region);GO:0005618(cell wall);GO:0009506(plasmodesma);GO:0071555(cell wall organization)	03010(Ribosome)	K02984	NA	PREDICTED: leucine-rich repeat extensin-like protein 4 [Vitis vinifera]	11.6593	14.7917	29.6877	41.0051	33.5547	37.9392	0.499015	-1.00284	0.00344758	0.207179	down	yes
MSTRG.6288	Pg_S0988.9	Pg_S0988.9	GO:0005634(nucleus);GO:0005829(cytosol);GO:0007338(single fertilization);GO:0009846(pollen germination);GO:0009860(pollen tube growth);GO:0016740(transferase activity)	NA	NA	NA	PREDICTED: uncharacterized protein LOC104244070 [Nicotiana sylvestris]	5.55546	5.12773	12.7601	22.4321	10.9682	13.6446	0.498319	-1.00486	0.0142981	0.400425	down	yes
MSTRG.12322	Pg_S2315.7	MSTRG.12322.2;MSTRG.12322.1;MSTRG.12322.3;Pg_S2315.7;MSTRG.12322.4	GO:0005886(plasma membrane);GO:0007165(signal transduction)	NA	NA	NA	PREDICTED: ankyrin repeat-containing protein At3g12360 [Daucus carota subsp. sativus]	6.31315	12.1312	23.292	25.5127	27.4332	30.8138	0.498288	-1.00495	0.00963224	0.341224	down	yes
MSTRG.22658	Pg_S6328.11	Pg_S6328.11	GO:0005634(nucleus)	NA	NA	NA	PREDICTED: extensin [Daucus carota subsp. sativus]	3.36227	2.12274	3.21417	5.76125	4.99092	6.72112	0.497856	-1.0062	0.00187337	0.151784	down	yes
MSTRG.1953	Pg_S0266.69	MSTRG.1953.1	NA	NA	NA	NA		3.95402	14.8803	14.8346	23.6908	29.7424	14.2551	0.497412	-1.00749	0.0322111	0.534092	down	yes
MSTRG.19502	Pg_S4683.6	Pg_S4683.6	NA	NA	NA	NA		43.5073	48.0726	69.1166	111.773	102.919	108.464	0.497271	-1.0079	0.000242636	0.0390773	down	yes
Pg_S2543.17	Pg_S2543.17	Pg_S2543.17	GO:0000911(cytokinesis by cell plate formation);GO:0003924(GTPase activity);GO:0005515(protein binding);GO:0005525(GTP binding);GO:0005737(cytoplasm);GO:0005773(vacuole);GO:0005774(vacuolar membrane);GO:0005829(cytosol);GO:0005874(microtubule);GO:0005886(plasma membrane);GO:0009504(cell plate);GO:0009506(plasmodesma);GO:0009524(phragmoplast);GO:0009535(chloroplast thylakoid membrane);GO:0009793(e…	04144(Endocytosis)	K01528	EC:3.6.5.5	PREDICTED: dynamin-related protein 1A [Daucus carota subsp. sativus]	1.53132	1.89709	2.62796	5.44647	2.80332	3.94874	0.496484	-1.01018	0.00533064	0.261848	down	yes
MSTRG.18662	Pg_S4374.13	MSTRG.18662.1	NA	NA	NA	NA		9.31164	14.4738	18.5249	32.3356	27.972	24.9276	0.496396	-1.01044	0.00196788	0.156147	down	yes
Pg_S1325.4	Pg_S1325.4	Pg_S1325.4	GO:0005634(nucleus);GO:0008168(methyltransferase activity);GO:0032259(methylation)	NA	NA	NA	PREDICTED: methyltransferase-like protein 13 [Daucus carota subsp. sativus]	0.642861	1.39843	1.79208	2.60089	3.12757	2.00404	0.495748	-1.01232	0.0281795	0.516705	down	yes
MSTRG.10779		MSTRG.10779.1	NA	NA	NA	NA		3.02834	2.98083	3.40452	6.99662	7.64783	4.35589	0.495449	-1.01319	0.0366634	0.559658	down	yes
Pg_S2125.3	Pg_S2125.3	Pg_S2125.3	GO:0016787(hydrolase activity)	NA	NA	NA	hypothetical protein DCAR_025468 [Daucus carota subsp. sativus]	2.62977	1.69405	3.91155	6.08982	5.81739	4.72646	0.495102	-1.0142	0.0483776	0.599406	down	yes
MSTRG.13557		MSTRG.13557.1	NA	NA	NA	NA		3.70542	2.07288	1.95469	8.37302	4.72663	2.52794	0.494829	-1.015	0.0349002	0.550129	down	yes
MSTRG.19784		MSTRG.19784.1	NA	NA	NA	NA		2.21242	2.7463	3.47435	6.32659	5.16707	5.55312	0.494701	-1.01537	0.0116715	0.375068	down	yes
Pg_S4558.2	Pg_S4558.2	Pg_S4558.2	GO:0005576(extracellular region);GO:0016042(lipid catabolic process);GO:0016788(hydrolase activity, acting on ester bonds);GO:0052689(carboxylic ester hydrolase activity)	00511(Other glycan degradation)	K01206	EC:3.2.1.51	PREDICTED: GDSL esterase/lipase At5g03610-like [Daucus carota subsp. sativus]	1.28083	0.950345	1.44823	2.60563	2.65868	2.181	0.494191	-1.01686	0.0442356	0.590465	down	yes
Pg_S3104.5	Pg_S3104.5	Pg_S3104.5	NA	NA	NA	NA	hypothetical protein DCAR_022760 [Daucus carota subsp. sativus]	0.992132	0.664544	1.30362	1.63199	1.72518	2.63496	0.49403	-1.01733	0.0158005	0.414731	down	yes
MSTRG.21610	Pg_S5740.5	Pg_S5740.5	GO:0005829(cytosol);GO:0005886(plasma membrane);GO:0006520(cellular amino acid metabolic process);GO:0006580(ethanolamine metabolic process);GO:0009793(embryo development ending in seed dormancy);GO:0016831(carboxy-lyase activity);GO:0019752(carboxylic acid metabolic process);GO:0030170(pyridoxal phosphate binding)	00340(Histidine metabolism)	K01590	EC:4.1.1.22	PREDICTED: serine decarboxylase-like [Sesamum indicum]	1.21963	1.03612	1.03523	1.6971	2.44133	2.52905	0.493586	-1.01863	0.0167826	0.425853	down	yes
Pg_S3059.4	Pg_S3059.4	Pg_S3059.4	GO:0000407(pre-autophagosomal structure);GO:0005783(endoplasmic reticulum);GO:0006887(exocytosis);GO:0007029(endoplasmic reticulum organization);GO:0007030(Golgi organization);GO:0010506(regulation of autophagy);GO:0016020(membrane)	NA	NA	NA	hypothetical protein DCAR_029406 [Daucus carota subsp. sativus]	0.69528	0.552658	0.329025	0.887866	0.936768	1.37058	0.493539	-1.01876	0.0464767	0.595667	down	yes
MSTRG.6775	Pg_S1072.1	Pg_S1072.1	GO:0003677(DNA binding);GO:0003700(transcription factor activity, sequence-specific DNA binding);GO:0005622(intracellular);GO:0005634(nucleus);GO:0006351(transcription, DNA-templated);GO:0006355(regulation of transcription, DNA-templated);GO:0009873(ethylene-activated signaling pathway)	04626(Plant-pathogen interaction)	K13434	NA	PREDICTED: protein PPLZ02 [Vitis vinifera]	9.98634	14.4208	6.85165	23.58	16.2743	23.5252	0.493199	-1.01976	0.00221318	0.16652	down	yes
MSTRG.16384		MSTRG.16384.1	NA	NA	NA	NA		5.84417	12.3688	24.2941	28.7608	25.5989	31.8972	0.492795	-1.02094	0.012092	0.381632	down	yes
MSTRG.2025		MSTRG.2025.1	NA	NA	NA	NA		16.4576	13.2743	9.38421	31.6642	31.6895	16.027	0.492767	-1.02102	0.00148113	0.132697	down	yes
MSTRG.22229	Pg_S6053.3	Pg_S6053.3	GO:0003824(catalytic activity);GO:0005515(protein binding);GO:0005737(cytoplasm);GO:0005829(cytosol);GO:0042819(vitamin B6 biosynthetic process);GO:0042823(pyridoxal phosphate biosynthetic process);GO:0046982(protein heterodimerization activity)	00750(Vitamin B6 metabolism)	K06215	EC:4.3.3.6	hypothetical protein DCAR_007564 [Daucus carota subsp. sativus]	6.42115	8.92765	5.6402	13.1521	14.6929	14.778	0.492435	-1.022	0.000436689	0.0576278	down	yes
MSTRG.14985	Pg_S3068.3	Pg_S3068.3	GO:0004672(protein kinase activity);GO:0004674(protein serine/threonine kinase activity);GO:0004712(protein serine/threonine/tyrosine kinase activity);GO:0005524(ATP binding);GO:0005829(cytosol);GO:0005886(plasma membrane);GO:0006468(protein phosphorylation);GO:0009658(chloroplast organization);GO:0016597(amino acid binding)	04075(Plant hormone signal transduction)	K14510	EC:2.7.11.1	PREDICTED: serine/threonine-protein kinase STY46-like [Daucus carota subsp. sativus]	4.13495	6.20072	5.68987	8.63992	10.3937	13.5223	0.492246	-1.02255	0.000523391	0.0648823	down	yes
MSTRG.21489	Pg_S5673.1	Pg_S5673.1	GO:0016021(integral component of membrane);GO:0042626(ATPase activity, coupled to transmembrane movement of substances);GO:0055085(transmembrane transport)	02010(ABC transporters)	K05658	EC:3.6.3.44	hypothetical protein DCAR_010691 [Daucus carota subsp. sativus]	4.66423	3.63883	4.35264	12.6763	7.94538	5.12234	0.491598	-1.02445	0.00259155	0.18121	down	yes
MSTRG.20400	Pg_S5101.7	Pg_S5101.7	GO:0030599(pectinesterase activity);GO:0046910(pectinesterase inhibitor activity);GO:0071944(cell periphery)	00040(Pentose and glucuronate interconversions);00500(Starch and sucrose metabolism)	K01051	EC:3.1.1.11	PREDICTED: pectinesterase/pectinesterase inhibitor PPE8B [Daucus carota subsp. sativus]	2.40895	1.63723	3.64455	6.55619	4.99831	4.09616	0.4914	-1.02503	0.00586679	0.274788	down	yes
MSTRG.5064	Pg_S0785.1	Pg_S0785.1	GO:0000139(Golgi membrane);GO:0005789(endoplasmic reticulum membrane);GO:0008152(metabolic process);GO:0009507(chloroplast);GO:0016021(integral component of membrane);GO:0052689(carboxylic ester hydrolase activity)	00900(Terpenoid backbone biosynthesis)	K15889	EC:3.1.1	PREDICTED: probable isoprenylcysteine alpha-carbonyl methylesterase ICMEL2 isoform X1 [Daucus carota subsp. sativus]	0.869126	0.514602	0.754902	1.34801	1.9221	1.08529	0.49103	-1.02612	0.0409092	0.577654	down	yes
Pg_S2819.23	Pg_S2819.23	Pg_S2819.23	GO:0003690(double-stranded DNA binding);GO:0005739(mitochondrion);GO:0006355(regulation of transcription, DNA-templated);GO:0009507(chloroplast)	04144(Endocytosis)	K05756	NA	PREDICTED: transcription termination factor MTEF1, chloroplastic, partial [Daucus carota subsp. sativus]	0.45298	0.778668	1.02527	1.83355	1.60983	1.15435	0.490876	-1.02657	0.0453681	0.594374	down	yes
MSTRG.1467		MSTRG.1467.1	NA	NA	NA	NA		4.48152	3.69826	2.69696	8.57005	7.73424	5.8831	0.490222	-1.02849	0.0157802	0.414731	down	yes
MSTRG.9614	Pg_S1676.7	MSTRG.9614.1	NA	NA	NA	NA		1.1546	2.20046	6.45893	5.79086	7.54367	6.68706	0.490171	-1.02864	0.0373218	0.562144	down	yes
MSTRG.12234	Pg_S2290.6	Pg_S2290.6	GO:0005886(plasma membrane);GO:0008270(zinc ion binding);GO:0009833(plant-type primary cell wall biogenesis);GO:0016021(integral component of membrane);GO:0016757(transferase activity, transferring glycosyl groups);GO:0016759(cellulose synthase activity);GO:0016760(cellulose synthase (UDP-forming) activity);GO:0030244(cellulose biosynthetic process);GO:0071555(cell wall organization)	00500(Starch and sucrose metabolism);00520(Amino sugar and nucleotide sugar metabolism)	K00770	EC:2.4.2.24	PREDICTED: cellulose synthase A catalytic subunit 2 [UDP-forming]-like [Daucus carota subsp. sativus]	5.06379	4.79384	8.0903	12.8901	10.9614	12.77	0.490094	-1.02887	0.000360814	0.0513662	down	yes
MSTRG.17252	Pg_S3793.1;Pg_S3793.2	Pg_S3793.1;MSTRG.17252.1;Pg_S3793.2	GO:0005634(nucleus);GO:0008150(biological_process);GO:0016787(hydrolase activity);GO:0016787(hydrolase activity)	NA	NA	NA	alpha/beta hydrolase domain-containing protein 17B [Dorcoceras hygrometricum];unnamed protein product [Coffea canephora]	4.16342	4.469	9.79947	11.4464	8.5333	17.6522	0.489795	-1.02975	0.00905599	0.334597	down	yes
Pg_S4984.4	Pg_S4984.4	Pg_S4984.4	GO:0003674(molecular_function);GO:0005737(cytoplasm);GO:0008150(biological_process)	NA	NA	NA	PREDICTED: myosin-2 heavy chain-like [Daucus carota subsp. sativus]	0.741372	0.886946	1.42635	2.60582	1.14126	2.49319	0.48951	-1.03059	0.0124495	0.38474	down	yes
Pg_S2157.1	Pg_S2157.1	Pg_S2157.1	GO:0003674(molecular_function);GO:0005739(mitochondrion);GO:0008150(biological_process)	00500(Starch and sucrose metabolism)	K01176	EC:3.2.1.1	PREDICTED: pentatricopeptide repeat-containing protein At3g58590 [Daucus carota subsp. sativus]	0.304843	0.517094	0.248038	0.693113	0.833279	0.65995	0.48939	-1.03094	0.0410386	0.578439	down	yes
MSTRG.19979	Pg_S4898.2	Pg_S4898.2	GO:0003677(DNA binding);GO:0003700(transcription factor activity, sequence-specific DNA binding);GO:0005515(protein binding);GO:0005634(nucleus);GO:0006351(transcription, DNA-templated);GO:0009269(response to desiccation);GO:0009611(response to wounding);GO:0009737(response to abscisic acid);GO:0009738(abscisic acid-activated signaling pathway);GO:0009753(response to jasmonic acid);GO:0009867(jas…	04075(Plant hormone signal transduction)	K13422	NA	hypothetical protein DCAR_006548 [Daucus carota subsp. sativus]	1.55939	1.33399	2.17945	2.67405	1.97639	5.72064	0.489133	-1.0317	0.0187947	0.446322	down	yes
Pg_S0204.6	Pg_S0204.6	Pg_S0204.6	GO:0005634(nucleus)	NA	NA	NA	PREDICTED: extensin [Daucus carota subsp. sativus]	1.28684	0.547257	1.24632	2.04252	1.89104	2.36756	0.488867	-1.03249	0.0194176	0.450422	down	yes
MSTRG.7269	Pg_S1189.4	MSTRG.7269.1	NA	NA	NA	NA		6.19528	8.32137	10.9868	18.5675	15.7996	17.814	0.488749	-1.03283	0.00027025	0.0415473	down	yes
Pg_S2477.2	Pg_S2477.2	Pg_S2477.2	GO:0003872(6-phosphofructokinase activity);GO:0005524(ATP binding);GO:0005737(cytoplasm);GO:0005829(cytosol);GO:0005945(6-phosphofructokinase complex);GO:0006002(fructose 6-phosphate metabolic process);GO:0006096(glycolytic process);GO:0046872(metal ion binding)	01200(Carbon metabolism);01230(Biosynthesis of amino acids);00010(Glycolysis / Gluconeogenesis);00030(Pentose phosphate pathway);00051(Fructose and mannose metabolism);00052(Galactose metabolism);03018(RNA degradation)	K00850	EC:2.7.1.11	PREDICTED: ATP-dependent 6-phosphofructokinase 6-like isoform X2 [Lupinus angustifolius]	2.49335	1.01532	2.87871	4.91662	3.60773	4.55634	0.488306	-1.03414	0.0227605	0.47919	down	yes
MSTRG.9745	Pg_S1703.18	MSTRG.9745.2;Pg_S1703.18	GO:0005886(plasma membrane);GO:0016021(integral component of membrane)	04120(Ubiquitin mediated proteolysis)	K10604	EC:2.3.2.27	PREDICTED: probable E3 ubiquitin-protein ligase LUL4 [Daucus carota subsp. sativus]	2.6558	5.12405	5.51092	13.5741	5.08161	8.57246	0.488126	-1.03468	0.00516392	0.257506	down	yes
MSTRG.22308	Pg_S6098.7	MSTRG.22308.2;MSTRG.22308.3;Pg_S6098.7	GO:0003674(molecular_function);GO:0008150(biological_process)	NA	NA	NA	PREDICTED: uncharacterized protein LOC108213162 [Daucus carota subsp. sativus]	4.42561	2.52428	3.968	9.2023	9.14033	4.02667	0.488074	-1.03483	0.00720782	0.301646	down	yes
Pg_S1135.38	Pg_S1135.38	Pg_S1135.38	GO:0000783(nuclear telomere cap complex);GO:0003691(double-stranded telomeric DNA binding);GO:0031627(telomeric loop formation)	NA	NA	NA	PREDICTED: uncharacterized protein LOC108206849 isoform X2 [Daucus carota subsp. sativus]	0.664323	0.752839	1.88501	2.81826	1.86778	2.08346	0.487802	-1.03563	0.0135259	0.393724	down	yes
MSTRG.9127	Pg_S1573.21	MSTRG.9127.2;Pg_S1573.21	GO:0004478(methionine adenosyltransferase activity);GO:0005829(cytosol)	01230(Biosynthesis of amino acids);00270(Cysteine and methionine metabolism)	K00789	EC:2.5.1.6	PREDICTED: S-adenosylmethionine synthase 3 [Sesamum indicum]	3.79624	6.79175	18.992	22.7921	14.3467	23.508	0.487742	-1.03581	0.0270103	0.509666	down	yes
MSTRG.1219	Pg_S0171.13	Pg_S0171.13	GO:0004601(peroxidase activity);GO:0009505(plant-type cell wall);GO:0009664(plant-type cell wall organization)	00940(Phenylpropanoid biosynthesis)	K00430	EC:1.11.1.7	PREDICTED: cationic peroxidase 2-like [Daucus carota subsp. sativus]	4.0152	7.91458	2.90443	8.67829	11.9659	9.77827	0.487608	-1.03621	0.00797208	0.318697	down	yes
Pg_S0917.47	Pg_S0917.47	Pg_S0917.47	GO:0003723(RNA binding);GO:0004525(ribonuclease III activity);GO:0005634(nucleus);GO:0005737(cytoplasm);GO:0016442(RISC complex);GO:0030422(production of siRNA involved in RNA interference)	NA	NA	NA	hypothetical protein DCAR_019363 [Daucus carota subsp. sativus]	1.0519	0.986123	0.970864	2.02997	2.20448	1.93805	0.487465	-1.03663	0.000706989	0.080065	down	yes
MSTRG.22210	Pg_S6042.7	Pg_S6042.7	GO:0003677(DNA binding);GO:0005634(nucleus);GO:0008150(biological_process)	03022(Basal transcription factors)	K03125	NA	PREDICTED: uncharacterized protein LOC108223543 [Daucus carota subsp. sativus]	2.47899	2.71446	5.75861	9.32895	2.74723	10.3938	0.487408	-1.0368	0.0260308	0.505194	down	yes
Pg_S0902.4	Pg_S0902.4	Pg_S0902.4	GO:0005886(plasma membrane);GO:0006810(transport);GO:0022857(transmembrane transporter activity)	NA	NA	NA	hypothetical protein POPTR_0002s06890g [Populus trichocarpa]	0.833632	0.977537	0.814724	2.17167	1.33224	1.88576	0.487209	-1.03739	0.0276998	0.514423	down	yes
MSTRG.13576	Pg_S2672.16	Pg_S2672.16	GO:0005783(endoplasmic reticulum);GO:0005794(Golgi apparatus);GO:0005886(plasma membrane);GO:0008514(organic anion transmembrane transporter activity);GO:0008643(carbohydrate transport);GO:0016021(integral component of membrane)	04144(Endocytosis)	K12479	NA	hypothetical protein DCAR_018736 [Daucus carota subsp. sativus]	3.28659	2.09797	4.06544	7.71141	5.19322	6.5017	0.486955	-1.03814	0.00692073	0.297451	down	yes
MSTRG.19350	Pg_S4625.9	Pg_S4625.9	GO:0003674(molecular_function);GO:0005634(nucleus);GO:0016021(integral component of membrane)	NA	NA	NA	PREDICTED: uncharacterized protein LOC108215832 [Daucus carota subsp. sativus]	1.80365	4.27472	4.5109	7.11192	6.47422	8.174	0.486637	-1.03908	0.00374103	0.214929	down	yes
Pg_S0857.16	Pg_S0857.16	Pg_S0857.16	GO:0003677(DNA binding);GO:0005634(nucleus);GO:0005737(cytoplasm);GO:0006351(transcription, DNA-templated);GO:0006355(regulation of transcription, DNA-templated)	NA	NA	NA	PREDICTED: AT-hook motif nuclear-localized protein 23-like [Nelumbo nucifera]	0.825459	1.29852	2.29865	3.10461	1.82063	4.16371	0.486594	-1.03921	0.04989	0.604508	down	yes
MSTRG.13973	Pg_S2782.9	MSTRG.13973.2;Pg_S2782.9	GO:0003674(molecular_function);GO:0008150(biological_process);GO:0016021(integral component of membrane)	NA	NA	NA	PREDICTED: uncharacterized protein LOC108192715 [Daucus carota subsp. sativus]	3.55733	4.6826	7.31464	11.7983	8.31253	11.862	0.486493	-1.03951	0.000952085	0.0987179	down	yes
MSTRG.22041	Pg_S5965.5	Pg_S5965.5	GO:0005634(nucleus);GO:0005737(cytoplasm)	04140(Regulation of autophagy)	K08332	NA	PREDICTED: U-box domain-containing protein 9-like [Daucus carota subsp. sativus]	12.4635	13.096	21.0696	40.2095	20.4891	35.1955	0.486256	-1.04021	0.00137512	0.127467	down	yes
MSTRG.21569		MSTRG.21569.1	NA	NA	NA	NA		3.12666	4.64838	4.95856	8.67665	10.4828	7.03328	0.48615	-1.04053	0.00672679	0.29265	down	yes
MSTRG.5603	Pg_S0888.17	MSTRG.5603.1;Pg_S0888.17	GO:0004103(choline kinase activity);GO:0005524(ATP binding);GO:0005737(cytoplasm);GO:0016021(integral component of membrane);GO:0016310(phosphorylation)	00564(Glycerophospholipid metabolism)	K14156	EC:2.7.1.32;EC:2.7.1.82	PREDICTED: probable choline kinase 2 [Daucus carota subsp. sativus]	4.46318	3.85009	7.67768	14.877	6.0574	11.9593	0.486141	-1.04055	0.00641408	0.287077	down	yes
MSTRG.11150	Pg_S2016.1	Pg_S2016.1	GO:0005886(plasma membrane);GO:0007155(cell adhesion);GO:0009651(response to salt stress);GO:0009738(abscisic acid-activated signaling pathway);GO:0009825(multidimensional cell growth);GO:0009897(external side of plasma membrane);GO:0010192(mucilage biosynthetic process);GO:0030247(polysaccharide binding);GO:0031225(anchored component of membrane);GO:0046658(anchored component of plasma membrane)…	03015(mRNA surveillance pathway)	K03456	NA	PREDICTED: fasciclin-like arabinogalactan protein 4 [Daucus carota subsp. sativus]	1.72706	1.29745	1.6871	3.78828	3.14941	2.758	0.485949	-1.04112	0.0134675	0.393438	down	yes
Pg_S1067.16	Pg_S1067.16	Pg_S1067.16	GO:0003677(DNA binding);GO:0005634(nucleus);GO:0005694(chromosome);GO:0005737(cytoplasm);GO:0006260(DNA replication);GO:0006284(base-excision repair);GO:0006302(double-strand break repair);GO:0006310(DNA recombination);GO:0009378(four-way junction helicase activity);GO:0032508(DNA duplex unwinding);GO:0043140(ATP-dependent 3'-5' DNA helicase activity)	NA	NA	NA	PREDICTED: probable F-box protein At4g22060 isoform X2 [Daucus carota subsp. sativus]	0.626294	0.764286	1.21517	2.67704	1.65421	1.03097	0.485946	-1.04113	0.0391587	0.569827	down	yes
MSTRG.7410		MSTRG.7410.1	NA	NA	NA	NA		6.39812	6.71262	6.38591	17.1355	14.6911	8.29941	0.485886	-1.04131	0.00660914	0.290689	down	yes
Pg_S2205.14	Pg_S2205.14	Pg_S2205.14	GO:0005576(extracellular region);GO:0005783(endoplasmic reticulum);GO:0005789(endoplasmic reticulum membrane);GO:0005886(plasma membrane);GO:0008654(phospholipid biosynthetic process);GO:0016020(membrane);GO:0016021(integral component of membrane);GO:0016746(transferase activity, transferring acyl groups);GO:0019375(galactolipid biosynthetic process);GO:0019432(triglyceride biosynthetic process);…	00561(Glycerolipid metabolism);00564(Glycerophospholipid metabolism);00565(Ether lipid metabolism)	K13519	EC:2.3.1.51;EC:2.3.1.23	PREDICTED: lysophospholipid acyltransferase 1-like [Daucus carota subsp. sativus]	0.683029	0.79333	0.747349	1.11338	1.36576	2.11752	0.483766	-1.04762	0.0325861	0.536913	down	yes
Pg_S2583.32	Pg_S2583.32	Pg_S2583.32	GO:0004497(monooxygenase activity);GO:0044550(secondary metabolite biosynthetic process)	NA	NA	NA	PREDICTED: 2,4-dichlorophenol 6-monooxygenase isoform X1 [Daucus carota subsp. sativus]	0.339612	0.669292	0.875467	1.21362	1.36287	1.32178	0.483387	-1.04875	0.0143723	0.400425	down	yes
Pg_S4536.2	Pg_S4536.2	Pg_S4536.2	GO:0005198(structural molecule activity);GO:0005634(nucleus);GO:0005829(cytosol);GO:0006511(ubiquitin-dependent protein catabolic process);GO:0008541(proteasome regulatory particle, lid subcomplex);GO:0043248(proteasome assembly)	03050(Proteasome)	K03039	NA	PREDICTED: succinyl-CoA ligase [ADP-forming] subunit beta, mitochondrial [Daucus carota subsp. sativus]	4.00081	2.53287	3.7934	8.67831	7.87656	4.81837	0.483178	-1.04937	0.00434321	0.233482	down	yes
MSTRG.5463	Pg_S0857.48	Pg_S0857.48	GO:0004674(protein serine/threonine kinase activity);GO:0005634(nucleus);GO:0005737(cytoplasm);GO:0005886(plasma membrane);GO:0035556(intracellular signal transduction)	04626(Plant-pathogen interaction)	K13412	EC:2.7.11.1	putative LOV domain-containing protein [Pittosporum resiniferum]	1.80078	1.81108	1.54865	3.09078	4.50364	3.0869	0.483135	-1.0495	0.000674454	0.0772712	down	yes
Pg_S0575.44	Pg_S0575.44	Pg_S0575.44	GO:0000325(plant-type vacuole);GO:0007035(vacuolar acidification);GO:0015986(ATP synthesis coupled proton transport);GO:0016471(vacuolar proton-transporting V-type ATPase complex);GO:0046961(proton-transporting ATPase activity, rotational mechanism);GO:0051117(ATPase binding);GO:0070072(vacuolar proton-transporting V-type ATPase complex assembly)	00190(Oxidative phosphorylation);04145(Phagosome)	K02154	NA	PREDICTED: V-type proton ATPase subunit a1 [Daucus carota subsp. sativus]	1.40914	1.596	1.59271	4.67088	2.01675	2.84223	0.482467	-1.0515	0.00336144	0.206355	down	yes
MSTRG.11482	Pg_S2097.32	Pg_S2097.32;MSTRG.11482.2	GO:0005802(trans-Golgi network);GO:0005886(plasma membrane);GO:0006952(defense response);GO:0016021(integral component of membrane);GO:0030148(sphingolipid biosynthetic process);GO:0045140(inositol phosphoceramide synthase activity)	00600(Sphingolipid metabolism)	K04714	EC:2.7.8.27	PREDICTED: phosphatidylinositol:ceramide inositolphosphotransferase 2 [Daucus carota subsp. sativus]	2.58145	2.89169	9.70461	14.621	5.53501	11.3054	0.482424	-1.05163	0.0316835	0.531674	down	yes
MSTRG.711		MSTRG.711.1	NA	NA	NA	NA		2.48653	3.86279	3.80675	7.08332	8.78485	5.18808	0.48233	-1.05191	0.0300392	0.522087	down	yes
MSTRG.1265	Pg_S0181.1	MSTRG.1265.1;Pg_S0181.1	NA	03008(Ribosome biogenesis in eukaryotes)	K14549	NA	G-protein beta WD-40 repeat-containing protein [Cynara cardunculus var. scolymus]	10.1378	10.6461	13.5679	30.3942	26.8505	13.9883	0.482245	-1.05216	0.00185917	0.151511	down	yes
Pg_S7065.6	Pg_S7065.6	Pg_S7065.6	GO:0003674(molecular_function);GO:0005576(extracellular region);GO:0031225(anchored component of membrane);GO:0051707(response to other organism)	03013(RNA transport)	K14297	NA	PREDICTED: thaumatin-like protein 1b isoform X1 [Daucus carota subsp. sativus]	1.00504	0.707679	0.888695	1.54891	1.15246	2.69589	0.481989	-1.05293	0.0499653	0.604508	down	yes
Pg_S0440.4	Pg_S0440.4	Pg_S0440.4	GO:0003777(microtubule motor activity);GO:0005871(kinesin complex);GO:0007018(microtubule-based movement);GO:0016887(ATPase activity)	04144(Endocytosis)	K10396	NA	PREDICTED: kinesin-like protein KIF22 [Daucus carota subsp. sativus]	1.42137	1.03021	2.70588	5.67279	1.08439	3.94324	0.481987	-1.05294	0.0449604	0.593527	down	yes
MSTRG.23822	Pg_S7415.1	Pg_S7415.1	GO:0004553(hydrolase activity, hydrolyzing O-glycosyl compounds);GO:0005618(cell wall);GO:0010411(xyloglucan metabolic process);GO:0016762(xyloglucan:xyloglucosyl transferase activity);GO:0016798(hydrolase activity, acting on glycosyl bonds);GO:0042546(cell wall biogenesis);GO:0048046(apoplast);GO:0071555(cell wall organization)	04075(Plant hormone signal transduction)	K14504	EC:2.4.1.207	xyloglucan endotransglucosylase/hydrolase 14 [Actinidia deliciosa]	10.6264	7.51585	10.1956	17.4312	18.3094	23.0918	0.48167	-1.05388	0.000151174	0.0270031	down	yes
Pg_S0080.6	Pg_S0080.6	Pg_S0080.6	GO:0004612(phosphoenolpyruvate carboxykinase (ATP) activity);GO:0005829(cytosol);GO:0006094(gluconeogenesis)	01200(Carbon metabolism);00010(Glycolysis / Gluconeogenesis);00020(Citrate cycle (TCA cycle));00620(Pyruvate metabolism);00710(Carbon fixation in photosynthetic organisms)	K01610	EC:4.1.1.49	Phosphoenolpyruvate carboxylase [Morus notabilis]	0.410645	1.07506	0.621493	1.29074	1.44815	1.63722	0.481524	-1.05432	0.0185906	0.444106	down	yes
Pg_S0361.25	Pg_S0361.25	Pg_S0361.25	GO:0005829(cytosol);GO:0009860(pollen tube growth);GO:0010183(pollen tube guidance);GO:0045454(cell redox homeostasis);GO:0046686(response to cadmium ion);GO:0047134(protein-disulfide reductase activity);GO:0055114(oxidation-reduction process);GO:0080092(regulation of pollen tube growth)	NA	NA	NA	unnamed protein product, partial [Vitis vinifera]	2.15537	1.39986	1.91001	3.46092	1.42468	6.47294	0.481157	-1.05542	0.0376863	0.563023	down	yes
MSTRG.19699		MSTRG.19699.1	NA	NA	NA	NA		16.0625	21.3329	45.3545	52.6229	47.1762	72.2047	0.481093	-1.05561	0.00427808	0.231768	down	yes
Pg_S7077.4	Pg_S7077.4	Pg_S7077.4	GO:0003677(DNA binding);GO:0005634(nucleus);GO:0008150(biological_process);GO:0046983(protein dimerization activity)	02010(ABC transporters)	K05658	EC:3.6.3.44	PREDICTED: uncharacterized protein LOC108223205 [Daucus carota subsp. sativus]	0.174274	0.704712	0.649776	1.23978	1.16905	0.769481	0.480997	-1.0559	0.0298326	0.521499	down	yes
MSTRG.12983	Pg_S2488.3	MSTRG.12983.3;MSTRG.12983.1;Pg_S2488.3;MSTRG.12983.5;MSTRG.12983.4;MSTRG.12983.2	GO:0003676(nucleic acid binding);GO:0003677(DNA binding);GO:0003723(RNA binding);GO:0004518(nuclease activity);GO:0005634(nucleus);GO:0008150(biological_process);GO:0046872(metal ion binding)	03060(Protein export)	K12948	EC:3.4	hypothetical protein DCAR_002184 [Daucus carota subsp. sativus]	9.58477	8.61676	14.8089	28.5022	24.6124	15.6768	0.479863	-1.05931	0.000838692	0.0903876	down	yes
MSTRG.21305	Pg_S5564.1	Pg_S5564.1	GO:0005829(cytosol);GO:0009860(pollen tube growth);GO:0010183(pollen tube guidance);GO:0045454(cell redox homeostasis);GO:0046686(response to cadmium ion);GO:0047134(protein-disulfide reductase activity);GO:0055114(oxidation-reduction process);GO:0080092(regulation of pollen tube growth)	NA	NA	NA	PREDICTED: probable nucleoredoxin 1 [Populus euphratica]	2.66197	3.26906	5.15744	7.33609	4.4166	11.3659	0.479634	-1.05999	0.00609137	0.27835	down	yes
Pg_S2676.13	Pg_S2676.13	Pg_S2676.13	GO:0005654(nucleoplasm);GO:0032436(positive regulation of proteasomal ubiquitin-dependent protein catabolic process);GO:0061630(ubiquitin protein ligase activity)	04120(Ubiquitin mediated proteolysis);04712(Circadian rhythm - plant)	K10143	EC:2.3.2.27	PREDICTED: E3 ubiquitin-protein ligase COP1-like [Daucus carota subsp. sativus]	1.20643	1.68915	5.11906	6.75728	3.32811	6.62768	0.479543	-1.06027	0.033926	0.542878	down	yes
Pg_S2658.24	Pg_S2658.24	Pg_S2658.24	NA	NA	NA	NA	NADP-dependent oxidoreductase P1 isoform 1 [Theobroma cacao]	0.346338	0.250466	0.772757	1.18108	1.11462	0.560938	0.479432	-1.0606	0.0345534	0.547848	down	yes
MSTRG.7447		MSTRG.7447.1	NA	NA	NA	NA		3.93606	4.89815	4.8531	11.8591	8.55283	8.15261	0.479171	-1.06139	0.0230027	0.47919	down	yes
MSTRG.23868		MSTRG.23868.1	NA	NA	NA	NA		2.42397	2.70555	1.58357	4.93869	6.08539	2.99607	0.478817	-1.06245	0.019458	0.450584	down	yes
MSTRG.16758	Pg_S3643.12	MSTRG.16758.1;Pg_S3643.12	GO:0003714(transcription corepressor activity);GO:0005634(nucleus);GO:0009611(response to wounding);GO:0031347(regulation of defense response);GO:1903507(negative regulation of nucleic acid-templated transcription);GO:2000022(regulation of jasmonic acid mediated signaling pathway)	04075(Plant hormone signal transduction)	K13464	NA	PREDICTED: protein TIFY 10A-like [Daucus carota subsp. sativus]	5.66019	5.00046	27.3528	24.9609	20.9504	33.5366	0.478471	-1.0635	0.0452904	0.594374	down	yes
MSTRG.20903	Pg_S5375.5	MSTRG.20903.1	NA	NA	NA	NA		3.83203	3.79374	2.7592	8.20063	4.01989	9.50032	0.478111	-1.06458	0.00484941	0.248782	down	yes
MSTRG.8468	Pg_S1429.6	MSTRG.8468.1;Pg_S1429.6	GO:0005516(calmodulin binding);GO:0005634(nucleus);GO:0006950(response to stress)	NA	NA	NA	PREDICTED: calmodulin-binding protein 60 D [Daucus carota subsp. sativus]	1.97273	3.34436	10.8123	11.8552	7.88851	14.0085	0.477877	-1.06529	0.0311947	0.529279	down	yes
MSTRG.3673	Pg_S0536.20	MSTRG.3673.1	NA	NA	NA	NA		3.56171	3.3172	7.83737	11.287	6.69811	12.8596	0.477108	-1.06761	0.00427985	0.231768	down	yes
MSTRG.18925	Pg_S4467.8	Pg_S4467.8	GO:0003964(RNA-directed DNA polymerase activity);GO:0005634(nucleus);GO:0008150(biological_process)	01210(2-Oxocarboxylic acid metabolism);01230(Biosynthesis of amino acids);00220(Arginine biosynthesis)	K00620	EC:2.3.1.35;EC:2.3.1.1	PREDICTED: uncharacterized protein LOC108203820 [Daucus carota subsp. sativus]	3.54198	4.49193	5.13391	10.75	8.74766	8.13051	0.476609	-1.06912	6.7939e-05	0.0149151	down	yes
Pg_S1552.29	Pg_S1552.29	Pg_S1552.29	GO:0004252(serine-type endopeptidase activity);GO:0005618(cell wall)	04144(Endocytosis)	K18443	NA	PREDICTED: subtilisin-like protease SBT1.3 [Vitis vinifera]	0.172379	0.361766	0.266032	0.621496	0.653709	0.406205	0.475896	-1.07128	0.0493987	0.603613	down	yes
MSTRG.4574	Pg_S0710.23	MSTRG.4574.1	NA	NA	NA	NA		5.11656	6.86012	6.02749	13.3246	18.3208	6.18874	0.47587	-1.07136	0.00317234	0.20107	down	yes
MSTRG.6164	Pg_S0967.29	Pg_S0967.29	GO:0005886(plasma membrane);GO:0007165(signal transduction);GO:0016021(integral component of membrane)	NA	NA	NA	hypothetical protein VITISV_038911 [Vitis vinifera]	1.72287	3.62025	1.44228	4.22577	5.48536	4.54939	0.475818	-1.07152	0.025756	0.502448	down	yes
MSTRG.22375		MSTRG.22375.1	NA	NA	NA	NA		2.90527	5.22044	6.82435	12.0877	11.6575	7.70206	0.4754	-1.07279	0.00328234	0.20572	down	yes
MSTRG.21407	Pg_S5619.1	Pg_S5619.1	NA	NA	NA	NA	hypothetical protein BVRB_8g200190 [Beta vulgaris subsp. vulgaris]	135.789	96.8525	222.78	219.108	344.911	394.051	0.475353	-1.07293	0.0020492	0.16081	down	yes
MSTRG.8399	Pg_S1416.19	Pg_S1416.19	NA	04144(Endocytosis)	K19475	NA	PREDICTED: uncharacterized protein LOC108223504 [Daucus carota subsp. sativus]	0.897631	0.813998	1.77957	2.01081	2.43047	2.90447	0.475268	-1.07319	0.020904	0.463568	down	yes
MSTRG.21304	Pg_S5563.1	MSTRG.21304.2;Pg_S5563.1	GO:0001046(core promoter sequence-specific DNA binding);GO:0001228(transcriptional activator activity, RNA polymerase II transcription regulatory region sequence-specific binding);GO:0005634(nucleus);GO:0006366(transcription from RNA polymerase II promoter)	NA	NA	NA	hypothetical protein VITISV_039910 [Vitis vinifera]	14.3794	24.4452	55.6001	78.4407	55.4898	64.9136	0.474868	-1.0744	0.00886551	0.331675	down	yes
MSTRG.23114		MSTRG.23114.1;MSTRG.23114.2	NA	NA	NA	NA		8.48361	10.481	20.1348	39.7005	20.8598	21.8124	0.474664	-1.07502	0.00335075	0.206355	down	yes
MSTRG.9082	Pg_S1564.7	Pg_S1564.7	GO:0003674(molecular_function);GO:0005886(plasma membrane);GO:0008150(biological_process);GO:0009506(plasmodesma);GO:0016021(integral component of membrane)	NA	NA	NA	PREDICTED: protein YLS9 [Daucus carota subsp. sativus]	79.0322	131.589	340.127	421.541	243.266	495.841	0.474518	-1.07547	0.0185873	0.444106	down	yes
Pg_S0146.9	Pg_S0146.9	Pg_S0146.9	GO:0003994(aconitate hydratase activity);GO:0005507(copper ion binding);GO:0005524(ATP binding);GO:0005618(cell wall);GO:0005739(mitochondrion);GO:0005774(vacuolar membrane);GO:0005794(Golgi apparatus);GO:0005829(cytosol);GO:0006097(glyoxylate cycle);GO:0006099(tricarboxylic acid cycle);GO:0006101(citrate metabolic process);GO:0006102(isocitrate metabolic process);GO:0006979(response to oxidative…	01200(Carbon metabolism);01210(2-Oxocarboxylic acid metabolism);01230(Biosynthesis of amino acids);00020(Citrate cycle (TCA cycle));00630(Glyoxylate and dicarboxylate metabolism)	K01681	EC:4.2.1.3	PREDICTED: aconitate hydratase 1 [Ziziphus jujuba]	4.39947	5.42922	4.13326	10.3438	10.2475	8.84703	0.474278	-1.07619	0.00833111	0.325435	down	yes
Pg_S5493.6	Pg_S5493.6	Pg_S5493.6	GO:0004674(protein serine/threonine kinase activity);GO:0005524(ATP binding);GO:0005886(plasma membrane);GO:0006468(protein phosphorylation);GO:0016020(membrane);GO:0016021(integral component of membrane);GO:0016301(kinase activity)	04075(Plant hormone signal transduction)	K13415	EC:2.7.10.1;EC:2.7.11.1	hypothetical protein DCAR_000765 [Daucus carota subsp. sativus]	1.33604	1.01735	1.07467	2.40084	2.67261	2.15545	0.474217	-1.07638	0.000846917	0.0909325	down	yes
MSTRG.9481		MSTRG.9481.1	NA	NA	NA	NA		0.823919	1.97402	4.21222	4.88351	4.05042	5.85443	0.474032	-1.07694	0.0258124	0.502651	down	yes
Pg_S4430.12	Pg_S4430.12	Pg_S4430.12	GO:0000325(plant-type vacuole);GO:0005524(ATP binding);GO:0005773(vacuole);GO:0005774(vacuolar membrane);GO:0005794(Golgi apparatus);GO:0005886(plasma membrane);GO:0006855(drug transmembrane transport);GO:0008517(folic acid transporter activity);GO:0008559(xenobiotic-transporting ATPase activity);GO:0009414(response to water deprivation);GO:0009506(plasmodesma);GO:0009611(response to wounding);GO…	02010(ABC transporters)	K05665	NA	PREDICTED: ABC transporter C family member 14-like [Daucus carota subsp. sativus]	0.949011	1.21907	2.41481	1.95475	2.37362	5.35205	0.473419	-1.07881	0.0142062	0.400425	down	yes
MSTRG.1726		MSTRG.1726.1	NA	NA	NA	NA		4.7047	5.88106	8.35449	16.3134	8.14444	15.5779	0.473083	-1.07983	0.00201202	0.15845	down	yes
MSTRG.18527	Pg_S4321.21	Pg_S4321.21	GO:0003674(molecular_function);GO:0005739(mitochondrion);GO:0005783(endoplasmic reticulum);GO:0005789(endoplasmic reticulum membrane);GO:0008150(biological_process);GO:0016021(integral component of membrane)	00100(Steroid biosynthesis)	K07748	EC:1.1.1.170	PREDICTED: reticulon-like protein B11 [Vitis vinifera]	2.36347	5.0425	3.85017	8.1483	8.38087	7.27551	0.472854	-1.08053	0.003366	0.206355	down	yes
MSTRG.15253	Pg_S3133.2	MSTRG.15253.1;Pg_S3133.2	GO:0004143(diacylglycerol kinase activity);GO:0005524(ATP binding);GO:0005634(nucleus);GO:0006952(defense response);GO:0007205(protein kinase C-activating G-protein coupled receptor signaling pathway);GO:0009409(response to cold);GO:0009611(response to wounding);GO:0016021(integral component of membrane);GO:0016310(phosphorylation);GO:0035556(intracellular signal transduction);GO:0046872(metal io…	00561(Glycerolipid metabolism);00564(Glycerophospholipid metabolism);04070(Phosphatidylinositol signaling system)	K00901	EC:2.7.1.107	PREDICTED: diacylglycerol kinase 2 [Daucus carota subsp. sativus]	3.46105	4.43404	5.32276	14.1376	5.56685	8.25144	0.47281	-1.08067	0.00177006	0.149807	down	yes
MSTRG.19160		MSTRG.19160.1	NA	NA	NA	NA		2.05238	4.00297	2.91331	5.32022	8.36641	5.29598	0.472467	-1.08171	0.0407136	0.576756	down	yes
MSTRG.3273		MSTRG.3273.1	NA	NA	NA	NA		2.24815	3.29587	1.66963	4.58022	7.0608	3.62741	0.472455	-1.08175	0.00808413	0.320244	down	yes
MSTRG.20223	Pg_S5011.3	Pg_S5011.3	NA	NA	NA	NA		0.84299	2.67075	2.94891	4.82337	4.89586	4.01182	0.47066	-1.08724	0.0416855	0.580892	down	yes
MSTRG.19576		MSTRG.19576.1	NA	NA	NA	NA		2.39786	1.9646	1.07577	3.40472	6.30982	1.85094	0.470214	-1.08861	0.0253045	0.498692	down	yes
MSTRG.12676	Pg_S2406.10	Pg_S2406.10	GO:0003700(transcription factor activity, sequence-specific DNA binding);GO:0005634(nucleus);GO:0006355(regulation of transcription, DNA-templated);GO:0010192(mucilage biosynthetic process);GO:0044212(transcription regulatory region DNA binding)	NA	NA	NA	hypothetical protein DCAR_001133 [Daucus carota subsp. sativus]	1.96796	0.891305	2.5051	1.94129	2.82562	6.65286	0.469743	-1.09006	0.026695	0.507761	down	yes
MSTRG.24205	Pg_S7893.1	Pg_S7893.1	GO:0046658(anchored component of plasma membrane)	NA	NA	NA	PREDICTED: early nodulin-like protein 2 [Ipomoea nil]	79.5806	78.8446	115.283	249.074	140.679	193	0.469682	-1.09024	0.000273334	0.0416185	down	yes
MSTRG.24651	Pg_S8837.2	MSTRG.24651.1	NA	NA	NA	NA		2.24066	1.57156	3.41632	6.99638	3.44088	4.96529	0.469308	-1.09139	0.0075873	0.311555	down	yes
MSTRG.3713		MSTRG.3713.1	NA	NA	NA	NA		2.00041	5.4214	3.37521	9.33405	9.94661	3.73609	0.469094	-1.09205	0.0394737	0.571591	down	yes
MSTRG.1153	Pg_S0164.5	MSTRG.1153.1;Pg_S0164.5	GO:0000054(ribosomal subunit export from nucleus);GO:0003924(GTPase activity);GO:0005634(nucleus);GO:0005737(cytoplasm);GO:0006606(protein import into nucleus)	03013(RNA transport);03008(Ribosome biogenesis in eukaryotes)	K07936	NA	hypothetical protein AALP_AA8G337300 [Arabis alpina]	2.59779	2.84364	4.97371	11.9369	3.60168	6.67209	0.468925	-1.09257	0.00696553	0.297451	down	yes
Pg_S3664.15	Pg_S3664.15	Pg_S3664.15	GO:0005215(transporter activity);GO:0005886(plasma membrane);GO:0006807(nitrogen compound metabolic process);GO:0006857(oligopeptide transport);GO:0009506(plasmodesma);GO:0015031(protein transport);GO:0016020(membrane);GO:0016021(integral component of membrane);GO:0042936(dipeptide transporter activity);GO:0042937(tripeptide transporter activity);GO:0042938(dipeptide transport);GO:0042939(tripept…	NA	NA	NA	PREDICTED: protein NRT1/ PTR FAMILY 8.1-like isoform X1 [Daucus carota subsp. sativus]	1.36405	1.03115	2.05695	2.78879	4.33187	2.402	0.467532	-1.09686	0.0155903	0.413452	down	yes
Pg_S2307.4	Pg_S2307.4	Pg_S2307.4	GO:0005515(protein binding);GO:0005524(ATP binding);GO:0005618(cell wall);GO:0005634(nucleus);GO:0005794(Golgi apparatus);GO:0005829(cytosol);GO:0005886(plasma membrane);GO:0006351(transcription, DNA-templated);GO:0006355(regulation of transcription, DNA-templated);GO:0006457(protein folding);GO:0009408(response to heat);GO:0009615(response to virus);GO:0009617(response to bacterium);GO:0046686(r…	03040(Spliceosome);04141(Protein processing in endoplasmic reticulum);04144(Endocytosis)	K03283	NA	PREDICTED: probable mediator of RNA polymerase II transcription subunit 37c [Phoenix dactylifera]	1.8891	1.48399	1.52256	3.89593	4.51223	2.06382	0.4675	-1.09696	0.0326312	0.536993	down	yes
MSTRG.13660	Pg_S2692.3	MSTRG.13660.1;MSTRG.13660.3	NA	NA	NA	NA		4.18682	6.8342	19.0443	32.8687	11.1796	20.3991	0.466509	-1.10002	0.0273928	0.512872	down	yes
Pg_S8377.3	Pg_S8377.3	Pg_S8377.3	GO:0003674(molecular_function);GO:0005739(mitochondrion);GO:0008150(biological_process)	NA	NA	NA	Pentatricopeptide repeat-containing protein [Cynara cardunculus var. scolymus]	0.471763	0.628154	0.671073	1.08438	1.56301	1.15048	0.466311	-1.10064	0.0385745	0.565711	down	yes
MSTRG.13845		MSTRG.13845.1	NA	NA	NA	NA		4.80151	7.91122	12.2354	23.2374	11.4296	18.9114	0.465638	-1.10272	0.00319783	0.202359	down	yes
Pg_S2568.12	Pg_S2568.12	Pg_S2568.12	GO:0042800(histone methyltransferase activity (H3-K4 specific));GO:0048188(Set1C/COMPASS complex)	00480(Glutathione metabolism)	K01255	EC:3.4.11.1	PREDICTED: uncharacterized protein LOC109019499 [Juglans regia]	1.16477	1.46804	1.14706	2.41847	3.21799	2.50213	0.464438	-1.10644	0.00367611	0.213534	down	yes
MSTRG.12244	Pg_S2292.18	Pg_S2292.18	GO:0005199(structural constituent of cell wall);GO:0005576(extracellular region);GO:0005618(cell wall);GO:0009506(plasmodesma);GO:0071555(cell wall organization)	03010(Ribosome)	K02984	NA	PREDICTED: leucine-rich repeat extensin-like protein 4 [Vitis vinifera]	13.1502	15.7966	34.6354	48.857	34.2128	53.8823	0.464267	-1.10697	0.00248884	0.178149	down	yes
MSTRG.21584	Pg_S5721.10	Pg_S5721.10	GO:0004553(hydrolase activity, hydrolyzing O-glycosyl compounds);GO:0005576(extracellular region);GO:0005618(cell wall);GO:0005794(Golgi apparatus);GO:0010411(xyloglucan metabolic process);GO:0016762(xyloglucan:xyloglucosyl transferase activity);GO:0016798(hydrolase activity, acting on glycosyl bonds);GO:0042546(cell wall biogenesis);GO:0048046(apoplast);GO:0071555(cell wall organization)	04075(Plant hormone signal transduction)	K14504	EC:2.4.1.207	xyloglucan endotransglucosylase/hydrolase [Eleutherococcus senticosus]	5.33143	6.674	6.50689	6.9431	4.41811	28.6182	0.463046	-1.11077	0.0374192	0.562978	down	yes
MSTRG.9264	Pg_S1613.10	MSTRG.9264.1;Pg_S1613.10	GO:0002181(cytoplasmic translation);GO:0003735(structural constituent of ribosome);GO:0022625(cytosolic large ribosomal subunit)	03010(Ribosome)	K02938	NA	PREDICTED: 60S ribosomal protein L8-3-like [Daucus carota subsp. sativus]	33.8975	38.329	25.8979	88.2865	31.7773	92.0386	0.462627	-1.11208	0.00193715	0.154724	down	yes
MSTRG.11413	Pg_S2082.3	Pg_S2082.3	GO:0004553(hydrolase activity, hydrolyzing O-glycosyl compounds);GO:0005576(extracellular region);GO:0008810(cellulase activity);GO:0030245(cellulose catabolic process);GO:0071555(cell wall organization)	00500(Starch and sucrose metabolism)	K01179	EC:3.2.1.4	PREDICTED: endoglucanase 24 [Vitis vinifera]	3.08	1.59153	2.80256	6.11059	6.16761	3.88745	0.462344	-1.11296	0.0269888	0.509666	down	yes
MSTRG.8666	Pg_S1467.14	Pg_S1467.14	GO:0000166(nucleotide binding);GO:0004871(signal transducer activity);GO:0005078(MAP-kinase scaffold activity);GO:0005730(nucleolus);GO:0005829(cytosol);GO:0005834(heterotrimeric G-protein complex);GO:0007165(signal transduction);GO:0009845(seed germination);GO:0009967(positive regulation of signal transduction);GO:0048364(root development);GO:0048367(shoot system development);GO:0071215(cellular…	NA	NA	NA	PREDICTED: guanine nucleotide-binding protein subunit beta-like protein [Daucus carota subsp. sativus]	1.44672	2.70783	2.94032	5.05492	6.44281	3.85317	0.46218	-1.11347	0.0387345	0.566369	down	yes
MSTRG.8340	Pg_S1407.32	Pg_S1407.32	GO:0005576(extracellular region);GO:0016021(integral component of membrane);GO:0016757(transferase activity, transferring glycosyl groups)	00514(Other types of O-glycan biosynthesis)	K18134	EC:2.4.1.255	PREDICTED: protein O-linked-mannose beta-1,4-N-acetylglucosaminyltransferase 2-like isoform X1 [Daucus carota subsp. sativus]	7.38519	4.18281	4.11074	13.9447	11.7584	8.23682	0.461956	-1.11417	0.000722201	0.0815527	down	yes
MSTRG.15038	Pg_S3077.14	Pg_S3077.14	GO:0005887(integral component of plasma membrane);GO:0015075(ion transmembrane transporter activity)	NA	NA	NA	PREDICTED: protein ALUMINUM SENSITIVE 3 [Daucus carota subsp. sativus]	8.24804	8.07726	6.71671	11.3862	20.0384	18.4643	0.461867	-1.11445	0.000331378	0.0482302	down	yes
MSTRG.21055	Pg_S5447.6	Pg_S5447.6	GO:0000139(Golgi membrane);GO:0003824(catalytic activity);GO:0016020(membrane);GO:0016021(integral component of membrane);GO:0016757(transferase activity, transferring glycosyl groups)	NA	NA	NA	PREDICTED: xyloglucan galactosyltransferase KATAMARI1 homolog [Sesamum indicum]	1.87866	3.82323	5.66511	10.2456	7.57228	6.80614	0.461623	-1.11521	0.0255582	0.500677	down	yes
Pg_S7596.4	Pg_S7596.4	Pg_S7596.4	GO:0003674(molecular_function);GO:0005634(nucleus);GO:0008150(biological_process)	NA	NA	NA	PREDICTED: uncharacterized protein LOC18600945 [Theobroma cacao]	1.06872	1.8626	2.1811	4.01709	3.78221	3.27691	0.461567	-1.11539	0.00967349	0.341545	down	yes
MSTRG.20274	Pg_S5042.4	Pg_S5042.4	GO:0003674(molecular_function);GO:0005634(nucleus);GO:0005886(plasma membrane);GO:0008150(biological_process)	NA	NA	NA	PREDICTED: uncharacterized protein LOC108215689 [Daucus carota subsp. sativus]	10.2605	11.4898	23.7444	38.4187	15.87	44.2885	0.461513	-1.11556	0.00932968	0.338997	down	yes
Pg_S2247.1	Pg_S2247.1	Pg_S2247.1	GO:0004672(protein kinase activity);GO:0004712(protein serine/threonine/tyrosine kinase activity);GO:0005524(ATP binding);GO:0005634(nucleus);GO:0006468(protein phosphorylation)	04075(Plant hormone signal transduction)	K14510	EC:2.7.11.1	PREDICTED: uncharacterized protein LOC104901835 [Beta vulgaris subsp. vulgaris]	2.28275	2.7134	3.85344	8.09109	6.50645	4.57832	0.461496	-1.11561	0.0134251	0.393438	down	yes
MSTRG.14044	Pg_S2798.16	Pg_S2798.16	GO:0004674(protein serine/threonine kinase activity);GO:0005524(ATP binding);GO:0005886(plasma membrane);GO:0006468(protein phosphorylation);GO:0007169(transmembrane receptor protein tyrosine kinase signaling pathway);GO:0009846(pollen germination);GO:0009860(pollen tube growth);GO:0016021(integral component of membrane);GO:0080092(regulation of pollen tube growth);GO:0090406(pollen tube)	NA	NA	NA	PREDICTED: pollen receptor-like kinase 4 [Daucus carota subsp. sativus]	1.37469	1.82056	2.58368	4.1705	4.33706	4.01662	0.461422	-1.11584	0.0259299	0.50394	down	yes
MSTRG.23628	Pg_S7176.2	Pg_S7176.2	NA	NA	NA	NA	PREDICTED: putative protein PHLOEM PROTEIN 2-LIKE A3 [Daucus carota subsp. sativus]	183.767	234.709	298.042	276.135	628.211	648.772	0.461341	-1.11609	0.00112819	0.109198	down	yes
MSTRG.21043	Pg_S5440.13	MSTRG.21043.1	NA	NA	NA	NA		2.38785	3.14889	9.03441	12.6394	7.54987	11.4235	0.460926	-1.11739	0.012299	0.384201	down	yes
Pg_S0091.19	Pg_S0091.19	Pg_S0091.19	NA	NA	NA	NA		0.204092	0.360595	0.334028	0.519822	0.961986	0.468387	0.460833	-1.11768	0.0317065	0.531674	down	yes
MSTRG.13986		MSTRG.13986.1	NA	NA	NA	NA		1.96453	1.9614	3.47535	3.64676	5.55609	6.85887	0.460802	-1.11778	0.00512712	0.256964	down	yes
MSTRG.1340	Pg_S0193.7	Pg_S0193.7	GO:0004607(phosphatidylcholine-sterol O-acyltransferase activity);GO:0005634(nucleus);GO:0005773(vacuole);GO:0005783(endoplasmic reticulum);GO:0006071(glycerol metabolic process);GO:0006629(lipid metabolic process);GO:0008374(O-acyltransferase activity);GO:0016021(integral component of membrane);GO:0019432(triglyceride biosynthetic process);GO:0046027(phospholipid:diacylglycerol acyltransferase a…	00561(Glycerolipid metabolism)	K00679	EC:2.3.1.158	hypothetical protein DCAR_010500 [Daucus carota subsp. sativus]	2.74717	3.20088	3.12645	4.67871	11.4766	3.54761	0.460565	-1.11852	0.0439833	0.588696	down	yes
MSTRG.17792	Pg_S4010.16	MSTRG.17792.1;Pg_S4010.16	GO:0005515(protein binding);GO:0005516(calmodulin binding);GO:0005634(nucleus);GO:0006914(autophagy);GO:0006915(apoptotic process);GO:0009408(response to heat);GO:0009409(response to cold);GO:0009506(plasmodesma);GO:0009644(response to high light intensity);GO:0009817(defense response to fungus, incompatible interaction);GO:0010228(vegetative to reproductive phase transition of meristem);GO:00105…	00350(Tyrosine metabolism)	K01555	EC:3.7.1.2	PREDICTED: BAG family molecular chaperone regulator 6 isoform X2 [Vitis vinifera]	32.9817	45.1898	44.4519	21.5314	99.7321	145.126	0.460317	-1.1193	0.0191307	0.450081	down	yes
Pg_S6758.12	Pg_S6758.12	Pg_S6758.12	GO:0005886(plasma membrane);GO:0006820(anion transport);GO:0008381(mechanically-gated ion channel activity)	NA	NA	NA	hypothetical protein DCAR_022826 [Daucus carota subsp. sativus]	0.164675	0.205029	0.288818	0.395387	0.513934	0.523357	0.459644	-1.12141	0.0413872	0.579853	down	yes
MSTRG.1478	Pg_S0213.64	Pg_S0213.64	GO:0005634(nucleus);GO:0005829(cytosol);GO:0007338(single fertilization);GO:0009846(pollen germination);GO:0009860(pollen tube growth);GO:0016740(transferase activity)	NA	NA	NA	PREDICTED: uncharacterized protein LOC104244070 [Nicotiana sylvestris]	7.66461	9.86729	18.9619	35.9769	17.5938	25.8711	0.459378	-1.12225	0.00292872	0.192863	down	yes
MSTRG.11835	Pg_S2179.18	Pg_S2179.18	GO:0004842(ubiquitin-protein transferase activity);GO:0019005(SCF ubiquitin ligase complex);GO:0031146(SCF-dependent proteasomal ubiquitin-dependent protein catabolic process)	00970(Aminoacyl-tRNA biosynthesis)	K01889	EC:6.1.1.20	unnamed protein product [Coffea canephora]	1.45537	1.98536	1.59133	1.8923	7.60297	1.46439	0.459143	-1.12299	0.0427174	0.584113	down	yes
MSTRG.18453	Pg_S4285.3	Pg_S4285.3	GO:0005634(nucleus);GO:0006506(GPI anchor biosynthetic process);GO:0016757(transferase activity, transferring glycosyl groups)	00563(Glycosylphosphatidylinositol(GPI)-anchor biosynthesis)	K03857	EC:2.4.1.198	PREDICTED: phosphatidylinositol N-acetylglucosaminyltransferase gpi3 subunit [Daucus carota subsp. sativus]	2.73859	3.61117	3.79517	3.71294	10.5248	7.8649	0.458993	-1.12346	0.00258461	0.18121	down	yes
MSTRG.23715	Pg_S7271.3	Pg_S7271.3	GO:0005507(copper ion binding);GO:0009809(lignin biosynthetic process);GO:0016722(oxidoreductase activity, oxidizing metal ions)	00053(Ascorbate and aldarate metabolism)	K00423	EC:1.10.3.3	PREDICTED: laccase-11-like [Daucus carota subsp. sativus]	0.421231	0.56175	1.0153	1.53054	1.92077	0.905894	0.458615	-1.12464	0.0321256	0.534092	down	yes
MSTRG.14418	Pg_S2924.9	MSTRG.14418.2;Pg_S2924.9;MSTRG.14418.1	GO:0005730(nucleolus);GO:0005731(nucleolus organizer region);GO:0005737(cytoplasm);GO:0007140(male meiosis);GO:0007143(female meiotic division);GO:0009561(megagametogenesis);GO:0033169(histone H3-K9 demethylation);GO:0035197(siRNA binding);GO:0055046(microgametogenesis)	NA	NA	NA	PREDICTED: protein argonaute 5 [Nicotiana tomentosiformis]	5.34075	7.2308	24.1947	32.3854	17.005	30.9498	0.457632	-1.12774	0.0191632	0.450081	down	yes
Pg_S1761.4	Pg_S1761.4	Pg_S1761.4	GO:0004674(protein serine/threonine kinase activity);GO:0005515(protein binding);GO:0005524(ATP binding);GO:0005886(plasma membrane);GO:0006468(protein phosphorylation);GO:0009507(chloroplast);GO:0009556(microsporogenesis);GO:0010234(anther wall tapetum cell fate specification);GO:0016020(membrane);GO:0016021(integral component of membrane);GO:0016301(kinase activity);GO:0019199(transmembrane rec…	04075(Plant hormone signal transduction)	K13415	EC:2.7.10.1;EC:2.7.11.1	PREDICTED: leucine-rich repeat receptor protein kinase EMS1 [Daucus carota subsp. sativus]	0.179285	0.19909	0.379482	0.57751	0.808793	0.270619	0.457388	-1.12851	0.0475126	0.597473	down	yes
Pg_S3575.4	Pg_S3575.4	Pg_S3575.4	GO:0003677(DNA binding);GO:0003700(transcription factor activity, sequence-specific DNA binding);GO:0005634(nucleus);GO:0006351(transcription, DNA-templated);GO:0006355(regulation of transcription, DNA-templated);GO:0008289(lipid binding);GO:0043565(sequence-specific DNA binding);GO:0048497(maintenance of floral organ identity)	00130(Ubiquinone and other terpenoid-quinone biosynthesis)	K02548	EC:2.5.1.74;EC:2.5.1	PREDICTED: homeobox-leucine zipper protein ANTHOCYANINLESS 2-like [Daucus carota subsp. sativus]	2.39752	1.3304	1.38302	4.98001	2.74248	3.45851	0.45711	-1.12939	0.00178606	0.149807	down	yes
Pg_S1382.6	Pg_S1382.6	Pg_S1382.6	GO:0004806(triglyceride lipase activity);GO:0005576(extracellular region);GO:0006629(lipid metabolic process);GO:0016787(hydrolase activity)	00564(Glycerophospholipid metabolism);00592(alpha-Linolenic acid metabolism)	K16818	EC:3.1.1.32	hypothetical protein DCAR_002451 [Daucus carota subsp. sativus]	1.31285	1.80851	4.79654	6.01298	4.23968	7.08866	0.456591	-1.13102	0.0162752	0.421323	down	yes
Pg_S1604.7	Pg_S1604.7	Pg_S1604.7	GO:0005575(cellular_component)	03008(Ribosome biogenesis in eukaryotes);03018(RNA degradation)	K12619	EC:3.1.13	PREDICTED: uncharacterized protein LOC108208846 isoform X1 [Daucus carota subsp. sativus]	1.35902	1.62994	1.72526	3.20523	4.86322	2.25988	0.456436	-1.13151	0.000829294	0.0902736	down	yes
MSTRG.10036	Pg_S1769.25	MSTRG.10036.1;Pg_S1769.25	GO:0030288(outer membrane-bounded periplasmic space)	NA	NA	NA	PREDICTED: carboxyl-terminal-processing peptidase 3, chloroplastic isoform X2 [Daucus carota subsp. sativus]	0.74014	1.35408	3.67934	4.32441	3.67895	4.65063	0.456264	-1.13206	0.0193445	0.450266	down	yes
MSTRG.6531	Pg_S1031.21	MSTRG.6531.2	NA	NA	NA	NA		5.03713	4.35538	6.6437	14.3473	14.3977	6.43703	0.455806	-1.13351	0.000892199	0.0939966	down	yes
Pg_S6670.3	Pg_S6670.3	Pg_S6670.3	GO:0003779(actin binding);GO:0005618(cell wall);GO:0005737(cytoplasm);GO:0005886(plasma membrane);GO:0009524(phragmoplast);GO:0009960(endosperm development);GO:0016021(integral component of membrane);GO:0030041(actin filament polymerization);GO:0045010(actin nucleation);GO:0048317(seed morphogenesis)	04626(Plant-pathogen interaction)	K18875	NA	PREDICTED: formin-like protein 5 [Daucus carota subsp. sativus]	0.624659	1.20883	4.05575	5.14862	2.54846	5.2245	0.455768	-1.13363	0.0389866	0.568556	down	yes
MSTRG.13751	Pg_S2715.6	Pg_S2715.6	GO:0016020(membrane);GO:0016709(oxidoreductase activity, acting on paired donors, with incorporation or reduction of molecular oxygen, NAD(P)H as one donor, and incorporation of one atom of oxygen);GO:0044550(secondary metabolite biosynthetic process)	00591(Linoleic acid metabolism);00380(Tryptophan metabolism);00232(Caffeine metabolism)	K07409	EC:1.14.14.1	PREDICTED: cytochrome P450 78A5-like [Daucus carota subsp. sativus]	6.85305	5.17447	5.71933	13.2892	13.7058	12.0159	0.45492	-1.13631	2.17462e-05	0.00628355	down	yes
Pg_S2785.3	Pg_S2785.3	Pg_S2785.3	GO:0004028(3-chloroallyl aldehyde dehydrogenase activity);GO:0004029(aldehyde dehydrogenase (NAD) activity)	00010(Glycolysis / Gluconeogenesis);00040(Pentose and glucuronate interconversions);00053(Ascorbate and aldarate metabolism);00620(Pyruvate metabolism);00071(Fatty acid degradation);00561(Glycerolipid metabolism);00280(Valine, leucine and isoleucine degradation);00310(Lysine degradation);00330(Arginine and proline metabolism);00340(Histidine metabolism);00380(Tryptophan metabolism);00410(beta-Ala…	K00128	EC:1.2.1.3	PREDICTED: aldehyde dehydrogenase family 3 member F1-like [Daucus carota subsp. sativus]	0.27177	0.379839	0.250605	0.539683	0.62579	0.821106	0.454155	-1.13874	0.0443753	0.591216	down	yes
MSTRG.10351		MSTRG.10351.1	NA	NA	NA	NA		1.70581	3.90295	2.14195	7.68893	6.14874	3.2356	0.453968	-1.13934	0.0392329	0.57038	down	yes
Pg_S4267.10	Pg_S4267.10	Pg_S4267.10	GO:0003677(DNA binding);GO:0003700(transcription factor activity, sequence-specific DNA binding);GO:0005634(nucleus);GO:0006355(regulation of transcription, DNA-templated);GO:0008150(biological_process)	00130(Ubiquinone and other terpenoid-quinone biosynthesis)	K12501	EC:2.5.1.117	PREDICTED: trihelix transcription factor ASIL1 [Daucus carota subsp. sativus]	0.966973	2.04561	0.967587	2.14723	1.42489	5.19986	0.453737	-1.14007	0.0346471	0.547848	down	yes
MSTRG.8747		MSTRG.8747.1	NA	NA	NA	NA		1.99106	2.22123	2.27466	7.51908	4.04743	2.73136	0.4537	-1.14019	0.0314247	0.529646	down	yes
MSTRG.10052	Pg_S1771.7	MSTRG.10052.1	NA	NA	NA	NA		1.84135	2.34984	1.96946	6.11134	4.88823	2.58641	0.453457	-1.14096	0.00232569	0.172092	down	yes
Pg_S2844.11	Pg_S2844.11	Pg_S2844.11	GO:0005249(voltage-gated potassium channel activity);GO:0005887(integral component of plasma membrane);GO:0042391(regulation of membrane potential)	04626(Plant-pathogen interaction)	K05391	NA	hypothetical protein DCAR_015525 [Daucus carota subsp. sativus]	1.04146	0.996107	3.64825	3.49286	3.18585	5.86411	0.453312	-1.14142	0.0206374	0.462102	down	yes
MSTRG.6100	Pg_S0958.2	Pg_S0958.2	NA	NA	NA	NA	PREDICTED: pentatricopeptide repeat-containing protein At1g63330-like isoform X1 [Daucus carota subsp. sativus]	2.15911	3.79316	4.81338	10.5109	4.40581	8.83994	0.453163	-1.1419	0.00326579	0.205666	down	yes
MSTRG.4779	Pg_S0743.1	Pg_S0743.1	GO:0003677(DNA binding);GO:0003700(transcription factor activity, sequence-specific DNA binding);GO:0005634(nucleus);GO:0006351(transcription, DNA-templated);GO:0006355(regulation of transcription, DNA-templated);GO:0009873(ethylene-activated signaling pathway);GO:0043565(sequence-specific DNA binding);GO:0045893(positive regulation of transcription, DNA-templated)	04626(Plant-pathogen interaction)	K13434	NA	PREDICTED: ethylene-responsive transcription factor TINY-like [Vitis vinifera]	10.5439	9.36038	39.1286	65.4253	15.0662	49.8618	0.452868	-1.14284	0.0416117	0.580575	down	yes
Pg_S4326.11	Pg_S4326.11	Pg_S4326.11	GO:0004337(geranyltranstransferase activity)	00130(Ubiquinone and other terpenoid-quinone biosynthesis)	K06125	EC:2.5.1.39	PREDICTED: 4-hydroxybenzoate polyprenyltransferase, mitochondrial-like [Daucus carota subsp. sativus]	1.17334	1.35021	1.83431	3.61167	3.96017	2.0519	0.452824	-1.14298	0.00573631	0.270937	down	yes
MSTRG.12929	Pg_S2473.2	MSTRG.12929.1;Pg_S2473.2	GO:0004364(glutathione transferase activity);GO:0005737(cytoplasm);GO:0006749(glutathione metabolic process);GO:0009407(toxin catabolic process)	00480(Glutathione metabolism)	K00799	EC:2.5.1.18	hypothetical protein MANES_03G090500 [Manihot esculenta]	5.47842	14.847	34.5051	46.5553	20.3743	54.2724	0.45239	-1.14436	0.0283657	0.516705	down	yes
Pg_S4323.8	Pg_S4323.8	Pg_S4323.8	GO:0000977(RNA polymerase II regulatory region sequence-specific DNA binding);GO:0003700(transcription factor activity, sequence-specific DNA binding);GO:0005634(nucleus);GO:0006357(regulation of transcription from RNA polymerase II promoter)	02010(ABC transporters)	K05658	EC:3.6.3.44	PREDICTED: zinc finger BED domain-containing protein RICESLEEPER 2-like [Daucus carota subsp. sativus]	0.35048	0.441615	0.460972	1.30953	1.06981	0.394643	0.451722	-1.14649	0.0124072	0.38474	down	yes
MSTRG.14406	Pg_S2920.23	Pg_S2920.23	GO:0030599(pectinesterase activity);GO:0046910(pectinesterase inhibitor activity);GO:0071944(cell periphery)	00040(Pentose and glucuronate interconversions);00500(Starch and sucrose metabolism)	K01051	EC:3.1.1.11	PREDICTED: pectinesterase 1 [Daucus carota subsp. sativus]	4.39851	3.36079	6.90444	10.9946	6.04456	15.4868	0.450832	-1.14934	0.00264145	0.182829	down	yes
MSTRG.15752	Pg_S3326.7	Pg_S3326.7	GO:0000139(Golgi membrane);GO:0003824(catalytic activity);GO:0005794(Golgi apparatus);GO:0008378(galactosyltransferase activity);GO:0009969(xyloglucan biosynthetic process);GO:0016020(membrane);GO:0016021(integral component of membrane)	NA	NA	NA	PREDICTED: xyloglucan galactosyltransferase XLT2 [Daucus carota subsp. sativus]	14.8997	22.0057	48.7905	68.0447	46.2136	75.8919	0.450675	-1.14984	0.00364089	0.212678	down	yes
Pg_S5731.9	Pg_S5731.9	Pg_S5731.9	GO:0009813(flavonoid biosynthetic process);GO:0043231(intracellular membrane-bounded organelle);GO:0052696(flavonoid glucuronidation);GO:0080043(quercetin 3-O-glucosyltransferase activity);GO:0080044(quercetin 7-O-glucosyltransferase activity)	00944(Flavone and flavonol biosynthesis)	K13496	EC:2.4.1	UGTPg44 [Panax ginseng]	0.653246	0.391293	0.420285	1.18015	1.0531	1.01798	0.450544	-1.15026	0.0294067	0.519732	down	yes
Pg_S1303.6	Pg_S1303.6	Pg_S1303.6	GO:0005524(ATP binding);GO:0005634(nucleus);GO:0005730(nucleolus);GO:0006364(rRNA processing);GO:0008033(tRNA processing);GO:0008080(N-acetyltransferase activity)	03008(Ribosome biogenesis in eukaryotes)	K14521	EC:2.3.1	PREDICTED: RNA cytidine acetyltransferase 1-like [Daucus carota subsp. sativus]	0.582805	1.01527	1.19439	2.23811	2.35131	1.61101	0.450366	-1.15083	0.0340294	0.543444	down	yes
MSTRG.21298	Pg_S5559.10	Pg_S5559.10	GO:0005886(plasma membrane);GO:0007165(signal transduction);GO:0009617(response to bacterium);GO:0009682(induced systemic resistance);GO:0016021(integral component of membrane);GO:0031347(regulation of defense response);GO:1900426(positive regulation of defense response to bacterium);GO:1902290(positive regulation of defense response to oomycetes)	NA	NA	NA	PREDICTED: receptor-like protein 51 [Daucus carota subsp. sativus]	2.63028	2.92001	2.49983	8.30762	6.0951	3.47569	0.45027	-1.15114	0.00984072	0.343092	down	yes
MSTRG.8995		MSTRG.8995.1	NA	NA	NA	NA		1.93717	3.38631	13.1626	16.0605	5.85521	19.1461	0.450201	-1.15136	0.0499696	0.604508	down	yes
MSTRG.7643	Pg_S1273.14	Pg_S1273.14	GO:0004674(protein serine/threonine kinase activity);GO:0005524(ATP binding);GO:0005886(plasma membrane);GO:0006468(protein phosphorylation);GO:0007169(transmembrane receptor protein tyrosine kinase signaling pathway);GO:0016021(integral component of membrane);GO:0016301(kinase activity);GO:0016310(phosphorylation)	04075(Plant hormone signal transduction)	K13415	EC:2.7.10.1;EC:2.7.11.1	PREDICTED: receptor-like protein kinase HSL1 [Daucus carota subsp. sativus]	2.90326	3.33684	4.39641	9.52568	7.64579	6.49958	0.449346	-1.1541	5.49298e-05	0.0125499	down	yes
Pg_S0161.24	Pg_S0161.24	Pg_S0161.24	GO:0005759(mitochondrial matrix);GO:0006790(sulfur compound metabolic process);GO:0008198(ferrous iron binding);GO:0016226(iron-sulfur cluster assembly);GO:0051537(2 iron, 2 sulfur cluster binding);GO:0051539(4 iron, 4 sulfur cluster binding);GO:0097428(protein maturation by iron-sulfur cluster transfer)	NA	NA	NA	PREDICTED: iron-sulfur assembly protein IscA-like 2, mitochondrial [Nicotiana sylvestris]	1.92092	2.05313	1.81998	5.26138	2.96652	4.67719	0.448972	-1.1553	0.0168723	0.426037	down	yes
MSTRG.22432	Pg_S6181.3	Pg_S6181.3	GO:0003674(molecular_function);GO:0005634(nucleus);GO:0016021(integral component of membrane)	NA	NA	NA	PREDICTED: uncharacterized protein LOC108215832 [Daucus carota subsp. sativus]	1.68886	3.20409	1.26574	4.5239	3.91552	5.2806	0.448884	-1.15559	0.00384928	0.218276	down	yes
MSTRG.1001	Pg_S0141.11	MSTRG.1001.2;MSTRG.1001.6;MSTRG.1001.1;MSTRG.1001.5;Pg_S0141.11;MSTRG.1001.3	GO:0004674(protein serine/threonine kinase activity);GO:0005634(nucleus);GO:0005737(cytoplasm);GO:0005886(plasma membrane);GO:0035556(intracellular signal transduction)	03013(RNA transport)	K03231	NA	PREDICTED: uncharacterized protein LOC100257599 [Vitis vinifera]	4.44065	4.38562	5.35549	10.7851	7.10459	13.7348	0.448443	-1.157	9.87667e-05	0.02011	down	yes
Pg_S1451.8	Pg_S1451.8	Pg_S1451.8	GO:0005634(nucleus)	NA	NA	NA	unnamed protein product, partial [Vitis vinifera]	0.702734	1.00174	1.35835	2.24073	2.48928	2.1077	0.44793	-1.15865	0.0122317	0.383004	down	yes
MSTRG.7037	Pg_S1137.7	MSTRG.7037.2;MSTRG.7037.1;Pg_S1137.7	GO:0005524(ATP binding);GO:0005634(nucleus);GO:0006952(defense response);GO:0043531(ADP binding)	04626(Plant-pathogen interaction)	K13457	NA	PREDICTED: probable disease resistance protein At5g66900 [Daucus carota subsp. sativus]	4.14872	5.06981	22.3942	29.1761	8.6616	32.7477	0.447865	-1.15886	0.0497168	0.604508	down	yes
MSTRG.5987		MSTRG.5987.1	NA	NA	NA	NA		2.25838	3.78616	5.43269	7.91825	12.3575	5.35274	0.447831	-1.15897	0.0352696	0.552187	down	yes
MSTRG.21275	Pg_S5549.3	MSTRG.21275.2	NA	NA	NA	NA		1.99707	2.44171	3.64052	6.70307	2.95826	8.39648	0.447413	-1.16032	0.00818524	0.3223	down	yes
MSTRG.14122	Pg_S2811.14	Pg_S2811.14	GO:0003677(DNA binding);GO:0003700(transcription factor activity, sequence-specific DNA binding);GO:0005634(nucleus);GO:0006351(transcription, DNA-templated);GO:0006355(regulation of transcription, DNA-templated);GO:0009738(abscisic acid-activated signaling pathway)	04626(Plant-pathogen interaction)	K13434	NA	AP2/ERF domain-containing transcription factor [Vernicia montana]	8.78134	14.0191	49.9924	54.6312	20.8339	87.2743	0.447297	-1.1607	0.0455414	0.594374	down	yes
MSTRG.2028	Pg_S0280.1	MSTRG.2028.4;MSTRG.2028.2;MSTRG.2028.3;MSTRG.2028.1	NA	NA	NA	NA		29.7162	25.6042	15.3927	50.2114	39.6064	68.389	0.446967	-1.16176	0.000196189	0.0323934	down	yes
Pg_S6373.15	Pg_S6373.15	Pg_S6373.15	NA	NA	NA	NA	PREDICTED: uncharacterized protein LOC106326002 [Brassica oleracea var. oleracea]	0.167333	0.390671	1.17408	1.16165	1.56016	1.15669	0.446588	-1.16298	0.0361579	0.555895	down	yes
Pg_S4265.6	Pg_S4265.6	Pg_S4265.6	GO:0009507(chloroplast);GO:0010150(leaf senescence);GO:0010228(vegetative to reproductive phase transition of meristem);GO:0034599(cellular response to oxidative stress);GO:0072593(reactive oxygen species metabolic process)	NA	NA	NA	PREDICTED: uncharacterized protein LOC108215681 isoform X1 [Daucus carota subsp. sativus]	2.48129	2.88515	2.14707	7.35316	4.99474	4.48942	0.446242	-1.1641	0.0120112	0.381513	down	yes
MSTRG.1834	Pg_S0252.34	Pg_S0252.34	GO:0003714(transcription corepressor activity);GO:0005634(nucleus);GO:0009611(response to wounding);GO:0031347(regulation of defense response);GO:1903507(negative regulation of nucleic acid-templated transcription);GO:2000022(regulation of jasmonic acid mediated signaling pathway)	04075(Plant hormone signal transduction)	K13464	NA	PREDICTED: protein TIFY 10A-like [Daucus carota subsp. sativus]	3.36375	3.27285	17.5998	16.3995	12.1845	25.8234	0.445461	-1.16663	0.0404629	0.574524	down	yes
MSTRG.8743	Pg_S1485.9	Pg_S1485.9	NA	NA	NA	NA		10.8655	12.8187	14.7528	36.3991	32.0198	17.918	0.445199	-1.16748	0.000119557	0.0222664	down	yes
Pg_S2104.26	Pg_S2104.26	Pg_S2104.26	GO:0009813(flavonoid biosynthetic process);GO:0043231(intracellular membrane-bounded organelle);GO:0052696(flavonoid glucuronidation);GO:0080043(quercetin 3-O-glucosyltransferase activity);GO:0080044(quercetin 7-O-glucosyltransferase activity)	00908(Zeatin biosynthesis)	NA	NA	UGTPg40 [Panax ginseng]	1.50478	0.856643	1.07683	2.72035	2.69227	2.31097	0.445162	-1.1676	0.00224206	0.167502	down	yes
MSTRG.2731	Pg_S0397.32	Pg_S0397.32	GO:0003677(DNA binding);GO:0003700(transcription factor activity, sequence-specific DNA binding);GO:0005634(nucleus);GO:0006351(transcription, DNA-templated);GO:0006355(regulation of transcription, DNA-templated);GO:0007275(multicellular organism development)	03018(RNA degradation)	K12581	NA	PREDICTED: NAC domain-containing protein 100-like [Daucus carota subsp. sativus]	1.71112	2.0791	6.02691	6.83783	4.30452	10.9128	0.445117	-1.16774	0.0185848	0.444106	down	yes
Pg_S1797.8	Pg_S1797.8	Pg_S1797.8	GO:0003676(nucleic acid binding);GO:0003677(DNA binding);GO:0005575(cellular_component);GO:0008150(biological_process);GO:0046872(metal ion binding)	04120(Ubiquitin mediated proteolysis)	K10260	NA	PREDICTED: zinc finger CCCH domain-containing protein 48-like [Daucus carota subsp. sativus]	0.413403	0.878112	0.745424	2.29697	1.31468	0.972626	0.444331	-1.17029	0.0434062	0.587374	down	yes
Pg_S8512.1	Pg_S8512.1	Pg_S8512.1	GO:0003735(structural constituent of ribosome);GO:0006412(translation)	03015(mRNA surveillance pathway)	K14406	NA	PREDICTED: solute carrier family 25 member 44-like isoform X1 [Daucus carota subsp. sativus]	0.685672	0.400166	0.419538	1.14295	0.666312	1.58263	0.443816	-1.17197	0.0452695	0.594374	down	yes
Pg_S1746.7	Pg_S1746.7	Pg_S1746.7	GO:0005739(mitochondrion)	00040(Pentose and glucuronate interconversions);00052(Galactose metabolism);00053(Ascorbate and aldarate metabolism);00520(Amino sugar and nucleotide sugar metabolism)	K12447	EC:2.7.7.64	hypothetical protein VITISV_041217 [Vitis vinifera]	0.13319	0.299739	0.381825	0.41211	0.471678	0.952661	0.443657	-1.17248	0.0271812	0.511315	down	yes
MSTRG.11123	Pg_S2014.34	Pg_S2014.34	GO:0003674(molecular_function);GO:0008150(biological_process);GO:0009507(chloroplast);GO:0016021(integral component of membrane)	NA	NA	NA	PREDICTED: uncharacterized protein LOC108226082 [Daucus carota subsp. sativus]	3.43808	2.45183	4.21136	7.34169	12.4853	2.95211	0.443444	-1.17318	0.0108922	0.359798	down	yes
MSTRG.14732	Pg_S3009.20	MSTRG.14732.1	NA	NA	NA	NA		0.708523	3.62609	3.1537	6.2474	6.82041	3.83215	0.443097	-1.17431	0.017043	0.428771	down	yes
MSTRG.694	Pg_S0096.26	Pg_S0096.26	GO:0003677(DNA binding);GO:0003700(transcription factor activity, sequence-specific DNA binding);GO:0005634(nucleus);GO:0006351(transcription, DNA-templated);GO:0006355(regulation of transcription, DNA-templated);GO:0009873(ethylene-activated signaling pathway)	04626(Plant-pathogen interaction)	K13434	NA	PREDICTED: ethylene-responsive transcription factor ERF014 [Daucus carota subsp. sativus]	4.31235	3.84028	7.24213	12.3746	9.33696	13.0941	0.442306	-1.17688	0.000912825	0.0959125	down	yes
MSTRG.12209	Pg_S2286.16	Pg_S2286.16	GO:0009813(flavonoid biosynthetic process);GO:0043231(intracellular membrane-bounded organelle);GO:0052696(flavonoid glucuronidation);GO:0080043(quercetin 3-O-glucosyltransferase activity);GO:0080044(quercetin 7-O-glucosyltransferase activity)	00908(Zeatin biosynthesis)	K13496	EC:2.4.1	PREDICTED: UDP-glycosyltransferase 89A2-like [Daucus carota subsp. sativus]	0.882937	3.8863	7.0268	6.84865	8.26138	11.5945	0.441723	-1.17878	0.0252494	0.498105	down	yes
MSTRG.3826	Pg_S0572.2	MSTRG.3826.1;Pg_S0572.2	GO:0000989(transcription factor activity, transcription factor binding);GO:0005634(nucleus);GO:0006355(regulation of transcription, DNA-templated);GO:0009640(photomorphogenesis)	NA	NA	NA	PREDICTED: B-box zinc finger protein 21-like [Daucus carota subsp. sativus]	1.1359	1.35046	2.34058	3.31749	2.38909	5.22816	0.441433	-1.17973	0.00359662	0.211265	down	yes
MSTRG.15343	Pg_S3163.15	Pg_S3163.15	GO:0009505(plant-type cell wall);GO:0009506(plasmodesma);GO:0016020(membrane)	NA	NA	NA	Expansin-like protein isoform 1 [Theobroma cacao]	6.32695	11.5288	19.5976	27.3727	14.9538	42.6869	0.440558	-1.18259	0.00724754	0.30183	down	yes
MSTRG.4244	Pg_S0647.11	Pg_S0647.11	GO:0004143(diacylglycerol kinase activity);GO:0005524(ATP binding);GO:0005634(nucleus);GO:0006952(defense response);GO:0007205(protein kinase C-activating G-protein coupled receptor signaling pathway);GO:0009409(response to cold);GO:0009611(response to wounding);GO:0016021(integral component of membrane);GO:0016310(phosphorylation);GO:0035556(intracellular signal transduction);GO:0046872(metal io…	00561(Glycerolipid metabolism);00564(Glycerophospholipid metabolism);04070(Phosphatidylinositol signaling system)	K00901	EC:2.7.1.107	PREDICTED: diacylglycerol kinase 2 [Daucus carota subsp. sativus]	3.40774	3.64725	5.29678	14.2527	5.07164	8.74881	0.439985	-1.18447	0.00137856	0.127467	down	yes
Pg_S1544.7	Pg_S1544.7	Pg_S1544.7	GO:0003690(double-stranded DNA binding);GO:0005739(mitochondrion);GO:0006355(regulation of transcription, DNA-templated)	NA	NA	NA	unnamed protein product, partial [Vitis vinifera]	0.682427	1.61935	1.26125	2.7782	3.17008	2.15516	0.439694	-1.18543	0.029088	0.518232	down	yes
Pg_S4468.21	Pg_S4468.21	Pg_S4468.21	GO:0005739(mitochondrion);GO:0005743(mitochondrial inner membrane);GO:0006461(protein complex assembly);GO:0015450(P-P-bond-hydrolysis-driven protein transmembrane transporter activity);GO:0016021(integral component of membrane);GO:0045039(protein import into mitochondrial inner membrane);GO:0051205(protein insertion into membrane)	03060(Protein export)	K03217	NA	PREDICTED: mitochondrial inner membrane protein OXA1-like [Daucus carota subsp. sativus]	1.47277	1.44305	1.66592	2.8421	2.9142	4.67041	0.439424	-1.18631	0.000984902	0.100791	down	yes
MSTRG.6492	Pg_S1029.2	Pg_S1029.2	GO:0004672(protein kinase activity);GO:0004674(protein serine/threonine kinase activity);GO:0005515(protein binding);GO:0005524(ATP binding);GO:0005886(plasma membrane);GO:0006468(protein phosphorylation);GO:0007169(transmembrane receptor protein tyrosine kinase signaling pathway);GO:0016021(integral component of membrane);GO:0016301(kinase activity)	04075(Plant hormone signal transduction);04626(Plant-pathogen interaction)	K13416	EC:2.7.10.1;EC:2.7.11.1	PREDICTED: probable LRR receptor-like serine/threonine-protein kinase IRK [Daucus carota subsp. sativus]	3.04937	4.01618	5.55518	11.1491	10.0897	7.49287	0.439261	-1.18685	7.62598e-05	0.0166488	down	yes
MSTRG.17201	Pg_S3767.19	Pg_S3767.19	GO:0005886(plasma membrane);GO:0008150(biological_process);GO:0016021(integral component of membrane)	04144(Endocytosis)	K18442	NA	PREDICTED: DUF21 domain-containing protein At2g14520 [Daucus carota subsp. sativus]	0.89775	1.25999	3.19849	5.08943	1.97554	5.1403	0.438846	-1.18821	0.0247214	0.493389	down	yes
MSTRG.3503	Pg_S0506.8	MSTRG.3503.5;MSTRG.3503.6;MSTRG.3503.4;MSTRG.3503.2;MSTRG.3503.1;Pg_S0506.8	GO:0005516(calmodulin binding);GO:0005634(nucleus);GO:0006950(response to stress)	NA	NA	NA	PREDICTED: calmodulin-binding protein 60 D [Daucus carota subsp. sativus]	3.72139	5.0492	13.7144	12.5699	10.3016	28.4527	0.438097	-1.19068	0.0131211	0.390846	down	yes
MSTRG.18457	Pg_S4286.16	Pg_S4286.16	GO:0000271(polysaccharide biosynthetic process);GO:0005794(Golgi apparatus);GO:0016757(transferase activity, transferring glycosyl groups)	00500(Starch and sucrose metabolism);00520(Amino sugar and nucleotide sugar metabolism)	K13648	EC:2.4.1.43	PREDICTED: probable galacturonosyltransferase-like 7 [Nelumbo nucifera]	5.19838	9.10659	19.9216	32.3502	13.625	32.3338	0.43707	-1.19406	0.00844043	0.327101	down	yes
Pg_S2438.10	Pg_S2438.10	Pg_S2438.10	GO:0003333(amino acid transmembrane transport);GO:0005886(plasma membrane);GO:0015171(amino acid transmembrane transporter activity)	04075(Plant hormone signal transduction)	K13946	NA	PREDICTED: auxin transporter-like protein 2 [Daucus carota subsp. sativus]	0.970456	0.706894	1.29567	2.53925	3.68877	0.57862	0.436783	-1.19501	0.0429558	0.584232	down	yes
MSTRG.15746		MSTRG.15746.1	NA	NA	NA	NA		1.86924	5.73855	3.95367	9.42586	9.94104	7.12945	0.436342	-1.19647	0.00136875	0.127467	down	yes
Pg_S1107.14	Pg_S1107.14	Pg_S1107.14	GO:0001558(regulation of cell growth);GO:0001944(vasculature development);GO:0005524(ATP binding);GO:0005576(extracellular region);GO:0005739(mitochondrion);GO:0005886(plasma membrane);GO:0006468(protein phosphorylation);GO:0009664(plant-type cell wall organization);GO:0009944(polarity specification of adaxial/abaxial axis);GO:0009965(leaf morphogenesis);GO:0010103(stomatal complex morphogenesis)…	04075(Plant hormone signal transduction)	K13415	EC:2.7.10.1;EC:2.7.11.1	PREDICTED: LRR receptor-like serine/threonine-protein kinase ERECTA [Ricinus communis]	0.245662	0.288822	0.479375	1.073	0.903077	0.349145	0.436026	-1.19751	0.0321943	0.534092	down	yes
MSTRG.3074	Pg_S0437.17	Pg_S0437.17	GO:0009567(double fertilization forming a zygote and endosperm)	NA	NA	NA	PREDICTED: uncharacterized protein LOC108223848 [Daucus carota subsp. sativus]	3.81979	2.77097	3.90655	7.21841	7.14906	9.75001	0.435257	-1.20006	0.000125978	0.023242	down	yes
MSTRG.9582	Pg_S1671.32	MSTRG.9582.1	NA	NA	NA	NA		2.86734	6.97302	8.64916	14.3983	15.9411	12.1418	0.43524	-1.20012	0.000890964	0.0939966	down	yes
Pg_S4873.3	Pg_S4873.3	Pg_S4873.3	GO:0043161(proteasome-mediated ubiquitin-dependent protein catabolic process);GO:0061630(ubiquitin protein ligase activity)	NA	NA	NA	PREDICTED: E3 ubiquitin ligase BIG BROTHER-like [Ziziphus jujuba]	1.44896	0.72474	0.776511	2.58425	3.05111	1.14399	0.435176	-1.20033	0.0363356	0.557666	down	yes
Pg_S5718.3	Pg_S5718.3	Pg_S5718.3	GO:0005634(nucleus);GO:0006281(DNA repair);GO:0016491(oxidoreductase activity);GO:0035514(DNA demethylase activity);GO:0046872(metal ion binding);GO:0051213(dioxygenase activity);GO:0055114(oxidation-reduction process);GO:0080111(DNA demethylation)	NA	NA	NA	PREDICTED: DNA oxidative demethylase ALKBH2 [Nicotiana attenuata]	1.0399	0.942366	0.347368	1.27802	1.46125	2.61588	0.435027	-1.20082	0.04622	0.594931	down	yes
MSTRG.8154	Pg_S1366.19	Pg_S1366.19	GO:0005739(mitochondrion)	00040(Pentose and glucuronate interconversions);00052(Galactose metabolism);00053(Ascorbate and aldarate metabolism);00520(Amino sugar and nucleotide sugar metabolism)	K12447	EC:2.7.7.64	hypothetical protein VITISV_041217 [Vitis vinifera]	0.109022	0.257423	0.319232	0.325901	0.401463	0.849915	0.434721	-1.20184	0.0358511	0.555296	down	yes
MSTRG.11211	Pg_S2023.15	MSTRG.11211.3;Pg_S2023.15;MSTRG.11211.1	GO:0009672(auxin:proton symporter activity);GO:0009926(auxin polar transport);GO:0016021(integral component of membrane);GO:0055085(transmembrane transport)	01200(Carbon metabolism);01230(Biosynthesis of amino acids);00030(Pentose phosphate pathway);00710(Carbon fixation in photosynthetic organisms)	K01807	EC:5.3.1.6	PREDICTED: protein PIN-LIKES 6 [Daucus carota subsp. sativus]	6.78494	11.9245	22.2163	40.7188	25.9039	27.6137	0.434288	-1.20328	0.00175536	0.149632	down	yes
MSTRG.13152	Pg_S2534.17	Pg_S2534.17	GO:0003690(double-stranded DNA binding);GO:0005739(mitochondrion);GO:0006355(regulation of transcription, DNA-templated)	NA	NA	NA	hypothetical protein MANES_14G010600 [Manihot esculenta]	1.16907	1.55798	2.63904	3.35956	4.18123	4.82371	0.433991	-1.20426	0.0131386	0.390846	down	yes
Pg_S5457.2	Pg_S5457.2	Pg_S5457.2	GO:0003674(molecular_function);GO:0005634(nucleus);GO:0008150(biological_process)	NA	NA	NA	PREDICTED: uncharacterized protein LOC108215046 isoform X1 [Daucus carota subsp. sativus]	0.565779	0.391397	0.239364	0.697159	0.69666	1.36649	0.43348	-1.20596	0.0318177	0.531674	down	yes
Pg_S0993.7	Pg_S0993.7	Pg_S0993.7	NA	NA	NA	NA	PREDICTED: uncharacterized protein LOC104428112 [Eucalyptus grandis]	0.257547	0.196018	0.493785	0.562414	0.732384	0.891374	0.433337	-1.20644	0.0499308	0.604508	down	yes
Pg_S4345.1	Pg_S4345.1	Pg_S4345.1	GO:0000062(fatty-acyl-CoA binding);GO:0005515(protein binding);GO:0005576(extracellular region);GO:0005789(endoplasmic reticulum membrane);GO:0005886(plasma membrane);GO:0006629(lipid metabolic process);GO:0006869(lipid transport);GO:0008289(lipid binding);GO:0009409(response to cold);GO:0009505(plant-type cell wall);GO:0009737(response to abscisic acid);GO:0010029(regulation of seed germination)…	NA	NA	NA	PREDICTED: uncharacterized protein LOC108227801 isoform X1 [Daucus carota subsp. sativus]	1.29042	2.11114	2.57984	6.53826	2.93454	4.33218	0.433279	-1.20663	0.00178936	0.149807	down	yes
Pg_S3094.4	Pg_S3094.4	Pg_S3094.4	GO:0003674(molecular_function);GO:0005739(mitochondrion);GO:0008150(biological_process)	NA	NA	NA	PREDICTED: pentatricopeptide repeat-containing protein At1g80150, mitochondrial [Sesamum indicum]	0.53871	0.334749	0.336109	0.640333	1.03413	1.11906	0.43299	-1.2076	0.0323214	0.535018	down	yes
MSTRG.12964	Pg_S2483.11	Pg_S2483.11	NA	NA	NA	NA		21.8281	15.5326	38.1781	54.9368	60.2156	59.3827	0.4328	-1.20823	0.000264794	0.0415473	down	yes
Pg_S1271.14	Pg_S1271.14	Pg_S1271.14	GO:0000148(1,3-beta-D-glucan synthase complex);GO:0003843(1,3-beta-D-glucan synthase activity);GO:0005886(plasma membrane)	NA	NA	NA	hypothetical protein DCAR_002024 [Daucus carota subsp. sativus]	0.269313	0.395545	0.665433	1.20713	1.37321	0.493909	0.432721	-1.20849	0.0449464	0.593527	down	yes
MSTRG.9774	Pg_S1712.20	Pg_S1712.20	GO:0005737(cytoplasm);GO:0030001(metal ion transport);GO:0046914(transition metal ion binding);GO:0046916(cellular transition metal ion homeostasis)	NA	NA	NA	PREDICTED: uncharacterized protein LOC107429657 [Ziziphus jujuba]	36.6421	3.44736	27.0366	50.4895	50.2829	54.4097	0.432563	-1.20902	0.0303299	0.523812	down	yes
MSTRG.11936	Pg_S2208.13	Pg_S2208.13	GO:0004106(chorismate mutase activity);GO:0005829(cytosol);GO:0009073(aromatic amino acid family biosynthetic process);GO:0009507(chloroplast);GO:0046417(chorismate metabolic process)	01230(Biosynthesis of amino acids);00400(Phenylalanine, tyrosine and tryptophan biosynthesis)	K01850	EC:5.4.99.5	PREDICTED: chorismate mutase 2 [Daucus carota subsp. sativus]	18.2263	19.1301	45.3485	79.8434	29.1513	82.2126	0.43254	-1.20909	0.00517672	0.257506	down	yes
Pg_S4836.5	Pg_S4836.5	Pg_S4836.5	GO:0003674(molecular_function);GO:0005576(extracellular region);GO:0008150(biological_process)	NA	NA	NA	PREDICTED: uncharacterized protein LOC108215995 [Daucus carota subsp. sativus]	0.619301	0.493053	0.981022	1.75715	1.26143	1.82248	0.432421	-1.20949	0.0246864	0.493389	down	yes
Pg_S0061.50	Pg_S0061.50	Pg_S0061.50	GO:0003700(transcription factor activity, sequence-specific DNA binding);GO:0005634(nucleus);GO:0043565(sequence-specific DNA binding);GO:0044212(transcription regulatory region DNA binding);GO:0048235(pollen sperm cell differentiation)	NA	NA	NA	PREDICTED: uncharacterized protein LOC108201802 [Daucus carota subsp. sativus]	0.462417	0.247495	0.555477	0.852292	1.02656	1.05205	0.431741	-1.21176	0.023917	0.486447	down	yes
MSTRG.11807		MSTRG.11807.1	NA	NA	NA	NA		3.38291	1.38382	2.13444	7.01032	6.76275	2.22576	0.431355	-1.21305	0.0085455	0.327101	down	yes
MSTRG.14172	Pg_S2827.1	Pg_S2827.1	GO:0000977(RNA polymerase II regulatory region sequence-specific DNA binding);GO:0001085(RNA polymerase II transcription factor binding);GO:0001228(transcriptional activator activity, RNA polymerase II transcription regulatory region sequence-specific binding);GO:0003682(chromatin binding);GO:0005634(nucleus);GO:0005667(transcription factor complex);GO:0030154(cell differentiation)	NA	NA	NA	PREDICTED: GATA transcription factor 8-like [Daucus carota subsp. sativus]	2.02344	2.42916	5.02272	6.81227	4.44875	10.7265	0.43094	-1.21444	0.00536236	0.262095	down	yes
Pg_S5278.10	Pg_S5278.10	Pg_S5278.10	NA	NA	NA	NA	hypothetical protein DCAR_022695 [Daucus carota subsp. sativus]	0.701706	1.22512	1.06394	2.50402	2.20121	2.24201	0.430497	-1.21593	0.00984827	0.343092	down	yes
MSTRG.4057	Pg_S0614.28	MSTRG.4057.1	NA	NA	NA	NA		1.31779	0.92016	1.82209	2.53788	2.36986	4.52874	0.43025	-1.21675	0.00354621	0.20932	down	yes
MSTRG.3242		MSTRG.3242.1	NA	NA	NA	NA		7.77249	12.7032	9.04033	25.4562	24.5335	18.6446	0.430048	-1.21743	9.60721e-06	0.00356165	down	yes
Pg_S0164.9	Pg_S0164.9	Pg_S0164.9	GO:0006508(proteolysis);GO:0008233(peptidase activity);GO:0009507(chloroplast)	NA	NA	NA	hypothetical protein DCAR_009206 [Daucus carota subsp. sativus]	2.7998	2.65844	3.29431	7.15072	6.67523	6.58224	0.428874	-1.22137	0.00140191	0.12793	down	yes
Pg_S0961.9	Pg_S0961.9	Pg_S0961.9	GO:0003674(molecular_function);GO:0006397(mRNA processing);GO:0008270(zinc ion binding);GO:0009507(chloroplast);GO:0031425(chloroplast RNA processing)	00500(Starch and sucrose metabolism)	K01176	EC:3.2.1.1	PREDICTED: pentatricopeptide repeat-containing protein At1g08070, chloroplastic-like [Vitis vinifera]	0.429138	0.19488	0.329905	0.510274	0.997809	0.716572	0.428796	-1.22164	0.0416807	0.580892	down	yes
Pg_S3860.4	Pg_S3860.4	Pg_S3860.4	GO:0003674(molecular_function);GO:0005739(mitochondrion);GO:0008270(zinc ion binding);GO:0009451(RNA modification)	01200(Carbon metabolism);00630(Glyoxylate and dicarboxylate metabolism);00910(Nitrogen metabolism);00460(Cyanoamino acid metabolism)	K01455	EC:3.5.1.49	hypothetical protein DCAR_026482 [Daucus carota subsp. sativus]	0.717182	0.793867	1.79772	2.99796	1.58908	3.13544	0.42846	-1.22277	0.0427917	0.584113	down	yes
MSTRG.188		MSTRG.188.1;MSTRG.188.2;MSTRG.188.3	NA	NA	NA	NA		3.52374	5.10753	4.16033	9.88844	10.9087	9.11201	0.427682	-1.22539	2.22665e-06	0.000994328	down	yes
MSTRG.13623	Pg_S2681.5	MSTRG.13623.1;Pg_S2681.5	GO:0003677(DNA binding);GO:0003700(transcription factor activity, sequence-specific DNA binding);GO:0005634(nucleus);GO:0006351(transcription, DNA-templated);GO:0006355(regulation of transcription, DNA-templated);GO:0009408(response to heat);GO:0010200(response to chitin);GO:0043565(sequence-specific DNA binding)	NA	NA	NA	PREDICTED: heat stress transcription factor A-3-like isoform X1 [Pyrus x bretschneideri]	1.74858	2.92622	11.0087	14.6685	4.86111	17.1445	0.427646	-1.22551	0.0361074	0.555895	down	yes
MSTRG.13227	Pg_S2564.1	Pg_S2564.1	GO:0005215(transporter activity);GO:0006810(transport);GO:0016020(membrane);GO:0016021(integral component of membrane);GO:0031969(chloroplast membrane)	NA	NA	NA	PREDICTED: probable folate-biopterin transporter 9, chloroplastic [Daucus carota subsp. sativus]	2.38078	3.38188	9.96053	13.4936	10.6274	12.6508	0.427588	-1.22571	0.00602533	0.277759	down	yes
MSTRG.17960		MSTRG.17960.1	NA	NA	NA	NA		10.6236	28.165	41.138	48.3079	18.7889	119.847	0.427544	-1.22586	0.0291227	0.518232	down	yes
MSTRG.20480	Pg_S5139.6	Pg_S5139.6	GO:0004058(aromatic-L-amino-acid decarboxylase activity);GO:0004837(tyrosine decarboxylase activity);GO:0005737(cytoplasm);GO:0006520(cellular amino acid metabolic process);GO:0009414(response to water deprivation);GO:0009611(response to wounding);GO:0016831(carboxy-lyase activity);GO:0030170(pyridoxal phosphate binding);GO:1901695(tyramine biosynthetic process)	00350(Tyrosine metabolism);00950(Isoquinoline alkaloid biosynthesis)	K01592	EC:4.1.1.25	RecName: Full=Tyrosine decarboxylase 2	2.69006	1.53215	5.96504	7.80256	5.1632	10.8757	0.427291	-1.22671	0.0299755	0.522087	down	yes
Pg_S2259.14	Pg_S2259.14	Pg_S2259.14	GO:0008728(GTP diphosphokinase activity);GO:0008893(guanosine-3',5'-bis(diphosphate) 3'-diphosphatase activity);GO:0009507(chloroplast);GO:0015969(guanosine tetraphosphate metabolic process);GO:0042594(response to starvation)	NA	NA	NA	PREDICTED: uncharacterized protein LOC108214763 isoform X1 [Daucus carota subsp. sativus]	0.957894	0.559873	0.472345	1.92443	0.687949	2.04897	0.426939	-1.2279	0.0473772	0.596644	down	yes
MSTRG.7646	Pg_S1273.19	Pg_S1273.19	GO:0005737(cytoplasm);GO:0006457(protein folding);GO:0051082(unfolded protein binding)	04141(Protein processing in endoplasmic reticulum)	K09503	NA	PREDICTED: dnaJ protein homolog 1-like [Daucus carota subsp. sativus]	3.12171	5.8393	6.36822	8.98117	11.7525	15.175	0.426895	-1.22805	0.000400164	0.0547918	down	yes
Pg_S0530.2	Pg_S0530.2	Pg_S0530.2	GO:0005507(copper ion binding);GO:0009505(plant-type cell wall);GO:0009506(plasmodesma);GO:0016722(oxidoreductase activity, oxidizing metal ions);GO:0046658(anchored component of plasma membrane)	00053(Ascorbate and aldarate metabolism)	K00423	EC:1.10.3.3	PREDICTED: monocopper oxidase-like protein SKU5 [Nelumbo nucifera]	3.13165	3.75335	8.17568	12.4012	9.29586	13.6126	0.426532	-1.22927	0.00596488	0.276417	down	yes
Pg_S2513.25	Pg_S2513.25	Pg_S2513.25	GO:0005634(nucleus);GO:0008150(biological_process);GO:0008270(zinc ion binding)	NA	NA	NA	PREDICTED: probable E3 ubiquitin-protein ligase XERICO [Daucus carota subsp. sativus]	0.372623	0.951347	2.0589	2.46627	1.74672	3.72345	0.426245	-1.23025	0.0436135	0.587549	down	yes
Pg_S6126.9	Pg_S6126.9	Pg_S6126.9	GO:0005739(mitochondrion);GO:0008150(biological_process)	00500(Starch and sucrose metabolism)	K01176	EC:3.2.1.1	PREDICTED: pentatricopeptide repeat-containing protein At1g03540 [Daucus carota subsp. sativus]	0.192034	0.412073	0.476538	1.02833	0.844854	0.662237	0.426219	-1.23033	0.0232278	0.480994	down	yes
Pg_S3866.6	Pg_S3866.6	Pg_S3866.6	GO:0008540(proteasome regulatory particle, base subcomplex);GO:0017025(TBP-class protein binding);GO:0030433(ER-associated ubiquitin-dependent protein catabolic process);GO:0031595(nuclear proteasome complex);GO:0031597(cytosolic proteasome complex);GO:0036402(proteasome-activating ATPase activity);GO:0045899(positive regulation of RNA polymerase II transcriptional preinitiation complex assembly)	03050(Proteasome)	K03062	NA	PREDICTED: 26S proteasome regulatory subunit 4 homolog A [Solanum lycopersicum]	0.755489	0.583206	0.884101	2.40361	2.08472	0.726847	0.426217	-1.23034	0.0485203	0.599406	down	yes
MSTRG.17980		MSTRG.17980.1	NA	NA	NA	NA		3.41095	5.21433	3.84971	14.1231	6.65027	8.50205	0.426125	-1.23065	0.00131046	0.123199	down	yes
Pg_S5800.2	Pg_S5800.2	Pg_S5800.2	GO:0003700(transcription factor activity, sequence-specific DNA binding);GO:0005634(nucleus);GO:0006355(regulation of transcription, DNA-templated);GO:0008356(asymmetric cell division);GO:0009956(radial pattern formation);GO:0043565(sequence-specific DNA binding);GO:0045930(negative regulation of mitotic cell cycle);GO:0048366(leaf development);GO:0055072(iron ion homeostasis)	04075(Plant hormone signal transduction)	K14494	NA	PREDICTED: protein SHORT-ROOT [Daucus carota subsp. sativus]	0.368503	0.852576	0.358114	0.921526	1.6366	1.15283	0.425548	-1.2326	0.0329025	0.538336	down	yes
MSTRG.23643		MSTRG.23643.1	NA	NA	NA	NA		1.06194	2.90213	1.90907	5.36426	3.37226	5.06999	0.425389	-1.23314	0.0162926	0.421445	down	yes
Pg_S1692.22	Pg_S1692.22	Pg_S1692.22	GO:0004674(protein serine/threonine kinase activity);GO:0005886(plasma membrane)	04075(Plant hormone signal transduction);04626(Plant-pathogen interaction)	K13416	EC:2.7.10.1;EC:2.7.11.1	hypothetical protein DCAR_006864 [Daucus carota subsp. sativus]	0.815207	0.715726	1.36992	2.39748	1.70184	2.72663	0.424975	-1.23455	0.0129858	0.390438	down	yes
Pg_S3411.5	Pg_S3411.5	Pg_S3411.5	GO:0003723(RNA binding);GO:0003729(mRNA binding);GO:0005737(cytoplasm);GO:0006417(regulation of translation);GO:0009507(chloroplast)	NA	NA	NA	PREDICTED: putative pumilio homolog 7, chloroplastic [Vitis vinifera]	0.327581	0.183579	0.549637	1.0672	0.75342	0.680934	0.424055	-1.23768	0.0283838	0.516705	down	yes
Pg_S1856.2	Pg_S1856.2	Pg_S1856.2	GO:0005773(vacuole)	00511(Other glycan degradation)	K01206	EC:3.2.1.51	PREDICTED: alpha-L-fucosidase 1 [Daucus carota subsp. sativus]	0.464031	0.621531	0.245498	0.923218	1.42432	0.791732	0.424003	-1.23785	0.022085	0.474508	down	yes
Pg_S5673.5	Pg_S5673.5	Pg_S5673.5	GO:0003723(RNA binding);GO:0003968(RNA-directed RNA polymerase activity);GO:0005575(cellular_component);GO:0016441(posttranscriptional gene silencing);GO:0031047(gene silencing by RNA)	NA	NA	NA	PREDICTED: probable RNA-dependent RNA polymerase 5 isoform X1 [Daucus carota subsp. sativus]	1.04804	1.7232	1.44077	2.07913	3.28695	4.59861	0.422694	-1.24232	0.000559647	0.0680881	down	yes
Pg_S0076.27	Pg_S0076.27	Pg_S0076.27	GO:0003677(DNA binding);GO:0003700(transcription factor activity, sequence-specific DNA binding);GO:0005634(nucleus);GO:0006355(regulation of transcription, DNA-templated)	NA	NA	NA	PREDICTED: uncharacterized protein LOC108209447 isoform X1 [Daucus carota subsp. sativus]	0.132882	0.472578	0.265289	0.645027	0.814013	0.601221	0.42264	-1.2425	0.0243146	0.489494	down	yes
MSTRG.10094	Pg_S1782.4	MSTRG.10094.2;MSTRG.10094.1;Pg_S1782.4	GO:0009813(flavonoid biosynthetic process);GO:0016906(sterol 3-beta-glucosyltransferase activity);GO:0043231(intracellular membrane-bounded organelle);GO:0052696(flavonoid glucuronidation)	NA	NA	NA	hypothetical protein SORBI_006G012900 [Sorghum bicolor]	0.699459	0.890383	0.480604	0.650196	1.62472	2.63369	0.4218	-1.24537	0.0116085	0.374651	down	yes
Pg_S0553.3	Pg_S0553.3	Pg_S0553.3	GO:0033810(anthocyanin 5-O-glucoside 6'''-O-malonyltransferase activity)	00944(Flavone and flavonol biosynthesis);00943(Isoflavonoid biosynthesis)	K13264	EC:2.3.1.115	PREDICTED: malonyl-coenzyme A:anthocyanin 3-O-glucoside-6''-O-malonyltransferase-like [Daucus carota subsp. sativus]	0.759156	1.99628	0.342786	1.97128	2.25487	3.11936	0.421784	-1.24542	0.0215859	0.468745	down	yes
Pg_S6303.8	Pg_S6303.8	Pg_S6303.8	GO:0003677(DNA binding);GO:0005634(nucleus);GO:0008150(biological_process);GO:0046983(protein dimerization activity)	02010(ABC transporters)	K05658	EC:3.6.3.44	PREDICTED: uncharacterized protein LOC100264734 isoform X3 [Vitis vinifera]	0.372894	0.763927	0.897135	1.67199	1.42571	1.72667	0.4216	-1.24605	0.000827318	0.0902736	down	yes
MSTRG.1993	Pg_S0276.37	MSTRG.1993.1;Pg_S0276.37;MSTRG.1993.2	GO:0005515(protein binding);GO:0005516(calmodulin binding);GO:0005634(nucleus);GO:0006914(autophagy);GO:0006915(apoptotic process);GO:0009408(response to heat);GO:0009409(response to cold);GO:0009506(plasmodesma);GO:0009644(response to high light intensity);GO:0009817(defense response to fungus, incompatible interaction);GO:0010228(vegetative to reproductive phase transition of meristem);GO:00105…	NA	NA	NA	PREDICTED: BAG family molecular chaperone regulator 6-like [Nicotiana tabacum]	2.53232	7.82288	8.22446	7.12474	12.1658	24.8179	0.421227	-1.24733	0.00705642	0.297848	down	yes
MSTRG.6750	Pg_S1066.17	Pg_S1066.17	GO:0006952(defense response);GO:0007165(signal transduction);GO:0016021(integral component of membrane);GO:0016301(kinase activity)	NA	NA	NA	hypothetical protein DCAR_012081 [Daucus carota subsp. sativus]	0.938557	2.61617	4.75753	4.59434	8.27319	6.87317	0.421072	-1.24786	0.006425	0.287239	down	yes
Pg_S5279.5	Pg_S5279.5	Pg_S5279.5	GO:0003674(molecular_function);GO:0005576(extracellular region);GO:0008150(biological_process);GO:0009506(plasmodesma);GO:0016021(integral component of membrane)	NA	NA	NA	PREDICTED: uncharacterized protein LOC108213620 [Daucus carota subsp. sativus]	0.677446	0.381844	0.281122	1.20065	1.21431	0.769013	0.420988	-1.24815	0.0290786	0.518232	down	yes
MSTRG.3277	Pg_S0472.17	Pg_S0472.17	GO:0004553(hydrolase activity, hydrolyzing O-glycosyl compounds);GO:0005576(extracellular region);GO:0005618(cell wall);GO:0005794(Golgi apparatus);GO:0010411(xyloglucan metabolic process);GO:0016762(xyloglucan:xyloglucosyl transferase activity);GO:0016798(hydrolase activity, acting on glycosyl bonds);GO:0042546(cell wall biogenesis);GO:0048046(apoplast);GO:0071555(cell wall organization)	04075(Plant hormone signal transduction)	K14504	EC:2.4.1.207	putative xyloglucan endotransglucosylase/hydrolase protein 6 [Ananas comosus]	8.07524	10.7655	36.9654	32.4239	18.1794	82.2466	0.420069	-1.2513	0.0289893	0.518232	down	yes
MSTRG.173	Pg_S0027.3	MSTRG.173.1;Pg_S0027.3	NA	NA	NA	NA		3.92581	5.28404	10.8304	18.9471	12.9867	15.8076	0.419767	-1.25234	0.000512514	0.0639374	down	yes
Pg_S3378.21	Pg_S3378.21	Pg_S3378.21	GO:0005315(inorganic phosphate transmembrane transporter activity);GO:0009536(plastid);GO:0016021(integral component of membrane);GO:0098656(anion transmembrane transport)	NA	NA	NA	PREDICTED: probable anion transporter 6, chloroplastic [Daucus carota subsp. sativus]	1.7117	2.00189	2.75779	5.86136	4.21524	5.34757	0.419561	-1.25305	0.00015577	0.0272058	down	yes
Pg_S3063.6	Pg_S3063.6	Pg_S3063.6	GO:0005886(plasma membrane);GO:0008270(zinc ion binding);GO:0009833(plant-type primary cell wall biogenesis);GO:0016021(integral component of membrane);GO:0016757(transferase activity, transferring glycosyl groups);GO:0016759(cellulose synthase activity);GO:0016760(cellulose synthase (UDP-forming) activity);GO:0030244(cellulose biosynthetic process);GO:0071555(cell wall organization)	00500(Starch and sucrose metabolism);00520(Amino sugar and nucleotide sugar metabolism)	K00770	EC:2.4.2.24	PREDICTED: cellulose synthase A catalytic subunit 5 [UDP-forming]-like [Daucus carota subsp. sativus]	0.393697	0.48924	1.04065	1.88496	1.22975	1.47167	0.419413	-1.25356	0.00381551	0.217302	down	yes
MSTRG.1521	Pg_S0219.61	Pg_S0219.61	NA	NA	NA	NA		0.436303	0.499133	0.405765	1.35137	0.948772	0.89965	0.419153	-1.25445	0.00236086	0.173068	down	yes
MSTRG.20482	Pg_S5139.16	Pg_S5139.16	GO:0031969(chloroplast membrane)	NA	NA	NA	hypothetical protein DCAR_003880 [Daucus carota subsp. sativus]	8.54791	12.7766	41.0666	66.5911	25.274	57.0219	0.41905	-1.25481	0.0138403	0.396216	down	yes
MSTRG.14427	Pg_S2925.2	Pg_S2925.2	GO:0005576(extracellular region);GO:0005618(cell wall);GO:0010411(xyloglucan metabolic process);GO:0016762(xyloglucan:xyloglucosyl transferase activity);GO:0016798(hydrolase activity, acting on glycosyl bonds);GO:0033946(xyloglucan-specific endo-beta-1,4-glucanase activity);GO:0042546(cell wall biogenesis);GO:0048046(apoplast);GO:0071555(cell wall organization)	04075(Plant hormone signal transduction)	K14504	EC:2.4.1.207	hypothetical protein DCAR_013307 [Daucus carota subsp. sativus]	6.69743	10.7667	52.812	56.0547	47.4078	64.4066	0.418636	-1.25623	0.027257	0.511853	down	yes
MSTRG.3510	Pg_S0509.7	Pg_S0509.7	GO:0005737(cytoplasm);GO:0030001(metal ion transport);GO:0046914(transition metal ion binding);GO:0046916(cellular transition metal ion homeostasis)	NA	NA	NA	PREDICTED: heavy metal-associated isoprenylated plant protein 20 [Daucus carota subsp. sativus]	8.58341	17.236	31.1306	38.7012	15.9534	81.6322	0.417869	-1.25888	0.0167029	0.425388	down	yes
MSTRG.21505	Pg_S5690.5	Pg_S5690.5	GO:0005524(ATP binding);GO:0005618(cell wall);GO:0005737(cytoplasm);GO:0005829(cytosol);GO:0005886(plasma membrane);GO:0006457(protein folding);GO:0009408(response to heat);GO:0009507(chloroplast);GO:0009615(response to virus);GO:0016020(membrane)	03040(Spliceosome);04141(Protein processing in endoplasmic reticulum);04144(Endocytosis)	K03283	NA	PREDICTED: heat shock 70 kDa protein [Sesamum indicum]	27.7182	42.8653	38.0031	81.727	61.8628	116.33	0.41777	-1.25922	2.81948e-05	0.00758884	down	yes
MSTRG.20327	Pg_S5063.5	Pg_S5063.5	GO:0003677(DNA binding);GO:0003700(transcription factor activity, sequence-specific DNA binding);GO:0005634(nucleus);GO:0006355(regulation of transcription, DNA-templated);GO:0009737(response to abscisic acid)	00190(Oxidative phosphorylation);00860(Porphyrin and chlorophyll metabolism)	K02259	NA	PREDICTED: myb-related protein Myb4-like [Daucus carota subsp. sativus]	2.1756	3.26971	10.3677	10.867	8.20283	18.8029	0.417532	-1.26004	0.0155924	0.413452	down	yes
Pg_S0753.21	Pg_S0753.21	Pg_S0753.21	GO:0003677(DNA binding);GO:0003700(transcription factor activity, sequence-specific DNA binding);GO:0005515(protein binding);GO:0005634(nucleus);GO:0006351(transcription, DNA-templated);GO:0006355(regulation of transcription, DNA-templated);GO:0006952(defense response);GO:0009718(anthocyanin-containing compound biosynthetic process);GO:0009753(response to jasmonic acid);GO:0043425(bHLH transcript…	04075(Plant hormone signal transduction)	K13422	NA	hypothetical protein DCAR_006548 [Daucus carota subsp. sativus]	1.66729	1.44766	1.68701	3.48114	3.68151	4.33821	0.41753	-1.26005	0.000154765	0.0272058	down	yes
Pg_S2731.6	Pg_S2731.6	Pg_S2731.6	GO:0005515(protein binding);GO:0005634(nucleus);GO:0005737(cytoplasm);GO:0009631(cold acclimation);GO:0042393(histone binding);GO:0071497(cellular response to freezing);GO:1901141(regulation of lignin biosynthetic process)	NA	NA	NA	Regulator of chromosome condensation repeat-containing protein isoform 1 [Theobroma cacao]	1.06677	1.10488	0.651777	2.09896	2.16984	2.49598	0.417373	-1.26059	0.0169921	0.427997	down	yes
Pg_S1237.11	Pg_S1237.11	Pg_S1237.11	GO:0005576(extracellular region);GO:0006629(lipid metabolic process);GO:0016298(lipase activity);GO:0016787(hydrolase activity)	00100(Steroid biosynthesis)	K01052	EC:3.1.1.13	hypothetical protein DCAR_023188 [Daucus carota subsp. sativus]	0.462786	0.843275	3.50655	4.66328	2.5785	4.29033	0.417323	-1.26076	0.0318217	0.531674	down	yes
MSTRG.1131	Pg_S0161.14	MSTRG.1131.2;MSTRG.1131.1	NA	NA	NA	NA		3.73062	4.67901	6.61297	16.3246	7.67665	11.9988	0.417294	-1.26086	0.000126893	0.0233016	down	yes
MSTRG.15520	Pg_S3247.13	Pg_S3247.13	GO:0009055(electron carrier activity);GO:0009507(chloroplast);GO:0016614(oxidoreductase activity, acting on CH-OH group of donors);GO:0050660(flavin adenine dinucleotide binding);GO:0055114(oxidation-reduction process)	NA	NA	NA	PREDICTED: flavin-dependent oxidoreductase FOX5-like [Daucus carota subsp. sativus]	69.6653	55.8819	33.6906	181.492	115.488	86.0793	0.415701	-1.26638	0.00016985	0.0291466	down	yes
MSTRG.307	Pg_S0051.26	MSTRG.307.1	NA	NA	NA	NA		4.37712	1.17835	4.39252	10.0311	8.69543	5.21319	0.415543	-1.26693	0.0178452	0.434937	down	yes
Pg_S3173.6	Pg_S3173.6	Pg_S3173.6	GO:0003674(molecular_function);GO:0008150(biological_process);GO:0009507(chloroplast);GO:0016021(integral component of membrane)	NA	NA	NA	hypothetical protein DCAR_026149 [Daucus carota subsp. sativus]	0.731685	0.696826	0.814117	2.48052	1.60977	1.30788	0.415442	-1.26728	0.0120903	0.381632	down	yes
MSTRG.15690	Pg_S3309.12	MSTRG.15690.1	NA	NA	NA	NA		5.07146	5.35118	8.07493	16.7217	13.1086	14.6982	0.41541	-1.26739	1.45293e-05	0.00487999	down	yes
MSTRG.21302	Pg_S5561.4	Pg_S5561.4;MSTRG.21302.1	GO:0005739(mitochondrion);GO:0051087(chaperone binding)	NA	NA	NA	PREDICTED: BAG family molecular chaperone regulator 1-like [Daucus carota subsp. sativus]	14.8187	9.46179	23.9795	49.0294	20.7197	46.5323	0.415028	-1.26872	0.00127974	0.121764	down	yes
Pg_S0804.55	Pg_S0804.55	Pg_S0804.55	GO:0004674(protein serine/threonine kinase activity);GO:0004675(transmembrane receptor protein serine/threonine kinase activity);GO:0005515(protein binding);GO:0005524(ATP binding);GO:0005768(endosome);GO:0005886(plasma membrane);GO:0006468(protein phosphorylation);GO:0006898(receptor-mediated endocytosis);GO:0007169(transmembrane receptor protein tyrosine kinase signaling pathway);GO:0010008(end…	04626(Plant-pathogen interaction)	K13420	EC:2.7.11.1	hypothetical protein DCAR_007900 [Daucus carota subsp. sativus]	0.242101	0.829241	1.14881	0.881925	2.56564	1.90386	0.414871	-1.26926	0.0135483	0.393792	down	yes
Pg_S2641.10	Pg_S2641.10	Pg_S2641.10	GO:0000911(cytokinesis by cell plate formation);GO:0000914(phragmoplast assembly);GO:0005524(ATP binding);GO:0005819(spindle);GO:0005874(microtubule);GO:0005886(plasma membrane);GO:0006468(protein phosphorylation);GO:0007349(cellularization);GO:0008017(microtubule binding);GO:0009506(plasmodesma);GO:0009524(phragmoplast);GO:0009555(pollen development);GO:0009556(microsporogenesis);GO:0009574(prep…	04140(Regulation of autophagy)	K08269	EC:2.7.11.1	PREDICTED: serine/threonine-protein kinase RUNKEL [Daucus carota subsp. sativus]	1.35348	1.13727	0.663318	2.5579	4.27456	0.772575	0.414734	-1.26974	0.0102656	0.350206	down	yes
MSTRG.23219	Pg_S6775.3	Pg_S6775.3	GO:0005487(nucleocytoplasmic transporter activity);GO:0005643(nuclear pore);GO:0006606(protein import into nucleus);GO:0008139(nuclear localization sequence binding)	03013(RNA transport)	K14307	NA	unnamed protein product, partial [Vitis vinifera]	2.34486	2.20991	2.42662	4.95978	8.30679	3.57029	0.414649	-1.27004	0.0170953	0.428958	down	yes
MSTRG.6180		MSTRG.6180.1	NA	NA	NA	NA		5.36587	7.86384	9.05347	23.8055	15.6974	14.2519	0.414534	-1.27044	0.000186113	0.0309902	down	yes
MSTRG.21020		MSTRG.21020.1	NA	NA	NA	NA		1.50426	3.42262	8.46955	7.07236	5.58653	19.7024	0.413964	-1.27242	0.0303381	0.523812	down	yes
MSTRG.24361	Pg_S8174.1	Pg_S8174.1	GO:0004702(receptor signaling protein serine/threonine kinase activity);GO:0005737(cytoplasm)	04626(Plant-pathogen interaction)	K05391	NA	PREDICTED: mitogen-activated protein kinase kinase kinase NPK1 [Daucus carota subsp. sativus]	0.491829	1.60502	2.44953	3.092	5.68657	2.20816	0.413806	-1.27297	0.0193641	0.450266	down	yes
Pg_S4212.2	Pg_S4212.2	Pg_S4212.2	GO:0004674(protein serine/threonine kinase activity);GO:0005515(protein binding);GO:0005524(ATP binding);GO:0005634(nucleus);GO:0005886(plasma membrane);GO:0006468(protein phosphorylation);GO:0009506(plasmodesma);GO:0010183(pollen tube guidance);GO:0016020(membrane);GO:0016021(integral component of membrane);GO:0016301(kinase activity);GO:0090406(pollen tube)	04075(Plant hormone signal transduction)	K13415	EC:2.7.10.1;EC:2.7.11.1	PREDICTED: MDIS1-interacting receptor like kinase 2-like [Daucus carota subsp. sativus]	0.773509	1.1243	0.969487	2.4178	2.33713	2.18624	0.413086	-1.27549	8.46199e-05	0.017878	down	yes
MSTRG.10238	Pg_S1823.16	Pg_S1823.16	GO:0005634(nucleus);GO:0005886(plasma membrane);GO:0016020(membrane);GO:0016021(integral component of membrane)	NA	NA	NA	PREDICTED: CASP-like protein 4B1 [Nicotiana tomentosiformis]	2.72574	3.16186	11.9352	14.3283	12.1731	16.6537	0.412994	-1.27581	0.0107526	0.358391	down	yes
MSTRG.14472		MSTRG.14472.1	NA	NA	NA	NA		4.21946	10.7395	18.1142	33.907	29.5596	16.6187	0.412975	-1.27587	0.0058366	0.27455	down	yes
MSTRG.23115		MSTRG.23115.1	NA	NA	NA	NA		9.81134	11.2164	22.4734	43.8253	25.705	35.8278	0.412889	-1.27617	0.000753566	0.0846083	down	yes
Pg_S1003.12	Pg_S1003.12	Pg_S1003.12	GO:0003333(amino acid transmembrane transport);GO:0005886(plasma membrane);GO:0015171(amino acid transmembrane transporter activity)	04075(Plant hormone signal transduction)	K13946	NA	PREDICTED: auxin transporter-like protein 2 [Daucus carota subsp. sativus]	0.963272	0.593182	1.98264	2.76118	3.64424	2.17194	0.412608	-1.27716	0.00747764	0.308665	down	yes
MSTRG.21340	Pg_S5578.4	Pg_S5578.4	GO:0005199(structural constituent of cell wall);GO:0005576(extracellular region);GO:0005618(cell wall);GO:0009505(plant-type cell wall);GO:0009506(plasmodesma);GO:0071555(cell wall organization)	03010(Ribosome)	K02984	NA	PREDICTED: leucine-rich repeat extensin-like protein 4 [Vitis vinifera]	5.58913	6.68218	9.04184	18.6332	14.8472	18.2428	0.412061	-1.27907	6.97439e-06	0.00274073	down	yes
Pg_S0722.1	Pg_S0722.1	Pg_S0722.1	GO:0003674(molecular_function);GO:0005575(cellular_component);GO:0008150(biological_process)	NA	NA	NA	RecName: Full=Ribonuclease-like storage protein; AltName: Full=Root 28 kDa major protein; Flags: Precursor	2.73144	1.25484	1.73388	5.81575	5.13319	2.96901	0.410992	-1.28282	0.00594464	0.276131	down	yes
MSTRG.22503	Pg_S6235.4	Pg_S6235.4	GO:0005737(cytoplasm);GO:0031625(ubiquitin protein ligase binding);GO:0061630(ubiquitin protein ligase activity)	04120(Ubiquitin mediated proteolysis)	K10581	EC:2.3.2.24	PREDICTED: probable ubiquitin-conjugating enzyme E2 24 [Daucus carota subsp. sativus]	2.48087	2.24422	1.82067	4.11257	6.71405	5.10816	0.410785	-1.28355	2.37239e-05	0.00680496	down	yes
MSTRG.170		MSTRG.170.1	NA	NA	NA	NA		2.52155	4.65122	4.29923	9.68746	14.056	4.22888	0.41012	-1.28588	0.00383841	0.217974	down	yes
MSTRG.8042	Pg_S1347.21	Pg_S1347.21	GO:0003674(molecular_function);GO:0005634(nucleus);GO:0008150(biological_process)	NA	NA	NA	PREDICTED: uncharacterized protein LOC100261891 [Vitis vinifera]	1.55176	5.37167	2.83837	4.73615	11.0193	8.06243	0.409851	-1.28683	0.00979281	0.342535	down	yes
MSTRG.10961	Pg_S1974.30	MSTRG.10961.1	NA	NA	NA	NA		3.613	2.85349	3.06483	8.50047	8.68722	6.07767	0.409679	-1.28743	0.000201057	0.0329206	down	yes
MSTRG.24305	Pg_S8066.2	Pg_S8066.2	GO:0005576(extracellular region);GO:0005618(cell wall);GO:0010411(xyloglucan metabolic process);GO:0016762(xyloglucan:xyloglucosyl transferase activity);GO:0016798(hydrolase activity, acting on glycosyl bonds);GO:0033946(xyloglucan-specific endo-beta-1,4-glucanase activity);GO:0042546(cell wall biogenesis);GO:0048046(apoplast);GO:0071555(cell wall organization)	04075(Plant hormone signal transduction)	K14504	EC:2.4.1.207	PREDICTED: xyloglucan endotransglucosylase/hydrolase 2-like [Daucus carota subsp. sativus]	2.47281	5.65202	31.4908	30.5202	29.7657	36.4639	0.409465	-1.28819	0.0450412	0.593954	down	yes
MSTRG.1642		MSTRG.1642.1	NA	NA	NA	NA		1.12255	1.91101	5.11936	8.32228	2.90209	8.6927	0.409343	-1.28862	0.0132181	0.391716	down	yes
Pg_S1621.11	Pg_S1621.11	Pg_S1621.11	GO:0005886(plasma membrane);GO:0008270(zinc ion binding);GO:0009833(plant-type primary cell wall biogenesis);GO:0016021(integral component of membrane);GO:0016757(transferase activity, transferring glycosyl groups);GO:0016759(cellulose synthase activity);GO:0016760(cellulose synthase (UDP-forming) activity);GO:0030244(cellulose biosynthetic process);GO:0071555(cell wall organization)	00500(Starch and sucrose metabolism);00520(Amino sugar and nucleotide sugar metabolism)	K00770	EC:2.4.2.24	PREDICTED: cellulose synthase A catalytic subunit 5 [UDP-forming]-like [Daucus carota subsp. sativus]	0.360758	0.322759	0.820591	1.51598	0.923848	1.2405	0.408688	-1.29093	0.00497003	0.252335	down	yes
MSTRG.13073	Pg_S2513.18	Pg_S2513.18	GO:0003830(beta-1,4-mannosylglycoprotein 4-beta-N-acetylglucosaminyltransferase activity);GO:0005794(Golgi apparatus);GO:0006487(protein N-linked glycosylation);GO:0008375(acetylglucosaminyltransferase activity);GO:0016021(integral component of membrane);GO:0016757(transferase activity, transferring glycosyl groups)	00510(N-Glycan biosynthesis)	K00737	EC:2.4.1.144	PREDICTED: beta-1,4-mannosyl-glycoprotein 4-beta-N-acetylglucosaminyltransferase-like isoform X1 [Daucus carota subsp. sativus]	3.24938	6.07245	17.5985	24.3344	14.1434	27.5614	0.407641	-1.29463	0.0087985	0.331675	down	yes
MSTRG.11216		MSTRG.11216.1	NA	NA	NA	NA		2.20058	2.96735	1.95663	2.93302	9.73574	4.82513	0.40726	-1.29598	0.00242778	0.175889	down	yes
MSTRG.6393	Pg_S1003.19	MSTRG.6393.1;Pg_S1003.19;MSTRG.6393.2	GO:0003674(molecular_function);GO:0005737(cytoplasm);GO:0005886(plasma membrane);GO:0009409(response to cold);GO:0009414(response to water deprivation);GO:0009644(response to high light intensity);GO:0009651(response to salt stress)	04144(Endocytosis)	K19366	NA	PREDICTED: uncharacterized protein LOC108201970 isoform X2 [Daucus carota subsp. sativus]	10.1882	8.8156	35.871	52.8494	15.7401	66.296	0.406825	-1.29752	0.0184289	0.443206	down	yes
Pg_S0144.26	Pg_S0144.26	Pg_S0144.26	GO:0004650(polygalacturonase activity);GO:0005576(extracellular region);GO:0005773(vacuole);GO:0005975(carbohydrate metabolic process);GO:0009505(plant-type cell wall);GO:0016829(lyase activity);GO:0071555(cell wall organization)	00040(Pentose and glucuronate interconversions);00500(Starch and sucrose metabolism)	K01213	EC:3.2.1.67	PREDICTED: probable polygalacturonase isoform X2 [Daucus carota subsp. sativus]	2.9489	4.42302	4.02755	9.68105	10.6974	7.68271	0.406237	-1.29961	1.51312e-05	0.00499791	down	yes
Pg_S5699.13	Pg_S5699.13	Pg_S5699.13	NA	NA	NA	NA		0.558111	0.485825	0.465247	1.84998	0.844757	1.02131	0.406125	-1.3	0.0111937	0.366565	down	yes
Pg_S5611.2	Pg_S5611.2	Pg_S5611.2	GO:0003674(molecular_function);GO:0005739(mitochondrion);GO:0008150(biological_process)	NA	NA	NA	Pentatricopeptide repeat-containing protein [Cynara cardunculus var. scolymus]	1.46126	1.45877	2.97783	2.82258	7.35103	4.35063	0.40607	-1.3002	0.0229185	0.47919	down	yes
MSTRG.21699	Pg_S5787.1	Pg_S5787.1	GO:0003677(DNA binding);GO:0005634(nucleus);GO:0005737(cytoplasm);GO:0006351(transcription, DNA-templated);GO:0006355(regulation of transcription, DNA-templated)	NA	NA	NA	PREDICTED: AT-hook motif nuclear-localized protein 23-like [Nelumbo nucifera]	2.40861	1.66108	3.48829	5.02508	2.726	10.8629	0.406039	-1.30031	0.00934253	0.338997	down	yes
Pg_S4484.12	Pg_S4484.12	Pg_S4484.12	GO:0004519(endonuclease activity);GO:0005739(mitochondrion);GO:0006397(mRNA processing);GO:0008270(zinc ion binding);GO:0009507(chloroplast);GO:0016556(mRNA modification)	00500(Starch and sucrose metabolism)	K01176	EC:3.2.1.1	PREDICTED: putative pentatricopeptide repeat-containing protein At3g11460 [Daucus carota subsp. sativus]	0.124575	0.460037	0.197255	0.83571	0.526459	0.563941	0.405931	-1.30069	0.0288922	0.518232	down	yes
Pg_S0870.8	Pg_S0870.8	Pg_S0870.8	GO:0005618(cell wall);GO:0005737(cytoplasm);GO:0006979(response to oxidative stress);GO:0009055(electron carrier activity);GO:0009506(plasmodesma);GO:0016614(oxidoreductase activity, acting on CH-OH group of donors);GO:0050660(flavin adenine dinucleotide binding);GO:0055114(oxidation-reduction process)	NA	NA	NA	PREDICTED: tetrahydrocannabinolic acid synthase-like [Daucus carota subsp. sativus]	0.755392	0.265169	0.297751	0.685352	1.40776	1.1579	0.405507	-1.3022	0.03434	0.54656	down	yes
MSTRG.16254	Pg_S3469.2	Pg_S3469.2	NA	NA	NA	NA		24.0144	29.4405	83.2889	113.093	81.0215	143.532	0.404991	-1.30404	0.00234857	0.17278	down	yes
MSTRG.18845	Pg_S4436.7	Pg_S4436.7	GO:0003677(DNA binding);GO:0003700(transcription factor activity, sequence-specific DNA binding);GO:0005634(nucleus);GO:0006351(transcription, DNA-templated);GO:0006355(regulation of transcription, DNA-templated);GO:0009873(ethylene-activated signaling pathway);GO:0043565(sequence-specific DNA binding);GO:0045893(positive regulation of transcription, DNA-templated)	04626(Plant-pathogen interaction)	K13434	NA	PREDICTED: dehydration-responsive element-binding protein 3 [Theobroma cacao]	5.85126	2.19419	3.82904	9.65337	8.58244	11.134	0.40431	-1.30647	0.00064133	0.0747844	down	yes
Pg_S0397.16	Pg_S0397.16	Pg_S0397.16	GO:0005829(cytosol);GO:0009903(chloroplast avoidance movement);GO:0009904(chloroplast accumulation movement)	NA	NA	NA	PREDICTED: putative WEB family protein At4g17210 [Daucus carota subsp. sativus]	0.481287	0.436869	0.899348	1.63384	1.511	1.36178	0.403296	-1.31009	0.00610891	0.278494	down	yes
Pg_S0496.2	Pg_S0496.2	Pg_S0496.2	GO:0005886(plasma membrane);GO:0016021(integral component of membrane)	NA	NA	NA	hypothetical protein CICLE_v10032822mg [Citrus clementina]	1.22744	1.8973	1.4459	4.07309	5.35847	1.90773	0.40308	-1.31086	0.0134686	0.393438	down	yes
MSTRG.22791	Pg_S6427.7	Pg_S6427.7	GO:0006952(defense response)	04626(Plant-pathogen interaction)	K13457	NA	Disease resistance protein family, putative [Theobroma cacao]	1.29392	1.43901	2.4624	2.69176	4.01784	6.19097	0.402721	-1.31215	0.000502144	0.0636086	down	yes
Pg_S6067.5	Pg_S6067.5	Pg_S6067.5	GO:0003674(molecular_function);GO:0005634(nucleus);GO:0008150(biological_process)	NA	NA	NA	PREDICTED: uncharacterized protein LOC105142167 isoform X1 [Populus euphratica]	0.431617	0.92486	0.880627	1.58702	1.89259	2.07712	0.402594	-1.3126	0.0223303	0.4763	down	yes
Pg_S0367.53	Pg_S0367.53	Pg_S0367.53	NA	NA	NA	NA	PREDICTED: uncharacterized protein LOC108220095 [Daucus carota subsp. sativus]	0.130521	0.17726	0.074731	0.315722	0.517974	0.116906	0.402389	-1.31334	0.0431551	0.5852	down	yes
Pg_S0022.34	Pg_S0022.34	Pg_S0022.34	GO:0004565(beta-galactosidase activity);GO:0005618(cell wall);GO:0005773(vacuole)	00052(Galactose metabolism);00600(Sphingolipid metabolism);00531(Glycosaminoglycan degradation);00604(Glycosphingolipid biosynthesis - ganglio series);00511(Other glycan degradation)	K12309	EC:3.2.1.23	PREDICTED: beta-galactosidase 10 isoform X1 [Daucus carota subsp. sativus]	2.3678	1.06866	2.08343	5.37673	4.66823	3.67516	0.402321	-1.31358	0.00182684	0.150818	down	yes
MSTRG.8149		MSTRG.8149.1	NA	NA	NA	NA		0.907018	4.91081	16.7018	22.413	15.177	18.4305	0.401988	-1.31478	0.045256	0.594374	down	yes
MSTRG.15689	Pg_S3309.11	Pg_S3309.11	NA	NA	NA	NA		5.2609	5.66786	10.9983	19.8509	12.843	21.9859	0.401008	-1.3183	0.000653829	0.0757921	down	yes
MSTRG.8751	Pg_S1491.1	MSTRG.8751.1;Pg_S1491.1	GO:0003674(molecular_function);GO:0005886(plasma membrane);GO:0016021(integral component of membrane);GO:0016192(vesicle-mediated transport)	NA	NA	NA	PREDICTED: vesicle transport protein GOT1B [Daucus carota subsp. sativus]	2.39544	3.68672	2.94069	7.78427	9.36575	5.41096	0.399932	-1.32217	0.000312619	0.046534	down	yes
MSTRG.18116	Pg_S4136.3	Pg_S4136.3	GO:0000285(1-phosphatidylinositol-3-phosphate 5-kinase activity);GO:0005524(ATP binding);GO:0005634(nucleus);GO:0016308(1-phosphatidylinositol-4-phosphate 5-kinase activity)	00562(Inositol phosphate metabolism);04070(Phosphatidylinositol signaling system);04145(Phagosome)	K00921	EC:2.7.1.150	hypothetical protein DCAR_023115 [Daucus carota subsp. sativus]	1.3122	1.44816	3.0941	2.84638	1.94889	9.84649	0.399847	-1.32248	0.0192272	0.450081	down	yes
Pg_S1752.1	Pg_S1752.1	Pg_S1752.1	GO:0007275(multicellular organism development);GO:0009687(abscisic acid metabolic process);GO:0010268(brassinosteroid homeostasis);GO:0016125(sterol metabolic process);GO:0016132(brassinosteroid biosynthetic process);GO:0016709(oxidoreductase activity, acting on paired donors, with incorporation or reduction of molecular oxygen, NAD(P)H as one donor, and incorporation of one atom of oxygen)	00906(Carotenoid biosynthesis)	K09843	EC:1.14.13.93	PREDICTED: abscisic acid 8'-hydroxylase 1 [Daucus carota subsp. sativus]	0.482518	1.51462	3.58779	3.90789	1.83131	8.23159	0.399757	-1.3228	0.0350037	0.551318	down	yes
Pg_S1033.12	Pg_S1033.12	Pg_S1033.12	NA	NA	NA	NA	hypothetical protein MANES_01G134700 [Manihot esculenta]	0.532296	1.07426	0.862273	2.3172	2.66955	1.19183	0.399579	-1.32345	0.0209322	0.463568	down	yes
MSTRG.15954	Pg_S3378.8	Pg_S3378.8	GO:0005545(1-phosphatidylinositol binding);GO:0005794(Golgi apparatus);GO:0005886(plasma membrane);GO:0005905(clathrin-coated pit);GO:0006897(endocytosis);GO:0030136(clathrin-coated vesicle);GO:0030276(clathrin binding);GO:0048268(clathrin coat assembly)	NA	NA	NA	hypothetical protein Ccrd_004204 [Cynara cardunculus var. scolymus]	4.96549	1.92882	4.67194	4.28615	12.4648	12.2271	0.399139	-1.32504	0.0189167	0.448082	down	yes
MSTRG.17028	Pg_S3717.13	Pg_S3717.13	GO:0000027(ribosomal large subunit assembly);GO:0000166(nucleotide binding);GO:0005524(ATP binding);GO:0005575(cellular_component);GO:0005634(nucleus);GO:0008150(biological_process);GO:0016887(ATPase activity)	03008(Ribosome biogenesis in eukaryotes)	K14572	NA	PREDICTED: midasin isoform X1 [Daucus carota subsp. sativus]	0.233027	0.586569	1.0204	1.38586	1.88931	1.3364	0.398996	-1.32555	0.00430067	0.232079	down	yes
MSTRG.15745	Pg_S3323.1	Pg_S3323.1	GO:0005634(nucleus);GO:0005737(cytoplasm)	04140(Regulation of autophagy)	K08332	NA	PREDICTED: U-box domain-containing protein 4 [Daucus carota subsp. sativus]	13.2236	16.3914	40.5208	76.1679	22.8479	76.8557	0.39879	-1.3263	0.00553223	0.266458	down	yes
MSTRG.10357	Pg_S1852.16	MSTRG.10357.1;Pg_S1852.16	NA	NA	NA	NA		31.6895	30.0456	34.2683	94.0834	100.768	46.0755	0.398475	-1.32744	2.16756e-05	0.00628355	down	yes
MSTRG.15224	Pg_S3125.16	MSTRG.15224.1	NA	NA	NA	NA		3.81113	1.83764	5.62081	14.8534	6.81963	6.70571	0.397113	-1.33238	0.0187476	0.445688	down	yes
MSTRG.19727	Pg_S4787.6	MSTRG.19727.1	NA	NA	NA	NA		9.16148	9.33643	18.8406	25.0147	41.685	27.4963	0.396392	-1.335	0.000105071	0.0205422	down	yes
Pg_S2722.2	Pg_S2722.2	Pg_S2722.2	GO:0006468(protein phosphorylation)	04626(Plant-pathogen interaction)	K04368	EC:2.7.12.2	PREDICTED: serine/threonine-protein kinase Nek2 [Eucalyptus grandis]	0.398818	0.313519	0.211375	0.981282	0.809633	0.540327	0.396232	-1.33558	0.0225873	0.478321	down	yes
MSTRG.4780	Pg_S0743.4	MSTRG.4780.1;Pg_S0743.4	GO:0008150(biological_process);GO:0009507(chloroplast)	NA	NA	NA	PREDICTED: uncharacterized protein LOC108204463 [Daucus carota subsp. sativus]	5.78526	6.22714	7.58428	24.0214	8.44018	17.1912	0.394675	-1.34126	0.000106912	0.0205947	down	yes
Pg_S2432.13	Pg_S2432.13	Pg_S2432.13	GO:0003674(molecular_function);GO:0008150(biological_process);GO:0016020(membrane);GO:0016021(integral component of membrane)	NA	NA	NA	PREDICTED: uncharacterized protein LOC108199591 [Daucus carota subsp. sativus]	0.426021	1.15096	0.360264	1.71549	1.34788	1.84692	0.394527	-1.3418	0.029089	0.518232	down	yes
MSTRG.7362	Pg_S1210.1	MSTRG.7362.1	NA	NA	NA	NA		1.76439	3.55971	6.77167	14.0251	7.44962	9.20323	0.394283	-1.3427	0.00701896	0.297545	down	yes
MSTRG.20547	Pg_S5167.4	Pg_S5167.4	GO:0010143(cutin biosynthetic process);GO:0016020(membrane);GO:0016311(dephosphorylation);GO:0016791(phosphatase activity);GO:0090447(glycerol-3-phosphate 2-O-acyltransferase activity)	00561(Glycerolipid metabolism);00564(Glycerophospholipid metabolism)	K13508	EC:2.3.1.15	PREDICTED: probable glycerol-3-phosphate acyltransferase 3 [Daucus carota subsp. sativus]	2.39349	2.76556	9.85124	10.1779	15.8289	12.0988	0.393913	-1.34405	0.00436394	0.233746	down	yes
Pg_S3276.5	Pg_S3276.5	Pg_S3276.5	GO:0003674(molecular_function);GO:0005739(mitochondrion);GO:0008150(biological_process);GO:0008270(zinc ion binding)	00500(Starch and sucrose metabolism)	K01176	EC:3.2.1.1	PREDICTED: putative pentatricopeptide repeat-containing protein At3g23330 [Daucus carota subsp. sativus]	0.152765	0.304163	0.162903	0.39643	0.585701	0.593814	0.393308	-1.34627	0.0173661	0.431386	down	yes
MSTRG.15066	Pg_S3083.18	Pg_S3083.18	GO:0005886(plasma membrane);GO:0007165(signal transduction)	NA	NA	NA	hypothetical protein POPTR_0001s30880g [Populus trichocarpa]	7.08728	8.15899	14.3285	28.2012	25.8102	21.5016	0.391651	-1.35236	3.61978e-05	0.00923677	down	yes
Pg_S5183.4	Pg_S5183.4	Pg_S5183.4	GO:0004332(fructose-bisphosphate aldolase activity);GO:0006096(glycolytic process);GO:0006098(pentose-phosphate shunt);GO:0009507(chloroplast);GO:0009534(chloroplast thylakoid);GO:0009570(chloroplast stroma);GO:0009579(thylakoid);GO:0009941(chloroplast envelope);GO:0010287(plastoglobule);GO:0022626(cytosolic ribosome);GO:0031977(thylakoid lumen);GO:0046686(response to cadmium ion);GO:0048046(apop…	01200(Carbon metabolism);01230(Biosynthesis of amino acids);00010(Glycolysis / Gluconeogenesis);00030(Pentose phosphate pathway);00051(Fructose and mannose metabolism);00710(Carbon fixation in photosynthetic organisms)	K01623	EC:4.1.2.13	PREDICTED: fructose-bisphosphate aldolase 1, chloroplastic [Nelumbo nucifera]	0.480192	0.813839	0.791852	1.65846	0.693483	2.97414	0.391635	-1.35242	0.0208083	0.463568	down	yes
Pg_S6212.1	Pg_S6212.1	Pg_S6212.1	GO:0004674(protein serine/threonine kinase activity);GO:0005886(plasma membrane);GO:0006468(protein phosphorylation)	04075(Plant hormone signal transduction);04626(Plant-pathogen interaction)	K13416	EC:2.7.10.1;EC:2.7.11.1	PREDICTED: G-type lectin S-receptor-like serine/threonine-protein kinase SD3-1 [Daucus carota subsp. sativus]	0.34547	0.459399	0.167817	0.922785	0.646686	0.917659	0.391088	-1.35444	0.0100731	0.347775	down	yes
MSTRG.21679	Pg_S5777.4	MSTRG.21679.1	NA	NA	NA	NA		2.13637	1.81466	3.25076	6.84693	5.87198	5.73444	0.39027	-1.35746	0.00407712	0.22566	down	yes
Pg_S0662.61	Pg_S0662.61	Pg_S0662.61	GO:0005506(iron ion binding);GO:0005576(extracellular region);GO:0009611(response to wounding);GO:0016021(integral component of membrane);GO:0018685(alkane 1-monooxygenase activity);GO:0019825(oxygen binding);GO:0020037(heme binding);GO:0043231(intracellular membrane-bounded organelle);GO:0055114(oxidation-reduction process)	00073(Cutin, suberine and wax biosynthesis)	K13407	EC:1.14	cytochrome P450 [Panax notoginseng]	0.319811	0.450725	1.36418	1.88569	1.58579	1.99874	0.390243	-1.35755	0.0162721	0.421323	down	yes
Pg_S0908.19	Pg_S0908.19	Pg_S0908.19	GO:0003674(molecular_function);GO:0005634(nucleus);GO:0009651(response to salt stress)	03050(Proteasome)	K06700	NA	PREDICTED: uncharacterized protein LOC100252790 [Vitis vinifera]	0.991548	0.870589	2.78949	3.36033	2.51532	6.0519	0.38999	-1.35849	0.027425	0.513201	down	yes
MSTRG.4463		MSTRG.4463.1	NA	NA	NA	NA		1.59015	3.84019	1.80349	6.61282	6.65342	5.28578	0.389921	-1.35875	0.0120411	0.381513	down	yes
Pg_S3163.7	Pg_S3163.7	Pg_S3163.7	GO:0005515(protein binding);GO:0005622(intracellular);GO:0005623(cell);GO:0005786(signal recognition particle, endoplasmic reticulum targeting);GO:0009507(chloroplast);GO:0009535(chloroplast thylakoid membrane);GO:0009570(chloroplast stroma);GO:0009644(response to high light intensity);GO:0009941(chloroplast envelope);GO:0042802(identical protein binding);GO:0045038(protein import into chloroplas…	NA	NA	NA	PREDICTED: signal recognition particle 43 kDa protein, chloroplastic [Ipomoea nil]	0.931379	0.824263	1.10026	2.09986	0.915551	4.32813	0.388899	-1.36253	0.0162493	0.421287	down	yes
MSTRG.22024	Pg_S5957.1	MSTRG.22024.1;Pg_S5957.1	GO:0004601(peroxidase activity);GO:0005737(cytoplasm);GO:0005829(cytosol);GO:0005886(plasma membrane);GO:0009507(chloroplast);GO:0016020(membrane);GO:0016209(antioxidant activity);GO:0046686(response to cadmium ion);GO:0051920(peroxiredoxin activity);GO:0055114(oxidation-reduction process)	NA	NA	NA	peroxiredoxin [Panax ginseng]	5.87495	2.90231	2.16192	4.12671	12.7121	11.358	0.387958	-1.36603	0.00258928	0.18121	down	yes
MSTRG.22113	Pg_S5995.5	Pg_S5995.5	NA	NA	NA	NA	hypothetical protein CICLE_v10030397mg [Citrus clementina]	0.135571	0.125973	0.65201	0.961215	0.658674	0.735597	0.387841	-1.36646	0.0470655	0.596119	down	yes
MSTRG.14861	Pg_S3036.3	Pg_S3036.3	GO:0005634(nucleus);GO:0005739(mitochondrion)	NA	NA	NA	hypothetical protein DCAR_015293 [Daucus carota subsp. sativus]	0.47555	1.46839	1.79522	2.47823	4.24079	2.93944	0.387139	-1.36908	0.00541099	0.263489	down	yes
Pg_S1265.15	Pg_S1265.15	Pg_S1265.15	GO:0003964(RNA-directed DNA polymerase activity);GO:0005634(nucleus);GO:0008150(biological_process)	00500(Starch and sucrose metabolism);00460(Cyanoamino acid metabolism);00940(Phenylpropanoid biosynthesis)	K01188	EC:3.2.1.21	PREDICTED: uncharacterized protein LOC108203403 [Daucus carota subsp. sativus]	0.14461	0.240391	0.460393	0.820152	0.432253	0.938246	0.38591	-1.37366	0.0102956	0.350593	down	yes
Pg_S3597.10	Pg_S3597.10	Pg_S3597.10	GO:0005737(cytoplasm);GO:0006952(defense response);GO:0007165(signal transduction);GO:0016021(integral component of membrane);GO:0043531(ADP binding)	03040(Spliceosome);04141(Protein processing in endoplasmic reticulum);04144(Endocytosis)	K03283	NA	PREDICTED: TMV resistance protein N-like isoform X2 [Daucus carota subsp. sativus]	0.243479	0.348954	0.244785	0.271662	1.04646	0.852214	0.385755	-1.37424	0.0191116	0.449987	down	yes
MSTRG.6297	Pg_S0988.17	MSTRG.6297.2;Pg_S0988.17	GO:0006886(intracellular protein transport);GO:0006888(ER to Golgi vesicle-mediated transport);GO:0006890(retrograde vesicle-mediated transport, Golgi to ER);GO:0006891(intra-Golgi vesicle-mediated transport);GO:0030126(COPI vesicle coat)	03040(Spliceosome);04141(Protein processing in endoplasmic reticulum);04144(Endocytosis)	K03283	NA	Coatomer subunit beta'-2 [Glycine soja]	1.31333	1.74119	1.56411	4.07816	5.82817	2.07831	0.385379	-1.37565	0.00944443	0.340493	down	yes
Pg_S0315.1	Pg_S0315.1	Pg_S0315.1	GO:0006952(defense response);GO:0016614(oxidoreductase activity, acting on CH-OH group of donors);GO:0046202(cyanide biosynthetic process);GO:0046593(mandelonitrile lyase activity);GO:0050660(flavin adenine dinucleotide binding);GO:0055114(oxidation-reduction process)	00460(Cyanoamino acid metabolism)	K08248	EC:4.1.2.10	PREDICTED: (R)-mandelonitrile lyase-like [Daucus carota subsp. sativus]	0.426976	0.562088	0.229979	0.565772	1.19381	1.40482	0.385236	-1.37618	0.00649816	0.288867	down	yes
MSTRG.14650	Pg_S2984.11	Pg_S2984.11	GO:0003677(DNA binding);GO:0005634(nucleus);GO:0005739(mitochondrion);GO:0006355(regulation of transcription, DNA-templated);GO:0009886(post-embryonic morphogenesis)	NA	NA	NA	PREDICTED: protein LIGHT-DEPENDENT SHORT HYPOCOTYLS 4-like, partial [Gossypium hirsutum]	2.74555	5.14037	8.15477	16.0371	18.1298	7.50884	0.384893	-1.37747	0.00179173	0.149807	down	yes
MSTRG.913		MSTRG.913.1	NA	NA	NA	NA		1.8517	3.29745	2.21217	7.71109	6.59293	4.88165	0.383689	-1.38199	0.00697944	0.297451	down	yes
Pg_S0657.1	Pg_S0657.1	Pg_S0657.1	NA	NA	NA	NA	hypothetical protein DCAR_003772 [Daucus carota subsp. sativus]	0.426619	0.640213	1.66625	1.9068	3.18344	2.04992	0.382776	-1.38543	0.0316981	0.531674	down	yes
Pg_S4439.7	Pg_S4439.7	Pg_S4439.7	GO:0005737(cytoplasm);GO:0009055(electron carrier activity);GO:0016021(integral component of membrane);GO:0016614(oxidoreductase activity, acting on CH-OH group of donors);GO:0050660(flavin adenine dinucleotide binding);GO:0055114(oxidation-reduction process)	NA	NA	NA	PREDICTED: flavin-dependent oxidoreductase FOX2-like [Daucus carota subsp. sativus]	0.32078	1.05067	0.78362	3.11609	1.03358	1.49571	0.381741	-1.38933	0.0314424	0.529646	down	yes
MSTRG.14730	Pg_S3009.19	MSTRG.14730.1	NA	NA	NA	NA		1.21479	1.73134	1.09031	5.87834	1.99945	2.70137	0.381547	-1.39007	0.0030865	0.198187	down	yes
MSTRG.6770		MSTRG.6770.1	NA	NA	NA	NA		2.5345	4.07153	4.87378	13.3979	9.80486	6.95266	0.380688	-1.39332	0.002897	0.191979	down	yes
Pg_S2057.11	Pg_S2057.11	Pg_S2057.11	GO:0005524(ATP binding);GO:0005634(nucleus);GO:0006952(defense response);GO:0043531(ADP binding)	04626(Plant-pathogen interaction)	K13459	NA	PREDICTED: putative disease resistance protein At4g19050 [Daucus carota subsp. sativus]	0.749713	1.20628	0.159186	1.55124	2.22671	1.77877	0.380652	-1.39345	0.00664179	0.291623	down	yes
Pg_S5498.6	Pg_S5498.6	Pg_S5498.6	GO:0005634(nucleus);GO:0005737(cytoplasm)	04140(Regulation of autophagy)	K08332	NA	PREDICTED: U-box domain-containing protein 16 [Daucus carota subsp. sativus]	0.52502	0.407775	0.18186	0.93906	0.642978	1.34811	0.380409	-1.39438	0.0127318	0.387545	down	yes
Pg_S4135.14	Pg_S4135.14	Pg_S4135.14	GO:0005634(nucleus);GO:0009793(embryo development ending in seed dormancy);GO:0016787(hydrolase activity)	NA	NA	NA	hypothetical protein DCAR_011726 [Daucus carota subsp. sativus]	0.274827	0.386742	0.409735	0.810234	0.840855	1.18209	0.378129	-1.40305	0.00838794	0.326066	down	yes
MSTRG.16113	Pg_S3423.15	MSTRG.16113.1	NA	NA	NA	NA		1.74721	1.93102	6.26192	11.8724	2.60041	11.8348	0.377843	-1.40414	0.0131183	0.390846	down	yes
Pg_S1016.7	Pg_S1016.7	Pg_S1016.7	GO:0001047(core promoter binding);GO:0004842(ubiquitin-protein transferase activity);GO:0005515(protein binding);GO:0005634(nucleus);GO:0005737(cytoplasm);GO:0006355(regulation of transcription, DNA-templated);GO:0006511(ubiquitin-dependent protein catabolic process);GO:0007623(circadian rhythm);GO:0009637(response to blue light);GO:0009881(photoreceptor activity);GO:0009908(flower development);G…	04712(Circadian rhythm - plant)	K12116	NA	putative LOV domain-containing protein [Polyscias fruticosa]	0.122069	0.127652	0.646198	0.949049	0.632072	0.791364	0.377629	-1.40496	0.0413753	0.579853	down	yes
MSTRG.19146		MSTRG.19146.1	NA	NA	NA	NA		2.53386	1.06018	2.82189	6.27691	6.06805	4.7075	0.376247	-1.41025	0.00082441	0.0902736	down	yes
Pg_S0888.10	Pg_S0888.10	Pg_S0888.10	GO:0005829(cytosol)	00230(Purine metabolism)	K00760	EC:2.4.2.8	PREDICTED: uncharacterized protein LOC109243011 [Nicotiana attenuata]	0.987213	1.03811	0.617466	3.78394	1.7555	1.49034	0.375942	-1.41142	0.0154082	0.412184	down	yes
MSTRG.13165	Pg_S2538.25	MSTRG.13165.1;MSTRG.13165.2	NA	NA	NA	NA		12.4317	3.40763	31.0332	45.9212	69.5569	9.28171	0.375702	-1.41234	0.0410086	0.578433	down	yes
MSTRG.2421	Pg_S0350.11	Pg_S0350.11	NA	NA	NA	NA	hypothetical protein BVRB_8g200190 [Beta vulgaris subsp. vulgaris]	87.226	58.9262	138.447	195.935	233.526	328.858	0.375303	-1.41387	4.40389e-05	0.0106172	down	yes
Pg_S0755.6	Pg_S0755.6	Pg_S0755.6	GO:0000148(1,3-beta-D-glucan synthase complex);GO:0003843(1,3-beta-D-glucan synthase activity);GO:0005886(plasma membrane)	00500(Starch and sucrose metabolism)	K00706	EC:2.4.1.34	PREDICTED: callose synthase 9 isoform X1 [Daucus carota subsp. sativus]	0.519714	1.60271	1.358	3.45493	4.05865	1.76556	0.375081	-1.41473	0.0218227	0.470499	down	yes
Pg_S1407.27	Pg_S1407.27	Pg_S1407.27	GO:0005774(vacuolar membrane);GO:0005886(plasma membrane);GO:0006814(sodium ion transport);GO:0006885(regulation of pH);GO:0009651(response to salt stress);GO:0015081(sodium ion transmembrane transporter activity);GO:0015385(sodium:proton antiporter activity);GO:0016021(integral component of membrane);GO:0055075(potassium ion homeostasis)	NA	NA	NA	PREDICTED: sodium/hydrogen exchanger 4 [Daucus carota subsp. sativus]	1.32858	2.49045	0.85262	4.88535	4.47004	3.09975	0.375078	-1.41474	0.000479591	0.0615898	down	yes
Pg_S0388.21	Pg_S0388.21	Pg_S0388.21	GO:0003333(amino acid transmembrane transport);GO:0005886(plasma membrane);GO:0015171(amino acid transmembrane transporter activity)	04075(Plant hormone signal transduction)	K13946	NA	PREDICTED: auxin transporter-like protein 5 [Juglans regia]	0.367667	0.704479	0.877248	2.60579	1.98174	0.616868	0.374566	-1.41671	0.017839	0.434937	down	yes
MSTRG.6365	Pg_S0997.22	Pg_S0997.22	GO:0010143(cutin biosynthetic process);GO:0016020(membrane);GO:0016311(dephosphorylation);GO:0016791(phosphatase activity);GO:0090447(glycerol-3-phosphate 2-O-acyltransferase activity)	00561(Glycerolipid metabolism);00564(Glycerophospholipid metabolism)	K13508	EC:2.3.1.15	PREDICTED: probable glycerol-3-phosphate acyltransferase 3 [Daucus carota subsp. sativus]	0.829415	1.65047	7.39419	7.55132	11.0616	7.75066	0.374535	-1.41683	0.0171611	0.428996	down	yes
MSTRG.10449	Pg_S1869.5	Pg_S1869.5	GO:0016021(integral component of membrane);GO:0042626(ATPase activity, coupled to transmembrane movement of substances);GO:0055085(transmembrane transport)	02010(ABC transporters)	K05658	EC:3.6.3.44	hypothetical protein DCAR_020392 [Daucus carota subsp. sativus]	1.17169	1.43547	1.13821	4.69794	3.00877	2.30245	0.374194	-1.41814	0.011722	0.376338	down	yes
Pg_S0917.12	Pg_S0917.12	Pg_S0917.12	GO:0000166(nucleotide binding);GO:0005737(cytoplasm);GO:0006974(cellular response to DNA damage stimulus);GO:0009414(response to water deprivation);GO:0009737(response to abscisic acid);GO:0080008(Cul4-RING E3 ubiquitin ligase complex)	04120(Ubiquitin mediated proteolysis);03420(Nucleotide excision repair)	K10140	NA	PREDICTED: WD repeat-containing protein 76 [Daucus carota subsp. sativus]	1.43015	1.01659	2.54156	7.78128	1.28589	4.35626	0.371611	-1.42813	0.00945567	0.340586	down	yes
Pg_S1185.14	Pg_S1185.14	Pg_S1185.14	GO:0009536(plastid)	00195(Photosynthesis)	K02706	NA	photosystem II protein D2 [Lobularia maritima]	0.329973	0.235329	0.502964	0.48513	1.22534	1.17438	0.370301	-1.43323	0.0283385	0.516705	down	yes
Pg_S3484.3	Pg_S3484.3	Pg_S3484.3	GO:0000285(1-phosphatidylinositol-3-phosphate 5-kinase activity);GO:0005524(ATP binding);GO:0005737(cytoplasm);GO:0005739(mitochondrion);GO:0005768(endosome);GO:0007033(vacuole organization);GO:0007165(signal transduction);GO:0008270(zinc ion binding);GO:0009555(pollen development);GO:0010008(endosome membrane);GO:0010256(endomembrane system organization);GO:0016308(1-phosphatidylinositol-4-phosp…	00562(Inositol phosphate metabolism);04070(Phosphatidylinositol signaling system);04145(Phagosome)	K00921	EC:2.7.1.150	PREDICTED: 1-phosphatidylinositol-3-phosphate 5-kinase FAB1B-like isoform X2 [Solanum tuberosum]	0.288793	2.14171	0.729658	4.45912	1.29404	2.8118	0.368964	-1.43845	0.0348206	0.549095	down	yes
Pg_S2148.10	Pg_S2148.10	Pg_S2148.10	GO:0016020(membrane);GO:0016709(oxidoreductase activity, acting on paired donors, with incorporation or reduction of molecular oxygen, NAD(P)H as one donor, and incorporation of one atom of oxygen);GO:0044550(secondary metabolite biosynthetic process)	00903(Limonene and pinene degradation);00945(Stilbenoid, diarylheptanoid and gingerol biosynthesis)	K00517	NA	hypothetical protein PRUPE_ppa004199mg [Prunus persica]	0.562128	0.850962	0.628602	2.69529	1.91924	0.931093	0.368162	-1.44159	0.0108541	0.359641	down	yes
Pg_S1663.7	Pg_S1663.7	Pg_S1663.7	GO:0003674(molecular_function);GO:0005739(mitochondrion);GO:0010182(sugar mediated signaling pathway);GO:0080156(mitochondrial mRNA modification)	00500(Starch and sucrose metabolism)	K01176	EC:3.2.1.1	PREDICTED: pentatricopeptide repeat-containing protein At4g02750-like [Daucus carota subsp. sativus]	0.183596	0.246088	0.418451	0.612321	0.856813	0.836466	0.367859	-1.44278	0.0089775	0.333764	down	yes
Pg_S6636.3	Pg_S6636.3	Pg_S6636.3	GO:0005634(nucleus);GO:0005737(cytoplasm)	04140(Regulation of autophagy)	K08332	NA	PREDICTED: U-box domain-containing protein 1-like isoform X1 [Daucus carota subsp. sativus]	0.250077	0.461176	0.345351	0.851748	1.63635	0.398123	0.366085	-1.44975	0.0201399	0.457478	down	yes
MSTRG.15635	Pg_S3293.7	Pg_S3293.7	GO:0005515(protein binding)	NA	NA	NA	unnamed protein product [Coffea canephora]	3.31616	3.60931	7.32508	18.0307	4.26976	16.6557	0.36581	-1.45083	0.00273557	0.186632	down	yes
MSTRG.2575	Pg_S0370.13	Pg_S0370.13	GO:0003677(DNA binding);GO:0003700(transcription factor activity, sequence-specific DNA binding);GO:0005634(nucleus);GO:0006351(transcription, DNA-templated);GO:0006355(regulation of transcription, DNA-templated);GO:0009873(ethylene-activated signaling pathway);GO:0043565(sequence-specific DNA binding);GO:0045893(positive regulation of transcription, DNA-templated)	04626(Plant-pathogen interaction)	K13434	NA	PREDICTED: ethylene-responsive transcription factor TINY-like [Vitis vinifera]	8.06863	7.11268	29.4817	56.0734	12.5737	53.5522	0.365494	-1.45208	0.0113204	0.369177	down	yes
Pg_S1033.40	Pg_S1033.40	Pg_S1033.40	GO:0005794(Golgi apparatus);GO:0016413(O-acetyltransferase activity);GO:0071554(cell wall organization or biogenesis)	NA	NA	NA	hypothetical protein DCAR_010484 [Daucus carota subsp. sativus]	0.098636	0.256907	0.500666	1.11257	0.348785	0.897839	0.362925	-1.46226	0.0334933	0.539913	down	yes
Pg_S0009.17	Pg_S0009.17	Pg_S0009.17	GO:0005622(intracellular);GO:0006623(protein targeting to vacuole);GO:0019898(extrinsic component of membrane);GO:0045053(protein retention in Golgi apparatus)	NA	NA	NA	hypothetical protein DCAR_000729 [Daucus carota subsp. sativus]	0.236425	0.27307	0.542692	0.936025	1.05614	0.909999	0.362553	-1.46374	0.00140636	0.12793	down	yes
Pg_S1240.35	Pg_S1240.35	Pg_S1240.35	GO:0003674(molecular_function);GO:0005739(mitochondrion);GO:0005783(endoplasmic reticulum);GO:0005789(endoplasmic reticulum membrane);GO:0008150(biological_process);GO:0016021(integral component of membrane)	NA	NA	NA	PREDICTED: reticulon-like protein B11 [Daucus carota subsp. sativus]	0.582866	0.993309	0.616235	2.89595	2.16153	0.997516	0.362083	-1.46561	0.0141428	0.399974	down	yes
MSTRG.17319	Pg_S3818.8	Pg_S3818.8	GO:0005737(cytoplasm);GO:0031625(ubiquitin protein ligase binding);GO:0061630(ubiquitin protein ligase activity)	04120(Ubiquitin mediated proteolysis)	K10581	EC:2.3.2.24	PREDICTED: probable ubiquitin-conjugating enzyme E2 24 [Daucus carota subsp. sativus]	2.25012	1.63943	1.38014	4.5864	7.0804	2.94146	0.360734	-1.47099	4.65868e-05	0.0110354	down	yes
MSTRG.5438	Pg_S0856.15	MSTRG.5438.1	NA	NA	NA	NA		2.2886	3.43153	4.60736	9.98123	13.4568	5.25542	0.359925	-1.47423	0.000179781	0.0305837	down	yes
Pg_S4657.5	Pg_S4657.5	Pg_S4657.5	GO:0000148(1,3-beta-D-glucan synthase complex);GO:0003843(1,3-beta-D-glucan synthase activity);GO:0005886(plasma membrane)	NA	NA	NA	PREDICTED: callose synthase 12 [Prunus mume]	0.227446	0.493659	0.703948	2.05048	0.983245	0.926289	0.359861	-1.47449	0.014444	0.40115	down	yes
Pg_S5204.1	Pg_S5204.1	Pg_S5204.1	GO:0005739(mitochondrion)	00040(Pentose and glucuronate interconversions);00052(Galactose metabolism);00053(Ascorbate and aldarate metabolism);00520(Amino sugar and nucleotide sugar metabolism)	K12447	EC:2.7.7.64	hypothetical protein VITISV_042091 [Vitis vinifera]	0.041923	0.097621	0.126566	0.187198	0.218031	0.334381	0.359798	-1.47474	0.0173975	0.431881	down	yes
Pg_S4355.4	Pg_S4355.4	Pg_S4355.4	GO:0005737(cytoplasm)	00561(Glycerolipid metabolism);00564(Glycerophospholipid metabolism)	K13506	EC:2.3.1.15	PREDICTED: uncharacterized protein At1g04910-like [Daucus carota subsp. sativus]	1.0886	1.05982	1.37551	3.19993	2.50183	4.13431	0.358266	-1.4809	4.25112e-05	0.0103762	down	yes
MSTRG.21585	Pg_S5721.12	Pg_S5721.12	GO:0004553(hydrolase activity, hydrolyzing O-glycosyl compounds);GO:0005576(extracellular region);GO:0005618(cell wall);GO:0005794(Golgi apparatus);GO:0010411(xyloglucan metabolic process);GO:0016762(xyloglucan:xyloglucosyl transferase activity);GO:0016798(hydrolase activity, acting on glycosyl bonds);GO:0042546(cell wall biogenesis);GO:0048046(apoplast);GO:0071555(cell wall organization)	04075(Plant hormone signal transduction)	K14504	EC:2.4.1.207	putative xyloglucan endotransglucosylase/hydrolase protein 6 [Ananas comosus]	2.19433	0.792842	5.92387	7.8968	2.24094	14.8201	0.357044	-1.48583	0.0258965	0.503541	down	yes
Pg_S2865.1	Pg_S2865.1	Pg_S2865.1	GO:0005515(protein binding);GO:0005783(endoplasmic reticulum);GO:0031640(killing of cells of other organism)	NA	NA	NA	PREDICTED: ricin-like [Elaeis guineensis]	0.482844	0.13512	0.147758	0.857218	0.392248	0.903315	0.35569	-1.49131	0.0333954	0.539913	down	yes
Pg_S4420.18	Pg_S4420.18	Pg_S4420.18	GO:0000166(nucleotide binding);GO:0003723(RNA binding);GO:0003729(mRNA binding);GO:0005737(cytoplasm);GO:0006402(mRNA catabolic process);GO:0009626(plant-type hypersensitive response);GO:0009908(flower development);GO:0030529(intracellular ribonucleoprotein complex);GO:0080151(positive regulation of salicylic acid mediated signaling pathway);GO:2000028(regulation of photoperiodism, flowering)	03013(RNA transport);03015(mRNA surveillance pathway);03018(RNA degradation)	K13126	NA	PREDICTED: RNA-binding protein BRN1-like isoform X1 [Gossypium arboreum]	1.43563	0.631749	1.32411	3.83827	2.17302	3.55634	0.354475	-1.49624	0.00104326	0.104943	down	yes
MSTRG.12876		MSTRG.12876.1	NA	NA	NA	NA		0.579698	1.95451	4.61165	10.2649	1.81868	8.13434	0.353442	-1.50045	0.0284428	0.516705	down	yes
Pg_S4374.9	Pg_S4374.9	Pg_S4374.9	GO:0004553(hydrolase activity, hydrolyzing O-glycosyl compounds);GO:0030247(polysaccharide binding);GO:0046658(anchored component of plasma membrane)	00500(Starch and sucrose metabolism)	K19891	EC:3.2.1.39	PREDICTED: glucan endo-1,3-beta-glucosidase 14 [Daucus carota subsp. sativus]	1.52132	1.39364	1.26072	1.92767	2.81931	7.14091	0.351255	-1.50941	0.00327354	0.20572	down	yes
MSTRG.12485	Pg_S2361.1	Pg_S2361.1	GO:0047037(salutaridine reductase (NADPH) activity);GO:0050661(NADP binding);GO:0097295(morphine biosynthetic process)	00902(Monoterpenoid biosynthesis)	K15095	EC:1.1.1.208	PREDICTED: short-chain dehydrogenase/reductase 2b-like [Daucus carota subsp. sativus]	10.799	27.4636	12.4964	48.1028	32.6898	64.0745	0.350384	-1.51299	3.0661e-05	0.00814111	down	yes
MSTRG.14900	Pg_S3046.3	MSTRG.14900.2	NA	NA	NA	NA		0.870358	1.41053	4.14303	5.54341	5.10674	7.71495	0.34979	-1.51544	0.00210093	0.163292	down	yes
MSTRG.16438	Pg_S3550.6	Pg_S3550.6	GO:0004553(hydrolase activity, hydrolyzing O-glycosyl compounds);GO:0030247(polysaccharide binding);GO:0046658(anchored component of plasma membrane)	00500(Starch and sucrose metabolism)	K19893	EC:3.2.1.39	hypothetical protein DCAR_005888 [Daucus carota subsp. sativus]	0.148272	0.960979	0.970585	1.06164	1.79437	3.09234	0.349649	-1.51602	0.0196597	0.453261	down	yes
MSTRG.5418	Pg_S0849.32	Pg_S0849.32	GO:0005829(cytosol);GO:0005886(plasma membrane);GO:0008830(dTDP-4-dehydrorhamnose 3,5-epimerase activity);GO:0008831(dTDP-4-dehydrorhamnose reductase activity);GO:0009506(plasmodesma);GO:0010253(UDP-rhamnose biosynthetic process);GO:0010489(UDP-4-keto-6-deoxy-glucose-3,5-epimerase activity);GO:0010490(UDP-4-keto-rhamnose-4-keto-reductase activity);GO:0019305(dTDP-rhamnose biosynthetic process);GO…	00520(Amino sugar and nucleotide sugar metabolism);00523(Polyketide sugar unit biosynthesis)	K12451	EC:5.1.3;EC:1.1.1	PREDICTED: bifunctional dTDP-4-dehydrorhamnose 3,5-epimerase/dTDP-4-dehydrorhamnose reductase [Juglans regia]	11.7086	9.79691	43.9505	78.0233	15.8595	94.125	0.348156	-1.52219	0.0127627	0.387635	down	yes
Pg_S2440.34	Pg_S2440.34	Pg_S2440.34	GO:0004305(ethanolamine kinase activity);GO:0005524(ATP binding);GO:0005737(cytoplasm);GO:0006646(phosphatidylethanolamine biosynthetic process);GO:0009793(embryo development ending in seed dormancy);GO:0016301(kinase activity);GO:0016310(phosphorylation);GO:0016773(phosphotransferase activity, alcohol group as acceptor)	00564(Glycerophospholipid metabolism)	K00894	EC:2.7.1.82	PREDICTED: probable ethanolamine kinase isoform X1 [Daucus carota subsp. sativus]	0.198072	0.512781	1.14857	3.51407	0.756731	1.08262	0.347333	-1.52561	0.0363433	0.557666	down	yes
MSTRG.11129		MSTRG.11129.1	NA	NA	NA	NA		1.91872	2.69242	5.50539	15.186	3.07577	11.0447	0.345198	-1.5345	0.00258958	0.18121	down	yes
MSTRG.1858	Pg_S0255.6	Pg_S0255.6	GO:0009408(response to heat)	04141(Protein processing in endoplasmic reticulum)	K13993	NA	chaperone [Agave tequilana]	2.88721	1.89972	0.993	0.752932	3.86632	12.1461	0.344755	-1.53636	0.038542	0.565566	down	yes
MSTRG.18899	Pg_S4460.18	Pg_S4460.18	GO:0005886(plasma membrane);GO:0006952(defense response)	NA	NA	NA	PREDICTED: MLO-like protein 4 isoform X1 [Daucus carota subsp. sativus]	1.35856	1.9391	1.30714	1.18079	7.30225	4.89435	0.344223	-1.53858	0.00233416	0.172092	down	yes
Pg_S1790.2	Pg_S1790.2	Pg_S1790.2	GO:0009813(flavonoid biosynthetic process);GO:0043231(intracellular membrane-bounded organelle);GO:0052696(flavonoid glucuronidation);GO:0080043(quercetin 3-O-glucosyltransferase activity);GO:0080044(quercetin 7-O-glucosyltransferase activity)	00908(Zeatin biosynthesis)	NA	NA	UGT4 [Panax ginseng]	0.120909	0.426522	1.18059	1.43056	1.67766	1.93052	0.342947	-1.54394	0.020982	0.463568	down	yes
MSTRG.24025	Pg_S7653.4	Pg_S7653.4	GO:0003677(DNA binding);GO:0003700(transcription factor activity, sequence-specific DNA binding);GO:0005634(nucleus);GO:0006351(transcription, DNA-templated);GO:0006355(regulation of transcription, DNA-templated);GO:0016602(CCAAT-binding factor complex)	00970(Aminoacyl-tRNA biosynthesis)	K01883	EC:6.1.1.16	PREDICTED: nuclear transcription factor Y subunit A-3 isoform X1 [Prunus mume]	1.28053	0.740485	1.44714	1.28649	3.05028	5.77872	0.342856	-1.54432	0.00643819	0.287388	down	yes
MSTRG.4378		MSTRG.4378.1	NA	NA	NA	NA		4.44932	3.91549	1.69077	12.018	13.8052	3.58357	0.341948	-1.54815	0.00327818	0.20572	down	yes
MSTRG.7105	Pg_S1153.1	MSTRG.7105.1	NA	NA	NA	NA		0.897248	2.34761	4.83385	10.3567	10.123	3.22964	0.340739	-1.55326	0.0107879	0.358831	down	yes
[truncated: 121 more rows]
