# Supplementary material for: Transcriptome analysis provides insights into the cell wall and aluminum toxicity related to rusty root syndrome of Panax ginseng
Source: Front Plant Sci. 2023 Jun 13;14:1142211. doi: 10.3389/fpls.2023.1142211 (PMC10293891; doi:10.3389/fpls.2023.1142211)
Supplement: Supplementary file 3 [file Table_3.xlsx]

## Sheet: Sheet1
GO_ID	GO_Term	GO_function	GO_class	S gene number	TS gene number	B gene number	TB gene number	pvalue
GO:0016717	oxidoreductase activity, acting on paired donors, with oxidation of a pair of donors resulting in the reduction of molecular oxygen to two molecules of water	molecular_function	6	16	905	72	43654	1.42397e-12
GO:0006636	unsaturated fatty acid biosynthetic process	biological_process	10	16	905	100	43654	2.71325e-10
GO:0016709	oxidoreductase activity, acting on paired donors, with incorporation or reduction of molecular oxygen, NAD(P)H as one donor, and incorporation of one atom of oxygen	molecular_function	6	18	905	212	43654	5.49837e-07
GO:0004106	chorismate mutase activity	molecular_function	6	4	905	6	43654	2.66261e-06
GO:0046417	chorismate metabolic process	biological_process	9	4	905	6	43654	2.66261e-06
GO:0055114	oxidation-reduction process	biological_process	5	61	905	1580	43654	3.18003e-06
GO:0009873	ethylene-activated signaling pathway	biological_process	8	22	905	353	43654	5.85374e-06
GO:0016762	xyloglucan:xyloglucosyl transferase activity	molecular_function	7	7	905	38	43654	1.1588e-05
GO:0003959	NADPH dehydrogenase activity	molecular_function	6	6	905	26	43654	1.26087e-05
GO:0005576	extracellular region	cellular_component	3	59	905	1592	43654	1.54405e-05
GO:0052696	flavonoid glucuronidation	biological_process	12	16	905	230	43654	2.85942e-05
GO:0009664	plant-type cell wall organization	biological_process	6	9	905	80	43654	4.2327e-05
GO:0003700	transcription factor activity, sequence-specific DNA binding	molecular_function	4	84	905	2610	43654	4.83411e-05
GO:0051707	response to other organism	biological_process	6	7	905	47	43654	4.91186e-05
GO:0044550	secondary metabolite biosynthetic process	biological_process	6	15	905	220	43654	6.32179e-05
GO:0042546	cell wall biogenesis	biological_process	5	8	905	68	43654	8.15407e-05
GO:0033946	xyloglucan-specific endo-beta-1,4-glucanase activity	molecular_function	8	3	905	5	43654	8.60801e-05
GO:0005618	cell wall	cellular_component	6	32	905	744	43654	0.000104591
GO:0071555	cell wall organization	biological_process	5	19	905	340	43654	0.00010646
GO:0000786	nucleosome	cellular_component	12	7	905	53	43654	0.000108101
GO:0009813	flavonoid biosynthetic process	biological_process	6	16	905	260	43654	0.000122208
GO:0016798	hydrolase activity, acting on glycosyl bonds	molecular_function	5	7	905	56	43654	0.000154135
GO:0010411	xyloglucan metabolic process	biological_process	9	7	905	58	43654	0.000192805
GO:0046914	transition metal ion binding	molecular_function	7	8	905	81	43654	0.000280244
GO:0046916	cellular transition metal ion homeostasis	biological_process	10	8	905	81	43654	0.000280244
GO:0009407	toxin catabolic process	biological_process	6	5	905	30	43654	0.00035091
GO:0009073	aromatic amino acid family biosynthetic process	biological_process	8	5	905	30	43654	0.00035091
GO:0009817	defense response to fungus, incompatible interaction	biological_process	7	5	905	31	43654	0.000411293
GO:2000027	regulation of organ morphogenesis	biological_process	9	2	905	2	43654	0.000429318
GO:0010148	transpiration	biological_process	7	2	905	2	43654	0.000429318
GO:0009567	double fertilization forming a zygote and endosperm	biological_process	6	4	905	19	43654	0.000554774
GO:0047036	codeinone reductase (NADPH) activity	molecular_function	7	3	905	9	43654	0.000679435
GO:0080043	quercetin 3-O-glucosyltransferase activity	molecular_function	8	12	905	193	43654	0.000757804
GO:0080044	quercetin 7-O-glucosyltransferase activity	molecular_function	8	12	905	193	43654	0.000757804
GO:0001558	regulation of cell growth	biological_process	6	4	905	21	43654	0.000828881
GO:0030001	metal ion transport	biological_process	7	8	905	99	43654	0.00107752
GO:0012502	induction of programmed cell death	biological_process	9	2	905	3	43654	0.00127019
GO:0009886	post-embryonic morphogenesis	biological_process	7	3	905	11	43654	0.00129383
GO:0006355	regulation of transcription, DNA-templated	biological_process	11	95	905	3368	43654	0.00144453
GO:0071365	cellular response to auxin stimulus	biological_process	8	3	905	12	43654	0.0016986
GO:0009860	pollen tube growth	biological_process	8	11	905	188	43654	0.00200668
GO:0003677	DNA binding	molecular_function	6	86	905	3037	43654	0.00216722
GO:0031347	regulation of defense response	biological_process	6	7	905	87	43654	0.00223585
GO:0009867	jasmonic acid mediated signaling pathway	biological_process	8	8	905	112	43654	0.00236875
GO:0043565	sequence-specific DNA binding	molecular_function	7	27	905	723	43654	0.00272778
GO:0006979	response to oxidative stress	biological_process	5	16	905	349	43654	0.00283921
GO:0004165	dodecenoyl-CoA delta-isomerase activity	molecular_function	7	4	905	29	43654	0.00288471
GO:0009753	response to jasmonic acid	biological_process	6	10	905	169	43654	0.00290863
GO:0016614	oxidoreductase activity, acting on CH-OH group of donors	molecular_function	5	8	905	116	43654	0.00294573
GO:0009505	plant-type cell wall	cellular_component	7	16	905	351	43654	0.00300198
GO:0050832	defense response to fungus	biological_process	7	13	905	258	43654	0.00308298
GO:0009062	fatty acid catabolic process	biological_process	9	3	905	15	43654	0.00335386
GO:0003333	amino acid transmembrane transport	biological_process	7	8	905	119	43654	0.00344603
GO:0051603	proteolysis involved in cellular protein catabolic process	biological_process	8	9	905	146	43654	0.00353385
GO:0019199	transmembrane receptor protein kinase activity	molecular_function	8	3	905	16	43654	0.00406466
GO:0009687	abscisic acid metabolic process	biological_process	9	2	905	5	43654	0.0041183
GO:0080151	positive regulation of salicylic acid mediated signaling pathway	biological_process	8	2	905	5	43654	0.0041183
GO:0009905	ent-copalyl diphosphate synthase activity	molecular_function	6	2	905	5	43654	0.0041183
GO:0015171	amino acid transmembrane transporter activity	molecular_function	8	8	905	125	43654	0.00464209
GO:0016036	cellular response to phosphate starvation	biological_process	9	6	905	75	43654	0.0046767
GO:0016688	L-ascorbate peroxidase activity	molecular_function	7	3	905	17	43654	0.00486021
GO:0009833	plant-type primary cell wall biogenesis	biological_process	8	3	905	17	43654	0.00486021
GO:0009920	cell plate formation involved in plant-type cell wall biogenesis	biological_process	8	3	905	17	43654	0.00486021
GO:0043231	intracellular membrane-bounded organelle	cellular_component	8	17	905	404	43654	0.00504966
GO:0009956	radial pattern formation	biological_process	8	3	905	18	43654	0.0057432
GO:0008171	O-methyltransferase activity	molecular_function	7	4	905	37	43654	0.00704046
GO:0016491	oxidoreductase activity	molecular_function	4	18	905	454	43654	0.0072419
GO:0004197	cysteine-type endopeptidase activity	molecular_function	8	6	905	83	43654	0.00763424
GO:0004601	peroxidase activity	molecular_function	6	8	905	137	43654	0.00796308
GO:0004866	endopeptidase inhibitor activity	molecular_function	6	2	905	7	43654	0.00841296
GO:0030288	outer membrane-bounded periplasmic space	cellular_component	7	2	905	7	43654	0.00841296
GO:0006334	nucleosome assembly	biological_process	12	5	905	61	43654	0.00865671
GO:0005199	structural constituent of cell wall	molecular_function	4	3	905	22	43654	0.0101936
GO:0008517	folic acid transporter activity	molecular_function	5	2	905	8	43654	0.0110639
GO:0040014	regulation of multicellular organism growth	biological_process	6	2	905	8	43654	0.0110639
GO:0051538	3 iron, 4 sulfur cluster binding	molecular_function	6	2	905	8	43654	0.0110639
GO:0030155	regulation of cell adhesion	biological_process	5	2	905	8	43654	0.0110639
GO:0048281	inflorescence morphogenesis	biological_process	5	2	905	8	43654	0.0110639
GO:0020037	heme binding	molecular_function	6	9	905	175	43654	0.0111623
GO:0010103	stomatal complex morphogenesis	biological_process	8	3	905	23	43654	0.0115447
GO:0031248	protein acetyltransferase complex	cellular_component	7	3	905	23	43654	0.0115447
GO:0004553	hydrolase activity, hydrolyzing O-glycosyl compounds	molecular_function	6	11	905	242	43654	0.0128176
GO:0019438	aromatic compound biosynthetic process	biological_process	6	3	905	24	43654	0.0129938
GO:0009611	response to wounding	biological_process	5	13	905	310	43654	0.0134801
GO:0008017	microtubule binding	molecular_function	7	7	905	122	43654	0.0138455
GO:0008798	beta-aspartyl-peptidase activity	molecular_function	9	2	905	9	43654	0.0140309
GO:0080024	indolebutyric acid metabolic process	biological_process	7	2	905	9	43654	0.0140309
GO:0043091	L-arginine import	biological_process	9	2	905	9	43654	0.0140309
GO:0006624	vacuolar protein processing	biological_process	7	2	905	9	43654	0.0140309
GO:0004067	asparaginase activity	molecular_function	7	2	905	9	43654	0.0140309
GO:0051938	L-glutamate import	biological_process	11	2	905	9	43654	0.0140309
GO:0006516	glycoprotein catabolic process	biological_process	7	2	905	9	43654	0.0140309
GO:0080026	response to indolebutyric acid	biological_process	7	2	905	9	43654	0.0140309
GO:0009414	response to water deprivation	biological_process	5	16	905	416	43654	0.0141915
GO:0005758	mitochondrial intermembrane space	cellular_component	12	3	905	25	43654	0.014542
GO:0006949	syncytium formation	biological_process	5	3	905	25	43654	0.014542
GO:0048046	apoplast	cellular_component	4	18	905	492	43654	0.0154504
GO:0046686	response to cadmium ion	biological_process	7	22	905	642	43654	0.016047
GO:0042742	defense response to bacterium	biological_process	7	15	905	387	43654	0.0161519
GO:0009809	lignin biosynthetic process	biological_process	8	7	905	126	43654	0.0162748
GO:0010150	leaf senescence	biological_process	10	8	905	157	43654	0.017065
GO:0033897	ribonuclease T2 activity	molecular_function	10	2	905	10	43654	0.0172997
GO:0009635	response to herbicide	biological_process	5	2	905	10	43654	0.0172997
GO:0007568	aging	biological_process	5	4	905	49	43654	0.0186005
GO:0006869	lipid transport	biological_process	5	6	905	103	43654	0.0205155
GO:0080073	spermidine:coumaroyl CoA N-acyltransferase activity	molecular_function	8	1	905	1	43654	0.0207312
GO:1901183	positive regulation of camalexin biosynthetic process	biological_process	11	1	905	1	43654	0.0207312
GO:0004058	aromatic-L-amino-acid decarboxylase activity	molecular_function	7	1	905	1	43654	0.0207312
GO:0046202	cyanide biosynthetic process	biological_process	7	1	905	1	43654	0.0207312
GO:0071327	cellular response to trehalose stimulus	biological_process	9	1	905	1	43654	0.0207312
GO:1901695	tyramine biosynthetic process	biological_process	6	1	905	1	43654	0.0207312
GO:0008216	spermidine metabolic process	biological_process	9	1	905	1	43654	0.0207312
GO:0033810	anthocyanin 5-O-glucoside 6'''-O-malonyltransferase activity	molecular_function	7	1	905	1	43654	0.0207312
GO:1900367	positive regulation of defense response to insect	biological_process	8	1	905	1	43654	0.0207312
GO:0061635	regulation of protein complex stability	biological_process	5	1	905	1	43654	0.0207312
GO:0004846	urate oxidase activity	molecular_function	7	1	905	1	43654	0.0207312
GO:0006596	polyamine biosynthetic process	biological_process	9	2	905	11	43654	0.0208566
GO:0047372	acylglycerol lipase activity	molecular_function	7	2	905	11	43654	0.0208566
GO:0033345	asparagine catabolic process via L-aspartate	biological_process	9	2	905	11	43654	0.0208566
GO:0015189	L-lysine transmembrane transporter activity	molecular_function	10	2	905	11	43654	0.0208566
GO:0016831	carboxy-lyase activity	molecular_function	6	2	905	11	43654	0.0208566
GO:1903401	L-lysine transmembrane transport	biological_process	9	2	905	11	43654	0.0208566
GO:0005313	L-glutamate transmembrane transporter activity	molecular_function	9	2	905	11	43654	0.0208566
GO:0031117	positive regulation of microtubule depolymerization	biological_process	10	2	905	11	43654	0.0208566
GO:0046658	anchored component of plasma membrane	cellular_component	8	11	905	261	43654	0.0211919
GO:0009831	plant-type cell wall modification involved in multidimensional cell growth	biological_process	8	3	905	29	43654	0.0217381
GO:0016020	membrane	cellular_component	3	57	905	2087	43654	0.0218271
GO:0004364	glutathione transferase activity	molecular_function	6	5	905	77	43654	0.021997
GO:0009828	plant-type cell wall loosening	biological_process	8	3	905	30	43654	0.0237896
GO:0006351	transcription, DNA-templated	biological_process	10	67	905	2528	43654	0.0243706
GO:0010015	root morphogenesis	biological_process	9	2	905	12	43654	0.0246882
GO:0010508	positive regulation of autophagy	biological_process	8	2	905	12	43654	0.0246882
GO:0047134	protein-disulfide reductase activity	molecular_function	7	3	905	31	43654	0.0259422
GO:0042349	guiding stereospecific synthesis activity	molecular_function	4	3	905	31	43654	0.0259422
GO:0009963	positive regulation of flavonoid biosynthetic process	biological_process	8	3	905	31	43654	0.0259422
GO:0006749	glutathione metabolic process	biological_process	8	5	905	81	43654	0.02669
GO:0008283	cell proliferation	biological_process	4	6	905	110	43654	0.0272743
GO:0006474	N-terminal protein amino acid acetylation	biological_process	9	3	905	32	43654	0.0281956
GO:0016042	lipid catabolic process	biological_process	6	9	905	206	43654	0.0287446
GO:0009554	megasporogenesis	biological_process	6	2	905	13	43654	0.0287816
GO:0045039	protein import into mitochondrial inner membrane	biological_process	8	2	905	13	43654	0.0287816
GO:0030981	cortical microtubule cytoskeleton	cellular_component	12	2	905	13	43654	0.0287816
GO:0009506	plasmodesma	cellular_component	5	42	905	1494	43654	0.0300702
GO:0009819	drought recovery	biological_process	6	3	905	34	43654	0.0330037
GO:0005622	intracellular	cellular_component	5	19	905	585	43654	0.0380766
GO:0035514	DNA demethylase activity	molecular_function	5	1	905	2	43654	0.0410331
GO:0080053	response to phenylalanine	biological_process	7	1	905	2	43654	0.0410331
GO:1901696	cannabinoid biosynthetic process	biological_process	6	1	905	2	43654	0.0410331
GO:0010359	regulation of anion channel activity	biological_process	9	1	905	2	43654	0.0410331
GO:0009537	proplastid	cellular_component	10	1	905	2	43654	0.0410331
GO:0052579	(+)-pulegone reductase, (+)-isomenthone as substrate, activity	molecular_function	7	1	905	2	43654	0.0410331
GO:0008762	UDP-N-acetylmuramate dehydrogenase activity	molecular_function	7	1	905	2	43654	0.0410331
GO:0010234	anther wall tapetum cell fate specification	biological_process	7	1	905	2	43654	0.0410331
GO:0016099	monoterpenoid biosynthetic process	biological_process	8	1	905	2	43654	0.0410331
GO:1902138	(-)-secoisolariciresinol biosynthetic process	biological_process	9	1	905	2	43654	0.0410331
GO:0034081	polyketide synthase complex	cellular_component	9	1	905	2	43654	0.0410331
GO:0052580	(+)-pulegone reductase, (-)-menthone as substrate, activity	molecular_function	7	1	905	2	43654	0.0410331
GO:0036094	small molecule binding	molecular_function	4	1	905	2	43654	0.0410331
GO:1902131	(+)-lariciresinol catabolic process	biological_process	8	1	905	2	43654	0.0410331
GO:0043201	response to leucine	biological_process	7	1	905	2	43654	0.0410331
GO:0009715	chalcone biosynthetic process	biological_process	8	1	905	2	43654	0.0410331
GO:0045281	succinate dehydrogenase complex	cellular_component	8	1	905	2	43654	0.0410331
GO:0080052	response to histidine	biological_process	7	1	905	2	43654	0.0410331
GO:0006469	negative regulation of protein kinase activity	biological_process	11	1	905	2	43654	0.0410331
GO:0090404	pollen tube tip	cellular_component	7	2	905	16	43654	0.0425102
GO:1901959	positive regulation of cutin biosynthetic process	biological_process	9	2	905	16	43654	0.0425102
GO:0051604	protein maturation	biological_process	6	2	905	16	43654	0.0425102
GO:0009627	systemic acquired resistance	biological_process	7	2	905	16	43654	0.0425102
GO:0010333	terpene synthase activity	molecular_function	7	2	905	16	43654	0.0425102
GO:0010047	fruit dehiscence	biological_process	7	2	905	16	43654	0.0425102
GO:0045723	positive regulation of fatty acid biosynthetic process	biological_process	11	2	905	16	43654	0.0425102
GO:0055074	calcium ion homeostasis	biological_process	10	2	905	16	43654	0.0425102
GO:0052689	carboxylic ester hydrolase activity	molecular_function	6	8	905	190	43654	0.0453926
GO:0042744	hydrogen peroxide catabolic process	biological_process	6	4	905	65	43654	0.0460197
GO:0070370	cellular heat acclimation	biological_process	7	2	905	17	43654	0.0475302
GO:0045053	protein retention in Golgi apparatus	biological_process	7	2	905	17	43654	0.0475302
GO:0006855	drug transmembrane transport	biological_process	6	5	905	96	43654	0.0496972
