# Supplementary material for: Transcriptome analysis provides insights into the cell wall and aluminum toxicity related to rusty root syndrome of Panax ginseng
Source: Front Plant Sci. 2023 Jun 13;14:1142211. doi: 10.3389/fpls.2023.1142211 (PMC10293891; doi:10.3389/fpls.2023.1142211)
Supplement: Supplementary file 4 [file Table_4.xlsx]

## Sheet: Sheet1
pathway_id	pathway_name	S gene number	TS gene number	B gene number	TB gene number	pvalue
ko04075	Plant hormone signal transduction	57	538	1711	24345	0.00130051
ko00040	Pentose and glucuronate interconversions	21	538	455	24345	0.00132588
ko01212	Fatty acid metabolism	19	538	404	24345	0.00178616
ko01040	Biosynthesis of unsaturated fatty acids	18	538	158	24345	1.46991e-08
ko00053	Ascorbate and aldarate metabolism	17	538	342	24345	0.00171469
ko00561	Glycerolipid metabolism	16	538	409	24345	0.0205254
ko00564	Glycerophospholipid metabolism	15	538	400	24345	0.0335886
ko00945	Stilbenoid, diarylheptanoid and gingerol biosynthesis	13	538	159	24345	5.54783e-05
ko00480	Glutathione metabolism	13	538	244	24345	0.00320936
ko00511	Other glycan degradation	13	538	271	24345	0.00762639
ko00592	alpha-Linolenic acid metabolism	11	538	199	24345	0.00491792
ko00460	Cyanoamino acid metabolism	11	538	248	24345	0.0226776
ko00941	Flavonoid biosynthesis	10	538	191	24345	0.0102798
ko00073	Cutin, suberine and wax biosynthesis	8	538	138	24345	0.0117709
ko00908	Zeatin biosynthesis	7	538	105	24345	0.00877506
ko00903	Limonene and pinene degradation	7	538	116	24345	0.0146498
ko00942	Anthocyanin biosynthesis	6	538	61	24345	0.0022484
ko00232	Caffeine metabolism	5	538	28	24345	0.000333803
ko00591	Linoleic acid metabolism	5	538	62	24345	0.0119098
ko00904	Diterpenoid biosynthesis	5	538	89	24345	0.0474076
ko00944	Flavone and flavonol biosynthesis	4	538	52	24345	0.0277193
ko00402	Benzoxazinoid biosynthesis	3	538	21	24345	0.0106144
