# Supplementary material for: Transcriptome analysis provides insights into the cell wall and aluminum toxicity related to rusty root syndrome of Panax ginseng
Source: Front Plant Sci. 2023 Jun 13;14:1142211. doi: 10.3389/fpls.2023.1142211 (PMC10293891; doi:10.3389/fpls.2023.1142211)
Supplement: Supplementary file 5 [file Table_5.xlsx]

## Sheet: hormone biosynthesis
gene_name	transcript_id	name	hormone biosynthesis	pathway map ID	pathway map name	GO	KEGG	KO_ENTRY	EC	Description	FPKM.RR1	FPKM.RR2	FPKM.RR3	FPKM.CK1	FPKM.CK2	FPKM.CK3	fc	log2(fc)	pval	qval	regulation	significant
Pg_S2785.3	Pg_S2785.3	aldehyde dehydrogenase (NAD+) [EC:1.2.1.3]	auxin	ko00380	Tryptophan metabolism	GO:0004028(3-chloroallyl aldehyde dehydrogenase activity);GO:0004029(aldehyde dehydrogenase (NAD) activity)	00010(Glycolysis / Gluconeogenesis);00040(Pentose and glucuronate interconversions);00053(Ascorbate and aldarate metabolism);00620(Pyruvate metabolism);00071(Fatty acid degradation);00561(Glycerolipid metabolism);00280(Valine, leucine and isoleucine degradation);00310(Lysine degradation);00330(Arginine and proline metabolism);00340(Histidine metabolism);00380(Tryptophan metabolism);00410(beta-Ala…	K00128	EC:1.2.1.3	PREDICTED: aldehyde dehydrogenase family 3 member F1-like [Daucus carota subsp. sativus]	0.27177	0.379839	0.250605	0.539683	0.62579	0.821106	0.454155	-1.13874	0.0443753	0.591216	down	yes
Pg_S2241.13	Pg_S2241.13	aminocyclopropanecarboxylate oxidase [EC:1.14.17.4]	ethylene	ko00270	Cysteine and methionine metabolism	GO:0009693(ethylene biosynthetic process);GO:0051213(dioxygenase activity)	00270(Cysteine and methionine metabolism)	K05933	EC:1.14.17.4	PREDICTED: 1-aminocyclopropane-1-carboxylate oxidase [Daucus carota subsp. sativus]	6.19892	13.6045	8.92225	4.95203	2.71053	5.15899	2.24042	1.16377	0.00184676	0.151132	up	yes
Pg_S1592.3	Pg_S1592.3	aminocyclopropanecarboxylate oxidase [EC:1.14.17.4]	ethylene	ko00270	Cysteine and methionine metabolism	GO:0009693(ethylene biosynthetic process);GO:0051213(dioxygenase activity)	00270(Cysteine and methionine metabolism)	K05933	EC:1.14.17.4	PREDICTED: 1-aminocyclopropane-1-carboxylate oxidase [Daucus carota subsp. sativus]	3.47439	3.88609	3.01667	1.99152	1.38802	1.47415	2.13799	1.09626	0.00585532	0.274578	up	yes
Pg_S2742.11	Pg_S2742.11	indole-3-pyruvate monooxygenase [EC:1.14.13.168]	auxin	ko00380	Tryptophan metabolism	GO:0004497(monooxygenase activity);GO:0055114(oxidation-reduction process)	00380(Tryptophan metabolism)	K11816	EC:1.14.13.168	PREDICTED: probable flavin-containing monooxygenase 1 [Daucus carota subsp. sativus]	10.114	27.3815	25.7527	5.76318	6.73781	7.47594	3.16606	1.66269	1.85042e-06	0.000876096	up	yes
Pg_S3468.8	Pg_S3468.8	indoleacetaldoxime dehydratase [EC:4.99.1.6]	auxin	ko00380	Tryptophan metabolism	GO:0016020(membrane);GO:0016709(oxidoreductase activity, acting on paired donors, with incorporation or reduction of molecular oxygen, NAD(P)H as one donor, and incorporation of one atom of oxygen);GO:0044550(secondary metabolite biosynthetic process)	00380(Tryptophan metabolism)	K11868	EC:4.99.1.6	PREDICTED: (+)-menthofuran synthase-like [Daucus carota subsp. sativus]	0.665691	0.107882	0.974238	3.60442	1.82134	4.47493	0.176534	-2.50198	0.000836891	0.0903876	down	yes
Pg_S1382.6	Pg_S1382.6	phospholipase A1 [EC:3.1.1.32]	jasmonic acid	ko00592	α-Linolenic acid metabolism	GO:0004806(triglyceride lipase activity);GO:0005576(extracellular region);GO:0006629(lipid metabolic process);GO:0016787(hydrolase activity)	00564(Glycerophospholipid metabolism);00592(alpha-Linolenic acid metabolism)	K16818	EC:3.1.1.32	hypothetical protein DCAR_002451 [Daucus carota subsp. sativus]	1.31285	1.80851	4.79654	6.01298	4.23968	7.08866	0.456591	-1.13102	0.0162752	0.421323	down	yes
Pg_S2830.1	Pg_S2830.1	phospholipase A1 [EC:3.1.1.32]	jasmonic acid	ko00592	α-Linolenic acid metabolism	GO:0004806(triglyceride lipase activity);GO:0006629(lipid metabolic process);GO:0008970(phosphatidylcholine 1-acylhydrolase activity);GO:0009507(chloroplast);GO:0016042(lipid catabolic process);GO:0047714(galactolipase activity)	00564(Glycerophospholipid metabolism);00592(alpha-Linolenic acid metabolism)	K16818	EC:3.1.1.32	PREDICTED: phospholipase A1-Ibeta2, chloroplastic-like [Daucus carota subsp. sativus]	0.755265	1.07624	0.633207	0.470522	0.328994	0.338882	2.16507	1.11442	0.0379421	0.564564	up	yes
Pg_S3622.9	Pg_S3622.9	lipoxygenase [EC:1.13.11.12]	jasmonic acid	ko00592	α-Linolenic acid metabolism	GO:0016165(linoleate 13S-lipoxygenase activity)	00591(Linoleic acid metabolism);00592(alpha-Linolenic acid metabolism)	K00454	EC:1.13.11.12	hypothetical protein DCAR_024393 [Daucus carota subsp. sativus]	5.44641	17.2554	7.25671	2.77829	1.79374	3.46846	3.72596	1.89761	3.19966e-06	0.00136671	up	yes
Pg_S2135.8	Pg_S2135.8	12-oxophytodienoic acid reductase [EC:1.3.1.42]	jasmonic acid	ko00592	α-Linolenic acid metabolism	GO:0003959(NADPH dehydrogenase activity);GO:0005622(intracellular);GO:0055114(oxidation-reduction process)	00592(alpha-Linolenic acid metabolism)	K05894	EC:1.3.1.42	PREDICTED: 12-oxophytodienoate reductase 2-like [Prunus mume]	2.24537	3.01293	1.94223	0.140065	0.074494	0	33.5597	5.06866	1.18345e-11	2.90662e-08	up	yes
Pg_S0615.14	Pg_S0615.14	12-oxophytodienoic acid reductase [EC:1.3.1.42]	jasmonic acid	ko00592	α-Linolenic acid metabolism	GO:0003959(NADPH dehydrogenase activity);GO:0005622(intracellular);GO:0055114(oxidation-reduction process)	00592(alpha-Linolenic acid metabolism)	K05894	EC:1.3.1.42	PREDICTED: putative 12-oxophytodienoate reductase 11 [Ipomoea nil]	1.57848	1.64499	3.47347	0.297213	0	0	22.5325	4.49393	3.19073e-05	0.00835908	up	yes
Pg_S2135.1	MSTRG.11657.1;Pg_S2135.1	12-oxophytodienoic acid reductase [EC:1.3.1.42]	jasmonic acid	ko00592	α-Linolenic acid metabolism	GO:0003959(NADPH dehydrogenase activity);GO:0005622(intracellular);GO:0055114(oxidation-reduction process)	00592(alpha-Linolenic acid metabolism)	K05894	EC:1.3.1.42	PREDICTED: putative 12-oxophytodienoate reductase 11 [Ipomoea nil]	7.15329	7.43093	5.6015	2.89658	3.02047	3.758	2.08637	1.06099	0.000628966	0.0737806	up	yes
Pg_S0162.1	Pg_S0162.1	12-oxophytodienoic acid reductase [EC:1.3.1.42]	jasmonic acid	ko00592	α-Linolenic acid metabolism	GO:0003959(NADPH dehydrogenase activity);GO:0005622(intracellular);GO:0055114(oxidation-reduction process)	00592(alpha-Linolenic acid metabolism)	K05894	EC:1.3.1.42	PREDICTED: putative 12-oxophytodienoate reductase 11 [Ipomoea nil]	0.695614	2.04956	1.27897	0.366504	0.534286	0.112981	3.96948	1.98895	0.00250411	0.178178	up	yes
Pg_S0615.13	Pg_S0615.13	12-oxophytodienoic acid reductase [EC:1.3.1.42]	jasmonic acid	ko00592	α-Linolenic acid metabolism	GO:0003959(NADPH dehydrogenase activity);GO:0005622(intracellular);GO:0055114(oxidation-reduction process)	00592(alpha-Linolenic acid metabolism)	K05894	EC:1.3.1.42	PREDICTED: putative 12-oxophytodienoate reductase 11 [Ipomoea nil]	2.95571	3.70246	3.02994	1.75538	1.15806	1.91443	2.00671	1.00483	0.00914925	0.335707	up	yes
Pg_S2782.6	Pg_S2782.6	12-oxophytodienoic acid reductase [EC:1.3.1.42]	jasmonic acid	ko00592	α-Linolenic acid metabolism	GO:0003959(NADPH dehydrogenase activity);GO:0005622(intracellular);GO:0055114(oxidation-reduction process)	00592(alpha-Linolenic acid metabolism)	K05894	EC:1.3.1.42	PREDICTED: 12-oxophytodienoate reductase-like protein [Solanum tuberosum]	0.492621	4.42968	3.93067	1.25197	0.700242	1.10344	2.89724	1.53468	0.0147143	0.40492	up	yes
Pg_S3649.8	Pg_S3649.8	ent-copalyl diphosphate synthase [EC:5.5.1.13]	gibberellin	ko00904	Diterpenoid biosynthesis	GO:0000287(magnesium ion binding);GO:0009507(chloroplast);GO:0009686(gibberellin biosynthetic process);GO:0009740(gibberellic acid mediated signaling pathway);GO:0009905(ent-copalyl diphosphate synthase activity);GO:0010333(terpene synthase activity)	00904(Diterpenoid biosynthesis)	K04120	EC:5.5.1.13	PREDICTED: ent-copalyl diphosphate synthase, chloroplastic isoform X1 [Daucus carota subsp. sativus]	2.34147	1.07849	0.937093	0.23513	0	0	18.5304	4.21182	0.000256071	0.0405759	up	yes
Pg_S0265.25	Pg_S0265.25	ent-copalyl diphosphate synthase [EC:5.5.1.13]	gibberellin	ko00904	Diterpenoid biosynthesis	GO:0000287(magnesium ion binding);GO:0009507(chloroplast);GO:0009686(gibberellin biosynthetic process);GO:0009740(gibberellic acid mediated signaling pathway);GO:0009905(ent-copalyl diphosphate synthase activity);GO:0010333(terpene synthase activity)	00904(Diterpenoid biosynthesis)	K04120	EC:5.5.1.13	PREDICTED: ent-copalyl diphosphate synthase, chloroplastic-like [Nicotiana attenuata]	1.75262	0.746264	1.71768	0.458063	0.060269	0	8.13487	3.02412	0.00154822	0.137028	up	yes
Pg_S6558.1	Pg_S6558.1	gibberellin 2beta-dioxygenase [EC:1.14.11.13]	gibberellin	ko00904	Diterpenoid biosynthesis	GO:0009685(gibberellin metabolic process);GO:0052635(C-20 gibberellin 2-beta-dioxygenase activity)	00904(Diterpenoid biosynthesis)	K04125	EC:1.14.11.13	PREDICTED: gibberellin 2-beta-dioxygenase 8-like [Daucus carota subsp. sativus]	0.076156	3.67981	1.45823	0.320856	0	0	16.2509	4.02245	0.0028947	0.191979	up	yes
Pg_S4850.12	Pg_S4850.12	gibberellin-44 dioxygenase [EC:1.14.11.12]	gibberellin	ko00904	Diterpenoid biosynthesis	GO:0009416(response to light stimulus);GO:0009686(gibberellin biosynthetic process);GO:0009740(gibberellic acid mediated signaling pathway);GO:0009826(unidimensional cell growth);GO:0009908(flower development);GO:0045544(gibberellin 20-oxidase activity)	00904(Diterpenoid biosynthesis)	K05282	EC:1.14.11.12	PREDICTED: gibberellin 20 oxidase 2 [Daucus carota subsp. sativus]	2.64006	3.28239	1.42233	0.470773	0.574849	0.124812	6.27526	2.64967	1.53891e-05	0.00499791	up	yes
Pg_S0415.2	Pg_S0415.2	zeaxanthin epoxidase [EC:1.14.15.21]	abscisic acid	ko00906	Carotenoid biosynthesis	GO:0004497(monooxygenase activity);GO:0044550(secondary metabolite biosynthetic process)	00906(Carotenoid biosynthesis)	K09838	EC:1.14.13.90	hypothetical protein DCAR_000648 [Daucus carota subsp. sativus]	0.467242	3.9007	0.172909	3.82258	0.983174	11.1944	0.2838	-1.81705	0.0416439	0.580723	down	yes
Pg_S0033.19	Pg_S0033.19	(+)-abscisic acid 8'-hydroxylase [EC:1.14.14.137]	abscisic acid	ko00906	Carotenoid biosynthesis	GO:0007275(multicellular organism development);GO:0009687(abscisic acid metabolic process);GO:0010268(brassinosteroid homeostasis);GO:0016125(sterol metabolic process);GO:0016132(brassinosteroid biosynthetic process);GO:0016709(oxidoreductase activity, acting on paired donors, with incorporation or reduction of molecular oxygen, NAD(P)H as one donor, and incorporation of one atom of oxygen)	00906(Carotenoid biosynthesis)	K09843	EC:1.14.13.93	PREDICTED: abscisic acid 8'-hydroxylase 1 [Daucus carota subsp. sativus]	0.120298	1.23204	3.55503	4.32873	1.85542	11.3979	0.279113	-1.84108	0.0221739	0.47516	down	yes
Pg_S1752.1	Pg_S1752.1	(+)-abscisic acid 8'-hydroxylase [EC:1.14.14.137]	abscisic acid	ko00906	Carotenoid biosynthesis	GO:0007275(multicellular organism development);GO:0009687(abscisic acid metabolic process);GO:0010268(brassinosteroid homeostasis);GO:0016125(sterol metabolic process);GO:0016132(brassinosteroid biosynthetic process);GO:0016709(oxidoreductase activity, acting on paired donors, with incorporation or reduction of molecular oxygen, NAD(P)H as one donor, and incorporation of one atom of oxygen)	00906(Carotenoid biosynthesis)	K09843	EC:1.14.13.93	PREDICTED: abscisic acid 8'-hydroxylase 1 [Daucus carota subsp. sativus]	0.482518	1.51462	3.58779	3.90789	1.83131	8.23159	0.399757	-1.3228	0.0350037	0.551318	down	yes
Pg_S0746.6	Pg_S0746.6	adenylate dimethylallyltransferase (cytokinin synthase) [EC:2.5.1.112 2.5.1.27]	cytokinine	ko00908	Zeatin biosynthesis	GO:0005739(mitochondrion);GO:0006400(tRNA modification);GO:0052381(tRNA dimethylallyltransferase activity)	00908(Zeatin biosynthesis)	K10760	NA	PREDICTED: adenylate isopentenyltransferase 5, chloroplastic-like [Daucus carota subsp. sativus]	3.5964	3.45844	3.04264	1.8915	2.15087	0.298199	2.3263	1.21804	0.0317866	0.531674	up	yes
Pg_S5935.6	Pg_S5935.6	cis-zeatin O-glucosyltransferase [EC:2.4.1.215]	cytokinine	ko00908	Zeatin biosynthesis	GO:0008194(UDP-glycosyltransferase activity);GO:0009813(flavonoid biosynthetic process);GO:0043231(intracellular membrane-bounded organelle);GO:0052696(flavonoid glucuronidation)	00908(Zeatin biosynthesis)	K13495	EC:2.4.1.215	UGTPg36 [Panax ginseng]	3.75186	19.088	5.63234	4.02691	4.33732	2.09049	2.72338	1.4454	0.00516036	0.257506	up	yes
Pg_S0812.32	Pg_S0812.32	cis-zeatin O-glucosyltransferase [EC:2.4.1.215]	cytokinine	ko00908	Zeatin biosynthesis	GO:0008194(UDP-glycosyltransferase activity);GO:0009813(flavonoid biosynthetic process);GO:0043231(intracellular membrane-bounded organelle);GO:0052696(flavonoid glucuronidation)	00908(Zeatin biosynthesis)	K13495	EC:2.4.1.215	UGTPg36 [Panax ginseng]	1.15106	15.827	1.92518	0.656552	2.51314	2.69166	3.22506	1.68933	0.0312986	0.529479	up	yes
Pg_S2820.9	Pg_S2820.9;MSTRG.14154.1;MSTRG.14154.2	N-hydroxythioamide S-beta-glucosyltransferase [EC:2.4.1.195]	auxin	ko00380	Tryptophan metabolism	GO:0009813(flavonoid biosynthetic process);GO:0043231(intracellular membrane-bounded organelle);GO:0052696(flavonoid glucuronidation);GO:0080043(quercetin 3-O-glucosyltransferase activity);GO:0080044(quercetin 7-O-glucosyltransferase activity)	01210(2-Oxocarboxylic acid metabolism);00380(Tryptophan metabolism);00966(Glucosinolate biosynthesis)	K11820	EC:2.4.1.195	PREDICTED: uncharacterized protein LOC108194524 [Daucus carota subsp. sativus]	11.209	13.5666	11.3832	5.40878	5.43677	5.6184	2.19624	1.13504	1.52809e-05	0.00499791	up	yes
Pg_S3327.15	Pg_S3327.15	enoyl-CoA hydratase/3-hydroxyacyl-CoA dehydrogenase [EC:1.1.1.211 1.1.1.35 4.2.1.17]	jasmonic acid	ko00592	α-Linolenic acid metabolism	GO:0003857(3-hydroxyacyl-CoA dehydrogenase activity);GO:0004165(dodecenoyl-CoA delta-isomerase activity);GO:0004300(enoyl-CoA hydratase activity);GO:0005618(cell wall);GO:0005737(cytoplasm);GO:0005777(peroxisome);GO:0006635(fatty acid beta-oxidation);GO:0007275(multicellular organism development);GO:0008692(3-hydroxybutyryl-CoA epimerase activity);GO:0009506(plasmodesma);GO:0009507(chloroplast);G…	01212(Fatty acid metabolism);00071(Fatty acid degradation);00592(alpha-Linolenic acid metabolism)	K10527	EC:4.2.1.17;EC:1.1.1.35	cinnamoyl-CoA hydratase-dehydrogenase [Petunia x hybrida]	0.27762	1.13591	0.306545	3.57613	1.91735	3.09067	0.200378	-2.3192	0.000547706	0.0671525	down	yes
Pg_S1573.21	MSTRG.9127.2;Pg_S1573.21	S-adenosylmethionine synthetase [EC:2.5.1.6]	ethylene	ko00270	Cysteine and methionine metabolism	GO:0004478(methionine adenosyltransferase activity);GO:0005829(cytosol)	01230(Biosynthesis of amino acids);00270(Cysteine and methionine metabolism)	K00789	EC:2.5.1.6	PREDICTED: S-adenosylmethionine synthase 3 [Sesamum indicum]	3.79624	6.79175	18.992	22.7921	14.3467	23.508	0.487742	-1.03581	0.0270103	0.509666	down	yes

## Sheet: hormone signal transduction
gene_name	transcript_id	Name	hormone signal transduction	pathway map ID	pathway map name	GO	KEGG	KO_ENTRY	EC	Description	FPKM.RR1	FPKM.RR2	FPKM.RR3	FPKM.CK1	FPKM.CK2	FPKM.CK3	fc	log2(fc)	pval	qval	regulation	significant
Pg_S1273.14	Pg_S1273.14	protein brassinosteroid insensitive 1 [EC:2.7.11.1 2.7.10.1]	brassinosteroid	ko04075	plant hormone signal transduction	GO:0004674(protein serine/threonine kinase activity);GO:0005524(ATP binding);GO:0005886(plasma membrane);GO:0006468(protein phosphorylation);GO:0007169(transmembrane receptor protein tyrosine kinase signaling pathway);GO:0016021(integral component of membrane);GO:0016301(kinase activity);GO:0016310(phosphorylation)	04075(Plant hormone signal transduction)	K13415	EC:2.7.10.1;EC:2.7.11.1	PREDICTED: receptor-like protein kinase HSL1 [Daucus carota subsp. sativus]	2.90326	3.33684	4.39641	9.52568	7.64579	6.49958	0.449346	-1.1541	5.49298e-05	0.0125499	down	yes
Pg_S4212.2	Pg_S4212.2	protein brassinosteroid insensitive 1 [EC:2.7.11.1 2.7.10.1]	brassinosteroid	ko04075	plant hormone signal transduction	GO:0004674(protein serine/threonine kinase activity);GO:0005515(protein binding);GO:0005524(ATP binding);GO:0005634(nucleus);GO:0005886(plasma membrane);GO:0006468(protein phosphorylation);GO:0009506(plasmodesma);GO:0010183(pollen tube guidance);GO:0016020(membrane);GO:0016021(integral component of membrane);GO:0016301(kinase activity);GO:0090406(pollen tube)	04075(Plant hormone signal transduction)	K13415	EC:2.7.10.1;EC:2.7.11.1	PREDICTED: MDIS1-interacting receptor like kinase 2-like [Daucus carota subsp. sativus]	0.773509	1.1243	0.969487	2.4178	2.33713	2.18624	0.413086	-1.27549	8.46199e-05	0.017878	down	yes
Pg_S3631.7	Pg_S3631.7	protein brassinosteroid insensitive 1 [EC:2.7.11.1 2.7.10.1]	brassinosteroid	ko04075	plant hormone signal transduction	GO:0001558(regulation of cell growth);GO:0001944(vasculature development);GO:0005524(ATP binding);GO:0005576(extracellular region);GO:0005739(mitochondrion);GO:0005886(plasma membrane);GO:0006468(protein phosphorylation);GO:0009664(plant-type cell wall organization);GO:0009944(polarity specification of adaxial/abaxial axis);GO:0009965(leaf morphogenesis);GO:0010103(stomatal complex morphogenesis)…	04075(Plant hormone signal transduction)	K13415	EC:2.7.10.1;EC:2.7.11.1	PREDICTED: LRR receptor-like serine/threonine-protein kinase ERECTA [Ricinus communis]	0.036795	0.116044	0.120997	0.70957	0.32467	0.450294	0.184459	-2.43863	0.000112665	0.0212855	down	yes
Pg_S0157.5	MSTRG.1085.1;Pg_S0157.5	protein brassinosteroid insensitive 1 [EC:2.7.11.1 2.7.10.1]	brassinosteroid	ko04075	plant hormone signal transduction	GO:0004674(protein serine/threonine kinase activity);GO:0005524(ATP binding);GO:0005886(plasma membrane);GO:0006468(protein phosphorylation);GO:0007169(transmembrane receptor protein tyrosine kinase signaling pathway);GO:0016021(integral component of membrane)	04075(Plant hormone signal transduction)	K13415	EC:2.7.10.1;EC:2.7.11.1	PREDICTED: probable LRR receptor-like serine/threonine-protein kinase At4g26540 isoform X2 [Ziziphus jujuba]	4.18222	8.51254	3.44275	2.58801	2.28613	1.2473	2.63623	1.39847	0.00039367	0.0546645	up	yes
Pg_S5493.6	Pg_S5493.6	protein brassinosteroid insensitive 1 [EC:2.7.11.1 2.7.10.1]	brassinosteroid	ko04075	plant hormone signal transduction	GO:0004674(protein serine/threonine kinase activity);GO:0005524(ATP binding);GO:0005886(plasma membrane);GO:0006468(protein phosphorylation);GO:0016020(membrane);GO:0016021(integral component of membrane);GO:0016301(kinase activity)	04075(Plant hormone signal transduction)	K13415	EC:2.7.10.1;EC:2.7.11.1	hypothetical protein DCAR_000765 [Daucus carota subsp. sativus]	1.33604	1.01735	1.07467	2.40084	2.67261	2.15545	0.474217	-1.07638	0.000846917	0.0909325	down	yes
Pg_S1405.1	Pg_S1405.1	protein brassinosteroid insensitive 1 [EC:2.7.11.1 2.7.10.1]	brassinosteroid	ko04075	plant hormone signal transduction	GO:0004672(protein kinase activity);GO:0004674(protein serine/threonine kinase activity);GO:0005524(ATP binding);GO:0005886(plasma membrane);GO:0006468(protein phosphorylation);GO:0006979(response to oxidative stress);GO:0007169(transmembrane receptor protein tyrosine kinase signaling pathway);GO:0009845(seed germination);GO:0016021(integral component of membrane);GO:0016301(kinase activity);GO:0…	04075(Plant hormone signal transduction)	K13415	EC:2.7.10.1;EC:2.7.11.1	PREDICTED: receptor-like protein kinase HAIKU2 [Daucus carota subsp. sativus]	0.20534	1.65402	0.582468	0.07962	0.265942	0.205906	4.42787	2.14661	0.00320305	0.202364	up	yes
Pg_S1107.14	Pg_S1107.14	protein brassinosteroid insensitive 1 [EC:2.7.11.1 2.7.10.1]	brassinosteroid	ko04075	plant hormone signal transduction	GO:0001558(regulation of cell growth);GO:0001944(vasculature development);GO:0005524(ATP binding);GO:0005576(extracellular region);GO:0005739(mitochondrion);GO:0005886(plasma membrane);GO:0006468(protein phosphorylation);GO:0009664(plant-type cell wall organization);GO:0009944(polarity specification of adaxial/abaxial axis);GO:0009965(leaf morphogenesis);GO:0010103(stomatal complex morphogenesis)…	04075(Plant hormone signal transduction)	K13415	EC:2.7.10.1;EC:2.7.11.1	PREDICTED: LRR receptor-like serine/threonine-protein kinase ERECTA [Ricinus communis]	0.245662	0.288822	0.479375	1.073	0.903077	0.349145	0.436026	-1.19751	0.0321943	0.534092	down	yes
Pg_S1761.4	Pg_S1761.4	protein brassinosteroid insensitive 1 [EC:2.7.11.1 2.7.10.1]	brassinosteroid	ko04075	plant hormone signal transduction	GO:0004674(protein serine/threonine kinase activity);GO:0005515(protein binding);GO:0005524(ATP binding);GO:0005886(plasma membrane);GO:0006468(protein phosphorylation);GO:0009507(chloroplast);GO:0009556(microsporogenesis);GO:0010234(anther wall tapetum cell fate specification);GO:0016020(membrane);GO:0016021(integral component of membrane);GO:0016301(kinase activity);GO:0019199(transmembrane rec…	04075(Plant hormone signal transduction)	K13415	EC:2.7.10.1;EC:2.7.11.1	PREDICTED: leucine-rich repeat receptor protein kinase EMS1 [Daucus carota subsp. sativus]	0.179285	0.19909	0.379482	0.57751	0.808793	0.270619	0.457388	-1.12851	0.0475126	0.597473	down	yes
Pg_S0753.21	Pg_S0753.21	transcription factor MYC2	jasmonic acid	ko04075	plant hormone signal transduction	GO:0003677(DNA binding);GO:0003700(transcription factor activity, sequence-specific DNA binding);GO:0005515(protein binding);GO:0005634(nucleus);GO:0006351(transcription, DNA-templated);GO:0006355(regulation of transcription, DNA-templated);GO:0006952(defense response);GO:0009718(anthocyanin-containing compound biosynthetic process);GO:0009753(response to jasmonic acid);GO:0043425(bHLH transcript…	04075(Plant hormone signal transduction)	K13422	NA	hypothetical protein DCAR_006548 [Daucus carota subsp. sativus]	1.66729	1.44766	1.68701	3.48114	3.68151	4.33821	0.41753	-1.26005	0.000154765	0.0272058	down	yes
Pg_S4898.2	Pg_S4898.2	transcription factor MYC2	jasmonic acid	ko04075	plant hormone signal transduction	GO:0003677(DNA binding);GO:0003700(transcription factor activity, sequence-specific DNA binding);GO:0005515(protein binding);GO:0005634(nucleus);GO:0006351(transcription, DNA-templated);GO:0009269(response to desiccation);GO:0009611(response to wounding);GO:0009737(response to abscisic acid);GO:0009738(abscisic acid-activated signaling pathway);GO:0009753(response to jasmonic acid);GO:0009867(jas…	04075(Plant hormone signal transduction)	K13422	NA	hypothetical protein DCAR_006548 [Daucus carota subsp. sativus]	1.55939	1.33399	2.17945	2.67405	1.97639	5.72064	0.489133	-1.0317	0.0187947	0.446322	down	yes
Pg_S4565.6	Pg_S4565.6	transcription factor MYC2	jasmonic acid	ko04075	plant hormone signal transduction	GO:0003677(DNA binding);GO:0003700(transcription factor activity, sequence-specific DNA binding);GO:0005634(nucleus);GO:0006351(transcription, DNA-templated);GO:0006355(regulation of transcription, DNA-templated);GO:0046983(protein dimerization activity)	04075(Plant hormone signal transduction)	K13422	NA	bHLH transcription factor [Panax japonicus]	2.05156	1.11242	1.84228	0.564748	0.821434	0.932804	2.15882	1.11024	0.0246717	0.493389	up	yes
Pg_S0252.34	Pg_S0252.34	jasmonate ZIM domain-containing protein	jasmonic acid	ko04075	plant hormone signal transduction	GO:0003714(transcription corepressor activity);GO:0005634(nucleus);GO:0009611(response to wounding);GO:0031347(regulation of defense response);GO:1903507(negative regulation of nucleic acid-templated transcription);GO:2000022(regulation of jasmonic acid mediated signaling pathway)	04075(Plant hormone signal transduction)	K13464	NA	PREDICTED: protein TIFY 10A-like [Daucus carota subsp. sativus]	3.36375	3.27285	17.5998	16.3995	12.1845	25.8234	0.445461	-1.16663	0.0404629	0.574524	down	yes
Pg_S3643.12	MSTRG.16758.1;Pg_S3643.12	jasmonate ZIM domain-containing protein	jasmonic acid	ko04075	plant hormone signal transduction	GO:0003714(transcription corepressor activity);GO:0005634(nucleus);GO:0009611(response to wounding);GO:0031347(regulation of defense response);GO:1903507(negative regulation of nucleic acid-templated transcription);GO:2000022(regulation of jasmonic acid mediated signaling pathway)	04075(Plant hormone signal transduction)	K13464	NA	PREDICTED: protein TIFY 10A-like [Daucus carota subsp. sativus]	5.66019	5.00046	27.3528	24.9609	20.9504	33.5366	0.478471	-1.0635	0.0452904	0.594374	down	yes
Pg_S0713.8	Pg_S0713.8	auxin influx carrier (AUX1 LAX family)	auxin	ko04075	plant hormone signal transduction	GO:0003333(amino acid transmembrane transport);GO:0015171(amino acid transmembrane transporter activity)	04075(Plant hormone signal transduction)	K13946	NA	PREDICTED: GABA transporter 1 [Theobroma cacao]	0.312667	2.01919	0.859141	0.248169	0.272115	0.104238	5.10951	2.35319	0.00139072	0.12793	up	yes
Pg_S1003.12	Pg_S1003.12	auxin influx carrier (AUX1 LAX family)	auxin	ko04075	plant hormone signal transduction	GO:0003333(amino acid transmembrane transport);GO:0005886(plasma membrane);GO:0015171(amino acid transmembrane transporter activity)	04075(Plant hormone signal transduction)	K13946	NA	PREDICTED: auxin transporter-like protein 2 [Daucus carota subsp. sativus]	0.963272	0.593182	1.98264	2.76118	3.64424	2.17194	0.412608	-1.27716	0.00747764	0.308665	down	yes
Pg_S0388.21	Pg_S0388.21	auxin influx carrier (AUX1 LAX family)	auxin	ko04075	plant hormone signal transduction	GO:0003333(amino acid transmembrane transport);GO:0005886(plasma membrane);GO:0015171(amino acid transmembrane transporter activity)	04075(Plant hormone signal transduction)	K13946	NA	PREDICTED: auxin transporter-like protein 5 [Juglans regia]	0.367667	0.704479	0.877248	2.60579	1.98174	0.616868	0.374566	-1.41671	0.017839	0.434937	down	yes
Pg_S5535.4	Pg_S5535.4	auxin influx carrier (AUX1 LAX family)	auxin	ko04075	plant hormone signal transduction	GO:0003333(amino acid transmembrane transport);GO:0015171(amino acid transmembrane transporter activity)	04075(Plant hormone signal transduction)	K13946	NA	PREDICTED: GABA transporter 1 [Theobroma cacao]	0.25847	1.50476	0.788816	0.188014	0.252479	0.407596	3.00917	1.58937	0.0218173	0.470499	up	yes
Pg_S2438.10	Pg_S2438.10	auxin influx carrier (AUX1 LAX family)	auxin	ko04075	plant hormone signal transduction	GO:0003333(amino acid transmembrane transport);GO:0005886(plasma membrane);GO:0015171(amino acid transmembrane transporter activity)	04075(Plant hormone signal transduction)	K13946	NA	PREDICTED: auxin transporter-like protein 2 [Daucus carota subsp. sativus]	0.970456	0.706894	1.29567	2.53925	3.68877	0.57862	0.436783	-1.19501	0.0429558	0.584232	down	yes
Pg_S3402.1	Pg_S3402.1	transcription factor TGA	salicylic acid	ko04075	plant hormone signal transduction	GO:0003677(DNA binding);GO:0003700(transcription factor activity, sequence-specific DNA binding);GO:0005515(protein binding);GO:0005516(calmodulin binding);GO:0005634(nucleus);GO:0006351(transcription, DNA-templated);GO:0006355(regulation of transcription, DNA-templated);GO:0042742(defense response to bacterium);GO:0043565(sequence-specific DNA binding);GO:0044212(transcription regulatory region …	04075(Plant hormone signal transduction)	K14431	NA	PREDICTED: transcription factor TGA1-like isoform X2 [Daucus carota subsp. sativus]	11.3322	8.52103	5.42251	2.77187	3.71602	3.11421	2.63232	1.39633	5.70576e-05	0.0129607	up	yes
Pg_S1456.2	Pg_S1456.2	ABA responsive element binding factor	abscisic acid	ko04075	plant hormone signal transduction	GO:0003677(DNA binding);GO:0003700(transcription factor activity, sequence-specific DNA binding);GO:0005515(protein binding);GO:0005634(nucleus);GO:0006351(transcription, DNA-templated);GO:0006355(regulation of transcription, DNA-templated);GO:0042803(protein homodimerization activity);GO:0043565(sequence-specific DNA binding);GO:0046982(protein heterodimerization activity);GO:0071333(cellular re…	04075(Plant hormone signal transduction)	K14432	NA	hypothetical protein DCAR_004549 [Daucus carota subsp. sativus]	9.61584	13.2863	7.38671	8.18683	0.337057	0.33227	3.42009	1.77403	0.0380127	0.56471	up	yes
Pg_S1616.28	Pg_S1616.28	auxin response factor	auxin	ko04075	plant hormone signal transduction	GO:0003677(DNA binding);GO:0003700(transcription factor activity, sequence-specific DNA binding);GO:0005515(protein binding);GO:0005634(nucleus);GO:0006351(transcription, DNA-templated);GO:0006355(regulation of transcription, DNA-templated);GO:0008285(negative regulation of cell proliferation);GO:0009734(auxin-activated signaling pathway);GO:0009737(response to abscisic acid);GO:0009911(positive …	04075(Plant hormone signal transduction)	K14486	NA	PREDICTED: auxin response factor 23 isoform X1 [Vitis vinifera]	2.42152	1.77221	7.12481	3.19656	1.27025	0.573609	2.24556	1.16707	0.0424766	0.584106	up	yes
Pg_S6247.4	Pg_S6247.4;MSTRG.22526.1	SAUR family protein	auxin	ko04075	plant hormone signal transduction	NA	04075(Plant hormone signal transduction)	K14488	NA	hypothetical protein B456_011G076000 [Gossypium raimondii]	13.2646	9.91311	20.6667	3.93576	2.68911	8.43589	2.91117	1.5416	0.000155227	0.0272058	up	yes
Pg_S2050.5	Pg_S2050.5	SAUR family protein	auxin	ko04075	plant hormone signal transduction	GO:0005739(mitochondrion);GO:0009733(response to auxin)	04075(Plant hormone signal transduction)	K14488	NA	PREDICTED: auxin-responsive protein SAUR24 [Daucus carota subsp. sativus]	10.9542	6.88922	6.95387	4.18906	5.26624	2.36538	2.09779	1.06887	0.00953854	0.341224	up	yes
Pg_S1678.52	Pg_S1678.52	SAUR family protein	auxin	ko04075	plant hormone signal transduction	GO:0003674(molecular_function);GO:0005739(mitochondrion);GO:0009733(response to auxin)	04075(Plant hormone signal transduction)	K14488	NA	PREDICTED: auxin-responsive protein SAUR40-like [Daucus carota subsp. sativus]	114.259	68.8104	23.6462	42.773	37.7599	13.4115	2.2004	1.13776	0.0194152	0.450422	up	yes
Pg_S1637.27	Pg_S1637.27	SAUR family protein	auxin	ko04075	plant hormone signal transduction	GO:0003674(molecular_function);GO:0005739(mitochondrion);GO:0009733(response to auxin)	04075(Plant hormone signal transduction)	K14488	NA	PREDICTED: auxin-responsive protein SAUR40-like [Daucus carota subsp. sativus]	4.34171	2.60387	0.3698	1.081	0.71575	0.282357	3.51853	1.81497	0.0240185	0.48726	up	yes
Pg_S0437.6	Pg_S0437.6	arabidopsis histidine kinase 2/3/4 (cytokinin receptor) [EC:2.7.13.3]	cytokinine	ko04075	plant hormone signal transduction	GO:0000155(phosphorelay sensor kinase activity);GO:0000160(phosphorelay signal transduction system);GO:0004673(protein histidine kinase activity);GO:0004721(phosphoprotein phosphatase activity);GO:0005034(osmosensor activity);GO:0005515(protein binding);GO:0005783(endoplasmic reticulum);GO:0005789(endoplasmic reticulum membrane);GO:0005886(plasma membrane);GO:0006468(protein phosphorylation);GO:0…	04075(Plant hormone signal transduction)	K14489	EC:2.7.13.3	hypothetical protein DCAR_002667 [Daucus carota subsp. sativus]	1.35033	0.285076	0.689963	4.17422	3.26113	0.755682	0.283893	-1.81658	0.0201308	0.457478	down	yes
Pg_S7227.1	Pg_S7227.1	two-component response regulator ARR-B family	cytokinine	ko04075	plant hormone signal transduction	GO:0010638(positive regulation of organelle organization);GO:0045893(positive regulation of transcription, DNA-templated)	04075(Plant hormone signal transduction)	K14491	NA	unnamed protein product [Coffea canephora]	1.18683	2.96938	2.55133	0.477598	0.477013	0	7.02646	2.8128	0.00107117	0.105763	up	yes
Pg_S0947.1	Pg_S0947.1	gibberellin receptor GID1 [EC:3.-.-.-]	gibberellin	ko04075	plant hormone signal transduction	GO:0005634(nucleus);GO:0008152(metabolic process);GO:0009860(pollen tube growth);GO:0052689(carboxylic ester hydrolase activity)	04075(Plant hormone signal transduction)	K14493	EC:3	PREDICTED: probable carboxylesterase 18 [Daucus carota subsp. sativus]	1.22451	1.10968	1.37808	0.11977	0.379649	0.12587	5.93689	2.56971	8.20373e-05	0.0175208	up	yes
Pg_S0947.6	Pg_S0947.6	gibberellin receptor GID1 [EC:3.-.-.-]	gibberellin	ko04075	plant hormone signal transduction	GO:0005634(nucleus);GO:0008152(metabolic process);GO:0009860(pollen tube growth);GO:0052689(carboxylic ester hydrolase activity)	04075(Plant hormone signal transduction)	K14493	EC:3	PREDICTED: probable carboxylesterase 18 [Sesamum indicum]	3.92936	4.50036	3.19465	1.98642	0.59718	0.250843	4.10111	2.03602	0.000677308	0.0773726	up	yes
Pg_S1238.5	Pg_S1238.5	DELLA protein	gibberellin	ko04075	plant hormone signal transduction	GO:0003700(transcription factor activity, sequence-specific DNA binding);GO:0005634(nucleus);GO:0006355(regulation of transcription, DNA-templated);GO:0043565(sequence-specific DNA binding)	04075(Plant hormone signal transduction)	K14494	NA	hypothetical protein DCAR_014493 [Daucus carota subsp. sativus]	0.065048	0.217595	0.46386	0.923887	1.10401	1.05665	0.242014	-2.04684	0.0017848	0.149807	down	yes
Pg_S2354.13	Pg_S2354.13	DELLA protein	gibberellin	ko04075	plant hormone signal transduction	GO:0003700(transcription factor activity, sequence-specific DNA binding);GO:0005634(nucleus);GO:0006355(regulation of transcription, DNA-templated);GO:0043565(sequence-specific DNA binding)	04075(Plant hormone signal transduction)	K14494	NA	PREDICTED: nodulation-signaling pathway 2 protein-like [Daucus carota subsp. sativus]	1.94738	2.94911	1.94566	1.14471	0.623321	1.14841	2.34606	1.23024	0.00333318	0.206355	up	yes
Pg_S5800.2	Pg_S5800.2	DELLA protein	gibberellin	ko04075	plant hormone signal transduction	GO:0003700(transcription factor activity, sequence-specific DNA binding);GO:0005634(nucleus);GO:0006355(regulation of transcription, DNA-templated);GO:0008356(asymmetric cell division);GO:0009956(radial pattern formation);GO:0043565(sequence-specific DNA binding);GO:0045930(negative regulation of mitotic cell cycle);GO:0048366(leaf development);GO:0055072(iron ion homeostasis)	04075(Plant hormone signal transduction)	K14494	NA	PREDICTED: protein SHORT-ROOT [Daucus carota subsp. sativus]	0.368503	0.852576	0.358114	0.921526	1.6366	1.15283	0.425548	-1.2326	0.0329025	0.538336	down	yes
Pg_S3843.11	MSTRG.17372.2;Pg_S3843.11	abscisic acid receptor PYR/PYL family	abscisic acid	ko04075	plant hormone signal transduction	GO:0050829(defense response to Gram-negative bacterium);GO:0050832(defense response to fungus)	04075(Plant hormone signal transduction)	K14496	NA	pathogensis-related protein 10 [Panax ginseng]	104.401	308.855	84.3456	36.2208	41.1445	60.068	3.62068	1.85626	1.38617e-05	0.00473671	up	yes
Pg_S6363.5	Pg_S6363.5	abscisic acid receptor PYR/PYL family	abscisic acid	ko04075	plant hormone signal transduction	GO:0050829(defense response to Gram-negative bacterium);GO:0050832(defense response to fungus)	04075(Plant hormone signal transduction)	K14496	NA	pathogensis-related protein 10 [Panax ginseng]	165.516	773.403	236.419	129.888	178.554	215.697	2.24242	1.16506	0.0110102	0.362219	up	yes
Pg_S2521.2	Pg_S2521.2	xyloglucan:xyloglucosyl transferase TCH4 [EC:2.4.1.207]	brassinosteroid	ko04075	plant hormone signal transduction	GO:0005576(extracellular region);GO:0005618(cell wall);GO:0010411(xyloglucan metabolic process);GO:0016762(xyloglucan:xyloglucosyl transferase activity);GO:0016798(hydrolase activity, acting on glycosyl bonds);GO:0033946(xyloglucan-specific endo-beta-1,4-glucanase activity);GO:0042546(cell wall biogenesis);GO:0048046(apoplast);GO:0071555(cell wall organization)	04075(Plant hormone signal transduction)	K14504	EC:2.4.1.207	xyloglucan endotransglucosylase/hydrolase [Diospyros kaki]	29.7495	43.8598	24.9922	95.9528	68.4781	175.291	0.290241	-1.78467	5.13092e-07	0.000312988	down	yes
Pg_S7415.1	Pg_S7415.1	xyloglucan:xyloglucosyl transferase TCH4 [EC:2.4.1.207]	brassinosteroid	ko04075	plant hormone signal transduction	GO:0004553(hydrolase activity, hydrolyzing O-glycosyl compounds);GO:0005618(cell wall);GO:0010411(xyloglucan metabolic process);GO:0016762(xyloglucan:xyloglucosyl transferase activity);GO:0016798(hydrolase activity, acting on glycosyl bonds);GO:0042546(cell wall biogenesis);GO:0048046(apoplast);GO:0071555(cell wall organization)	04075(Plant hormone signal transduction)	K14504	EC:2.4.1.207	xyloglucan endotransglucosylase/hydrolase 14 [Actinidia deliciosa]	10.6264	7.51585	10.1956	17.4312	18.3094	23.0918	0.48167	-1.05388	0.000151174	0.0270031	down	yes
Pg_S5721.12	Pg_S5721.12	xyloglucan:xyloglucosyl transferase TCH4 [EC:2.4.1.207]	brassinosteroid	ko04075	plant hormone signal transduction	GO:0004553(hydrolase activity, hydrolyzing O-glycosyl compounds);GO:0005576(extracellular region);GO:0005618(cell wall);GO:0005794(Golgi apparatus);GO:0010411(xyloglucan metabolic process);GO:0016762(xyloglucan:xyloglucosyl transferase activity);GO:0016798(hydrolase activity, acting on glycosyl bonds);GO:0042546(cell wall biogenesis);GO:0048046(apoplast);GO:0071555(cell wall organization)	04075(Plant hormone signal transduction)	K14504	EC:2.4.1.207	putative xyloglucan endotransglucosylase/hydrolase protein 6 [Ananas comosus]	2.19433	0.792842	5.92387	7.8968	2.24094	14.8201	0.357044	-1.48583	0.0258965	0.503541	down	yes
Pg_S2925.2	Pg_S2925.2	xyloglucan:xyloglucosyl transferase TCH4 [EC:2.4.1.207]	brassinosteroid	ko04075	plant hormone signal transduction	GO:0005576(extracellular region);GO:0005618(cell wall);GO:0010411(xyloglucan metabolic process);GO:0016762(xyloglucan:xyloglucosyl transferase activity);GO:0016798(hydrolase activity, acting on glycosyl bonds);GO:0033946(xyloglucan-specific endo-beta-1,4-glucanase activity);GO:0042546(cell wall biogenesis);GO:0048046(apoplast);GO:0071555(cell wall organization)	04075(Plant hormone signal transduction)	K14504	EC:2.4.1.207	hypothetical protein DCAR_013307 [Daucus carota subsp. sativus]	6.69743	10.7667	52.812	56.0547	47.4078	64.4066	0.418636	-1.25623	0.027257	0.511853	down	yes
Pg_S0472.17	Pg_S0472.17	xyloglucan:xyloglucosyl transferase TCH4 [EC:2.4.1.207]	brassinosteroid	ko04075	plant hormone signal transduction	GO:0004553(hydrolase activity, hydrolyzing O-glycosyl compounds);GO:0005576(extracellular region);GO:0005618(cell wall);GO:0005794(Golgi apparatus);GO:0010411(xyloglucan metabolic process);GO:0016762(xyloglucan:xyloglucosyl transferase activity);GO:0016798(hydrolase activity, acting on glycosyl bonds);GO:0042546(cell wall biogenesis);GO:0048046(apoplast);GO:0071555(cell wall organization)	04075(Plant hormone signal transduction)	K14504	EC:2.4.1.207	putative xyloglucan endotransglucosylase/hydrolase protein 6 [Ananas comosus]	8.07524	10.7655	36.9654	32.4239	18.1794	82.2466	0.420069	-1.2513	0.0289893	0.518232	down	yes
Pg_S5721.10	Pg_S5721.10	xyloglucan:xyloglucosyl transferase TCH4 [EC:2.4.1.207]	brassinosteroid	ko04075	plant hormone signal transduction	GO:0004553(hydrolase activity, hydrolyzing O-glycosyl compounds);GO:0005576(extracellular region);GO:0005618(cell wall);GO:0005794(Golgi apparatus);GO:0010411(xyloglucan metabolic process);GO:0016762(xyloglucan:xyloglucosyl transferase activity);GO:0016798(hydrolase activity, acting on glycosyl bonds);GO:0042546(cell wall biogenesis);GO:0048046(apoplast);GO:0071555(cell wall organization)	04075(Plant hormone signal transduction)	K14504	EC:2.4.1.207	xyloglucan endotransglucosylase/hydrolase [Eleutherococcus senticosus]	5.33143	6.674	6.50689	6.9431	4.41811	28.6182	0.463046	-1.11077	0.0374192	0.562978	down	yes
Pg_S8066.2	Pg_S8066.2	xyloglucan:xyloglucosyl transferase TCH4 [EC:2.4.1.207]	brassinosteroid	ko04075	plant hormone signal transduction	GO:0005576(extracellular region);GO:0005618(cell wall);GO:0010411(xyloglucan metabolic process);GO:0016762(xyloglucan:xyloglucosyl transferase activity);GO:0016798(hydrolase activity, acting on glycosyl bonds);GO:0033946(xyloglucan-specific endo-beta-1,4-glucanase activity);GO:0042546(cell wall biogenesis);GO:0048046(apoplast);GO:0071555(cell wall organization)	04075(Plant hormone signal transduction)	K14504	EC:2.4.1.207	PREDICTED: xyloglucan endotransglucosylase/hydrolase 2-like [Daucus carota subsp. sativus]	2.47281	5.65202	31.4908	30.5202	29.7657	36.4639	0.409465	-1.28819	0.0450412	0.593954	down	yes
Pg_S3068.3	Pg_S3068.3	serine/threonine-protein kinase CTR1 [EC:2.7.11.1]	ethylene	ko04075	plant hormone signal transduction	GO:0004672(protein kinase activity);GO:0004674(protein serine/threonine kinase activity);GO:0004712(protein serine/threonine/tyrosine kinase activity);GO:0005524(ATP binding);GO:0005829(cytosol);GO:0005886(plasma membrane);GO:0006468(protein phosphorylation);GO:0009658(chloroplast organization);GO:0016597(amino acid binding)	04075(Plant hormone signal transduction)	K14510	EC:2.7.11.1	PREDICTED: serine/threonine-protein kinase STY46-like [Daucus carota subsp. sativus]	4.13495	6.20072	5.68987	8.63992	10.3937	13.5223	0.492246	-1.02255	0.000523391	0.0648823	down	yes
Pg_S0379.6	Pg_S0379.6;MSTRG.2629.1	serine/threonine-protein kinase CTR1 [EC:2.7.11.1]	ethylene	ko04075	plant hormone signal transduction	GO:0004672(protein kinase activity);GO:0004674(protein serine/threonine kinase activity);GO:0004712(protein serine/threonine/tyrosine kinase activity);GO:0005524(ATP binding);GO:0005829(cytosol);GO:0005886(plasma membrane);GO:0006468(protein phosphorylation);GO:0009658(chloroplast organization);GO:0016597(amino acid binding)	04075(Plant hormone signal transduction)	K14510	EC:2.7.11.1	unnamed protein product, partial [Vitis vinifera]	0.146004	2.5285	8.27503	1.00958	0.55896	0.441182	5.44828	2.4458	0.005533	0.266458	up	yes
Pg_S2247.1	Pg_S2247.1	serine/threonine-protein kinase CTR1 [EC:2.7.11.1]	ethylene	ko04075	plant hormone signal transduction	GO:0004672(protein kinase activity);GO:0004712(protein serine/threonine/tyrosine kinase activity);GO:0005524(ATP binding);GO:0005634(nucleus);GO:0006468(protein phosphorylation)	04075(Plant hormone signal transduction)	K14510	EC:2.7.11.1	PREDICTED: uncharacterized protein LOC104901835 [Beta vulgaris subsp. vulgaris]	2.28275	2.7134	3.85344	8.09109	6.50645	4.57832	0.461496	-1.11561	0.0134251	0.393438	down	yes
Pg_S1400.1	Pg_S1400.1	ethylene-responsive transcription factor 1	ethylene	ko04075	plant hormone signal transduction	GO:0000981(RNA polymerase II transcription factor activity, sequence-specific DNA binding);GO:0003677(DNA binding);GO:0003700(transcription factor activity, sequence-specific DNA binding);GO:0005634(nucleus);GO:0006355(regulation of transcription, DNA-templated);GO:0007275(multicellular organism development);GO:0009414(response to water deprivation);GO:0009651(response to salt stress);GO:0009737(…	04075(Plant hormone signal transduction)	K14516	NA	PREDICTED: AP2-like ethylene-responsive transcription factor At1g16060 [Daucus carota subsp. sativus]	1.35598	4.87628	2.06382	0.666285	0.570491	0.684735	4.31748	2.11019	0.00011116	0.0212051	up	yes
Pg_S3048.22	Pg_S3048.22	ethylene-responsive transcription factor 1	ethylene	ko04075	plant hormone signal transduction	GO:0003677(DNA binding);GO:0003700(transcription factor activity, sequence-specific DNA binding);GO:0005622(intracellular);GO:0005634(nucleus);GO:0006351(transcription, DNA-templated);GO:0006355(regulation of transcription, DNA-templated);GO:0006952(defense response);GO:0009867(jasmonic acid mediated signaling pathway);GO:0009873(ethylene-activated signaling pathway)	04075(Plant hormone signal transduction)	K14516	NA	PREDICTED: ethylene-responsive transcription factor 1B-like [Daucus carota subsp. sativus]	0.51006	16.2649	1.44867	1.15977	0.506703	1.05001	6.70855	2.746	0.00287988	0.19149	up	yes
Pg_S0423.22	Pg_S0423.22	ethylene-responsive transcription factor 1	ethylene	ko04075	plant hormone signal transduction	GO:0003677(DNA binding);GO:0003700(transcription factor activity, sequence-specific DNA binding);GO:0005622(intracellular);GO:0005634(nucleus);GO:0006351(transcription, DNA-templated);GO:0006355(regulation of transcription, DNA-templated);GO:0006952(defense response);GO:0009867(jasmonic acid mediated signaling pathway);GO:0009873(ethylene-activated signaling pathway)	04075(Plant hormone signal transduction)	K14516	NA	PREDICTED: ethylene-responsive transcription factor 1B-like [Daucus carota subsp. sativus]	3.52858	15.9591	4.2597	3.65109	3.05701	2.30811	2.63385	1.39717	0.00661312	0.290689	up	yes
Pg_S4435.2	Pg_S4435.2	ethylene-responsive transcription factor 1	ethylene	ko04075	plant hormone signal transduction	GO:0003677(DNA binding);GO:0003700(transcription factor activity, sequence-specific DNA binding);GO:0005622(intracellular);GO:0005634(nucleus);GO:0006351(transcription, DNA-templated);GO:0006355(regulation of transcription, DNA-templated);GO:0006952(defense response);GO:0009867(jasmonic acid mediated signaling pathway);GO:0009873(ethylene-activated signaling pathway)	04075(Plant hormone signal transduction)	K14516	NA	PREDICTED: ethylene-responsive transcription factor 1B-like [Daucus carota subsp. sativus]	1.30204	7.01747	2.6988	2.07047	0.635089	1.44861	2.65235	1.40727	0.0293702	0.519732	up	yes
Pg_S0033.1	Pg_S0033.1	ethylene-responsive transcription factor 2	ethylene	ko04075	plant hormone signal transduction	GO:0003677(DNA binding);GO:0003700(transcription factor activity, sequence-specific DNA binding);GO:0005515(protein binding);GO:0005634(nucleus);GO:0006351(transcription, DNA-templated);GO:0006355(regulation of transcription, DNA-templated);GO:0009873(ethylene-activated signaling pathway);GO:0050832(defense response to fungus)	04075(Plant hormone signal transduction)	K14517	NA	PREDICTED: ethylene-responsive transcription factor ERF114-like isoform X1 [Daucus carota subsp. sativus]	1.00401	2.72312	1.35402	0.260996	0.167172	0.318447	6.80557	2.76672	1.70421e-05	0.00548938	up	yes
Pg_S7538.1	Pg_S7538.1	ethylene-responsive transcription factor 2	ethylene	ko04075	plant hormone signal transduction	GO:0001944(vasculature development);GO:0003677(DNA binding);GO:0003700(transcription factor activity, sequence-specific DNA binding);GO:0005634(nucleus);GO:0005643(nuclear pore);GO:0006351(transcription, DNA-templated);GO:0006355(regulation of transcription, DNA-templated);GO:0006952(defense response);GO:0009873(ethylene-activated signaling pathway);GO:0010200(response to chitin);GO:0045893(posit…	04075(Plant hormone signal transduction)	K14517	NA	ethylene response factor 2.1 [Bupleurum kaoi]	1.75912	6.57563	3.60731	1.81699	1.76099	1.10789	2.54853	1.34966	0.00955103	0.341224	up	yes
Pg_S1029.2	Pg_S1029.2	brassinosteroid insensitive 1-associated receptor kinase 1 [EC:2.7.11.1 2.7.10.1]	brassinosteroid	ko04075	plant hormone signal transduction	GO:0004672(protein kinase activity);GO:0004674(protein serine/threonine kinase activity);GO:0005515(protein binding);GO:0005524(ATP binding);GO:0005886(plasma membrane);GO:0006468(protein phosphorylation);GO:0007169(transmembrane receptor protein tyrosine kinase signaling pathway);GO:0016021(integral component of membrane);GO:0016301(kinase activity)	04075(Plant hormone signal transduction);04626(Plant-pathogen interaction)	K13416	EC:2.7.10.1;EC:2.7.11.1	PREDICTED: probable LRR receptor-like serine/threonine-protein kinase IRK [Daucus carota subsp. sativus]	3.04937	4.01618	5.55518	11.1491	10.0897	7.49287	0.439261	-1.18685	7.62598e-05	0.0166488	down	yes
Pg_S1372.9	Pg_S1372.9	brassinosteroid insensitive 1-associated receptor kinase 1 [EC:2.7.11.1 2.7.10.1]	brassinosteroid	ko04075	plant hormone signal transduction	GO:0004672(protein kinase activity);GO:0004674(protein serine/threonine kinase activity);GO:0004713(protein tyrosine kinase activity);GO:0005515(protein binding);GO:0005524(ATP binding);GO:0005576(extracellular region);GO:0005886(plasma membrane);GO:0010150(leaf senescence);GO:0016021(integral component of membrane)	04075(Plant hormone signal transduction);04626(Plant-pathogen interaction)	K13416	EC:2.7.10.1;EC:2.7.11.1	PREDICTED: probable LRR receptor-like serine/threonine-protein kinase At4g30520 isoform X1 [Daucus carota subsp. sativus]	0.510834	0.618666	0.232089	1.03953	3.2031	0.938992	0.262773	-1.92811	0.00167437	0.14461	down	yes
Pg_S1870.1	Pg_S1870.1	brassinosteroid insensitive 1-associated receptor kinase 1 [EC:2.7.11.1 2.7.10.1]	brassinosteroid	ko04075	plant hormone signal transduction	GO:0004674(protein serine/threonine kinase activity);GO:0005886(plasma membrane)	04075(Plant hormone signal transduction);04626(Plant-pathogen interaction)	K13416	EC:2.7.10.1;EC:2.7.11.1	unnamed protein product [Coffea canephora]	0.169003	0	0.007024	0.645947	0.237261	0.498592	0.12739	-2.97268	0.00409565	0.226367	down	yes
Pg_S1290.7	Pg_S1290.7	brassinosteroid insensitive 1-associated receptor kinase 1 [EC:2.7.11.1 2.7.10.1]	brassinosteroid	ko04075	plant hormone signal transduction	GO:0004672(protein kinase activity);GO:0004674(protein serine/threonine kinase activity);GO:0004713(protein tyrosine kinase activity);GO:0005515(protein binding);GO:0005524(ATP binding);GO:0005576(extracellular region);GO:0005886(plasma membrane);GO:0010150(leaf senescence);GO:0016021(integral component of membrane)	04075(Plant hormone signal transduction);04626(Plant-pathogen interaction)	K13416	EC:2.7.10.1;EC:2.7.11.1	PREDICTED: probable LRR receptor-like serine/threonine-protein kinase At4g30520 isoform X1 [Daucus carota subsp. sativus]	0.428303	0.202706	0.235923	0.609274	1.34076	0.783383	0.317161	-1.65671	0.00466433	0.244209	down	yes
Pg_S6212.1	Pg_S6212.1	brassinosteroid insensitive 1-associated receptor kinase 1 [EC:2.7.11.1 2.7.10.1]	brassinosteroid	ko04075	plant hormone signal transduction	GO:0004674(protein serine/threonine kinase activity);GO:0005886(plasma membrane);GO:0006468(protein phosphorylation)	04075(Plant hormone signal transduction);04626(Plant-pathogen interaction)	K13416	EC:2.7.10.1;EC:2.7.11.1	PREDICTED: G-type lectin S-receptor-like serine/threonine-protein kinase SD3-1 [Daucus carota subsp. sativus]	0.34547	0.459399	0.167817	0.922785	0.646686	0.917659	0.391088	-1.35444	0.0100731	0.347775	down	yes
Pg_S1692.22	Pg_S1692.22	brassinosteroid insensitive 1-associated receptor kinase 1 [EC:2.7.11.1 2.7.10.1]	brassinosteroid	ko04075	plant hormone signal transduction	GO:0004674(protein serine/threonine kinase activity);GO:0005886(plasma membrane)	04075(Plant hormone signal transduction);04626(Plant-pathogen interaction)	K13416	EC:2.7.10.1;EC:2.7.11.1	hypothetical protein DCAR_006864 [Daucus carota subsp. sativus]	0.815207	0.715726	1.36992	2.39748	1.70184	2.72663	0.424975	-1.23455	0.0129858	0.390438	down	yes
Pg_S6282.5	Pg_S6282.5	brassinosteroid insensitive 1-associated receptor kinase 1 [EC:2.7.11.1 2.7.10.1]	brassinosteroid	ko04075	plant hormone signal transduction	GO:0004672(protein kinase activity);GO:0004674(protein serine/threonine kinase activity);GO:0005524(ATP binding);GO:0005886(plasma membrane);GO:0006468(protein phosphorylation);GO:0007169(transmembrane receptor protein tyrosine kinase signaling pathway);GO:0016021(integral component of membrane);GO:0016301(kinase activity)	04075(Plant hormone signal transduction);04626(Plant-pathogen interaction)	K13416	EC:2.7.10.1;EC:2.7.11.1	PREDICTED: probable inactive receptor kinase At4g23740 [Daucus carota subsp. sativus]	3.50682	1.65448	2.27293	1.67921	1.18622	0.695985	2.08744	1.06173	0.0309042	0.527745	up	yes
